# Supplementary material for: Global analysis of primary mesenchyme cell cis-regulatory modules by chromatin accessibility profiling
Source: BMC Genomics. 2018 Mar 20;19:206. doi: 10.1186/s12864-018-4542-z (PMC5859501; doi:10.1186/s12864-018-4542-z)
Supplement: Supplementary file 3 — Table S2. All peaks identified in both PMCs and Other Cells (non-PMCs) at 24 hpf (mesenchyme blastula stage). Column 1: Scaffold: S. purpuratus genome version 3.1 Scaffold containing the peak. Column 2: Peak Start: Start coordinate of the peak. Column 3: Peak End: End coordinate of the peak. Column 4: Peak Name. (XLSX 8779 kb) [file 12864_2018_4542_MOESM3_ESM.xlsx]

## Sheet: SuppTable3_PMC_Other_RPS.bed
Scaffold	Peak Start	Peak End	Peak Name
Scaffold1	4069	4739	1
Scaffold1	5086	8883	2
Scaffold1	9198	9562	3
Scaffold1	12845	13270	4
Scaffold1	15762	16073	5
Scaffold1	16434	16674	6
Scaffold1	43368	43596	7
Scaffold1	53252	53643	8
Scaffold1	55826	56246	9
Scaffold1	57212	58443	10
Scaffold1	59977	60159	11
Scaffold1	61647	62037	12
Scaffold1	62632	62808	13
Scaffold1	65724	66180	14
Scaffold1	66588	67375	15
Scaffold1	68066	68341	16
Scaffold1	69133	69691	17
Scaffold1	70124	70584	18
Scaffold1	70931	71110	19
Scaffold1	71471	71799	20
Scaffold1	72571	73959	21
Scaffold1	89266	89931	22
Scaffold1	90380	91042	23
Scaffold1	92222	93252	24
Scaffold1	95096	95510	25
Scaffold1	96127	96444	26
Scaffold1	97788	98570	27
Scaffold1	99234	99662	28
Scaffold1	101510	104574	29
Scaffold1	104688	105026	30
Scaffold1	107004	107207	31
Scaffold1	107387	107728	32
Scaffold1	110042	110226	33
Scaffold1	111414	111781	34
Scaffold1	112179	113490	35
Scaffold1	114566	114614	36
Scaffold1	124079	124176	37
Scaffold1	124514	124862	38
Scaffold1	124986	125186	39
Scaffold1	134026	134395	40
Scaffold1	135320	135572	41
Scaffold1	135777	138048	42
Scaffold1	143093	143389	43
Scaffold1	163517	163633	44
Scaffold1	163658	163783	45
Scaffold1	181623	181694	46
Scaffold1	182520	183628	47
Scaffold1	189950	190384	48
Scaffold1	191414	191701	49
Scaffold1	192303	192887	50
Scaffold1	193249	193577	51
Scaffold1	194221	194605	52
Scaffold1	204951	205151	53
Scaffold1	211586	211800	54
Scaffold1	216194	216615	55
Scaffold1	217211	217302	56
Scaffold1	220711	220814	57
Scaffold1	221035	221386	58
Scaffold1	221723	221950	59
Scaffold1	222059	222428	60
Scaffold1	222741	223293	61
Scaffold1	223514	223803	62
Scaffold1	223954	224139	63
Scaffold1	227825	228196	64
Scaffold1	234197	234657	65
Scaffold1	240184	240493	66
Scaffold1	246148	246502	67
Scaffold1	247818	248203	68
Scaffold1	248332	249647	69
Scaffold1	251022	251360	70
Scaffold1	254364	254723	71
Scaffold1	255428	255789	72
Scaffold1	256434	256830	73
Scaffold1	272749	273087	74
Scaffold1	285185	286782	75
Scaffold1	288568	289284	76
Scaffold1	289871	290226	77
Scaffold1	298565	298747	78
Scaffold1	305927	306075	79
Scaffold1	318775	320143	80
Scaffold1	320975	321311	81
Scaffold1	325405	325652	82
Scaffold1	347393	348076	83
Scaffold1	359576	359889	84
Scaffold1	363093	363189	85
Scaffold1	367931	368086	86
Scaffold1	368150	368400	87
Scaffold1	372540	372657	88
Scaffold1	375274	375348	89
Scaffold1	376393	376463	90
Scaffold1	377092	377288	91
Scaffold1	377539	377780	92
Scaffold1	380015	380731	93
Scaffold1	382850	383742	94
Scaffold1	384164	384253	95
Scaffold1	390281	390551	96
Scaffold1	391900	392686	97
Scaffold1	392886	393527	98
Scaffold1	405046	405284	99
Scaffold1	424126	424228	100
Scaffold1	428369	428758	101
Scaffold1	431368	431579	102
Scaffold1	431882	432383	103
Scaffold1	433422	433574	104
Scaffold1	433828	434116	105
Scaffold1	434190	434280	106
Scaffold1	435158	435255	107
Scaffold1	436064	436449	108
Scaffold1	437290	437363	109
Scaffold1	442601	442867	110
Scaffold1	442996	443552	111
Scaffold1	443769	444101	112
Scaffold1	444494	444744	113
Scaffold1	446131	446535	114
Scaffold1	446561	447322	115
Scaffold1	447950	449191	116
Scaffold1	449339	449891	117
Scaffold1	450436	450583	118
Scaffold1	451526	451593	119
Scaffold1	451698	452581	120
Scaffold1	452704	453010	121
Scaffold1	453435	453777	122
Scaffold1	454015	454971	123
Scaffold1	455433	456206	124
Scaffold1	457468	457650	125
Scaffold1	457869	458310	126
Scaffold1	460142	460691	127
Scaffold1	460894	461397	128
Scaffold1	461461	461907	129
Scaffold1	462502	464791	130
Scaffold1	464913	469499	131
Scaffold1	470950	471102	132
Scaffold1	471340	474866	133
Scaffold1	475151	477268	134
Scaffold1	477790	478100	135
Scaffold1	478374	478876	136
Scaffold1	478983	479381	137
Scaffold1	481176	482876	138
Scaffold1	485324	485648	139
Scaffold1	486770	486900	140
Scaffold1	489592	490137	141
Scaffold1	494625	494840	142
Scaffold1	497009	498005	143
Scaffold1	498658	498868	144
Scaffold1	499122	499673	145
Scaffold1	499947	501377	146
Scaffold1	502211	503241	147
Scaffold1	504351	504582	148
Scaffold1	511646	512954	149
Scaffold1	521221	521461	150
Scaffold1	538019	538181	151
Scaffold1	538369	538661	152
Scaffold1	538868	540244	153
Scaffold1	541060	541240	154
Scaffold1	545361	545590	155
Scaffold1	547834	549554	156
Scaffold1	549625	550396	157
Scaffold1	551184	551400	158
Scaffold1	552011	552074	159
Scaffold1	552954	553389	160
Scaffold1	556894	557047	161
Scaffold1	557412	557452	162
Scaffold1	557697	557846	163
Scaffold1	558381	558679	164
Scaffold1	559120	559324	165
Scaffold1	559792	560147	166
Scaffold1	560360	560518	167
Scaffold1	560984	561079	168
Scaffold1	561880	562907	169
Scaffold1	571994	572143	170
Scaffold1	577414	578751	171
Scaffold1	580098	581458	172
Scaffold1	583767	584163	173
Scaffold1	584356	584713	174
Scaffold1	585427	585782	175
Scaffold1	586012	586507	176
Scaffold1	586579	586652	177
Scaffold1	587365	587476	178
Scaffold1	587605	587812	179
Scaffold1	589011	589088	180
Scaffold1	590159	590736	181
Scaffold1	591303	591703	182
Scaffold1	594991	595939	183
Scaffold1	596531	597537	184
Scaffold1	597732	598092	185
Scaffold1	599899	600140	186
Scaffold1	601023	601451	187
Scaffold1	601936	603440	188
Scaffold1	608211	608635	189
Scaffold1	611098	611679	190
Scaffold1	611861	612078	191
Scaffold1	614292	614454	192
Scaffold1	616031	617099	193
Scaffold1	618271	618388	194
Scaffold1	619637	620794	195
Scaffold1	622065	622869	196
Scaffold1	622967	623296	197
Scaffold1	623600	623740	198
Scaffold1	624268	627812	199
Scaffold1	627961	628600	200
Scaffold1	628888	629472	201
Scaffold1	630643	630791	202
Scaffold1	631581	631775	203
Scaffold1	633174	635870	204
Scaffold1	638419	638744	205
Scaffold1	640203	640938	206
Scaffold1	641213	641791	207
Scaffold1	643152	643787	208
Scaffold1	643926	644412	209
Scaffold1	645139	645862	210
Scaffold1	646158	646248	211
Scaffold1	646270	646749	212
Scaffold1	646939	651483	213
Scaffold1	653088	653253	214
Scaffold1	653538	654296	215
Scaffold1	655605	657338	216
Scaffold1	658270	659130	217
Scaffold1	659654	661217	218
Scaffold1	662873	662973	219
Scaffold1	664871	665226	220
Scaffold1	665564	666255	221
Scaffold1	666767	667020	222
Scaffold1	667542	667923	223
Scaffold1	668763	669114	224
Scaffold1	669759	669827	225
Scaffold1	676402	676529	226
Scaffold1	678280	678572	227
Scaffold1	683241	683768	228
Scaffold1	687038	687227	229
Scaffold1	689350	689480	230
Scaffold1	691753	692231	231
Scaffold1	694108	694308	232
Scaffold1	694895	695437	233
Scaffold1	695500	695725	234
Scaffold1	696700	696978	235
Scaffold1	697539	697800	236
Scaffold1	697905	698352	237
Scaffold1	700926	701018	238
Scaffold1	722629	723085	239
Scaffold1	732586	733681	240
Scaffold1	738332	738742	241
Scaffold1	738761	738965	242
Scaffold1	745868	745963	243
Scaffold1	746634	747862	244
Scaffold1	749456	749853	245
Scaffold1	749943	751172	246
Scaffold1	752450	752621	247
Scaffold1	752798	757756	248
Scaffold1	758396	760630	249
Scaffold1	762183	762442	250
Scaffold1	762878	762924	251
Scaffold1	763755	764735	252
Scaffold1	765774	766275	253
Scaffold1	769481	769631	254
Scaffold1	772186	773112	255
Scaffold1	773789	775507	256
Scaffold1	775868	776411	257
Scaffold1	776798	777164	258
Scaffold1	778919	779477	259
Scaffold1	782723	783188	260
Scaffold1	784382	784652	261
Scaffold1	785707	786125	262
Scaffold1	786255	787003	263
Scaffold1	788387	789118	264
Scaffold1	790946	791117	265
Scaffold1	792683	793055	266
Scaffold1	794055	794446	267
Scaffold1	798153	798336	268
Scaffold1	800559	801366	269
Scaffold1	801555	801710	270
Scaffold1	801886	802290	271
Scaffold1	803880	804058	272
Scaffold1	806272	806510	273
Scaffold1	807750	808166	274
Scaffold1	809816	809901	275
Scaffold1	810414	810637	276
Scaffold1	813254	813819	277
Scaffold1	816274	816409	278
Scaffold1	816568	817256	279
Scaffold1	818439	819224	280
Scaffold1	820050	822382	281
Scaffold1	822629	823038	282
Scaffold1	823663	823689	283
Scaffold1	825628	826025	284
Scaffold1	826523	827246	285
Scaffold1	828536	829432	286
Scaffold1	829921	830060	287
Scaffold1	830486	831850	288
Scaffold1	834608	835117	289
Scaffold1	838039	838260	290
Scaffold1	839176	839625	291
Scaffold1	840120	840239	292
Scaffold1	841534	842854	293
Scaffold1	842987	843422	294
Scaffold1	843701	844576	295
Scaffold1	851674	851888	296
Scaffold1	852249	852435	297
Scaffold1	852635	853404	298
Scaffold1	855895	856436	299
Scaffold1	857157	859677	300
Scaffold1	860747	861370	301
Scaffold1	862013	862338	302
Scaffold1	862438	863818	303
Scaffold1	863890	864555	304
Scaffold1	865424	867602	305
Scaffold1	868590	868773	306
Scaffold1	869042	869701	307
Scaffold1	869970	870241	308
Scaffold1	871508	871687	309
Scaffold1	873688	874024	310
Scaffold1	874602	875849	311
Scaffold1	877786	877925	312
Scaffold1	878453	878621	313
Scaffold1	880166	880510	314
Scaffold1	882410	883005	315
Scaffold1	883572	884569	316
Scaffold1	884740	888538	317
Scaffold1	889546	889571	318
Scaffold1	891286	891625	319
Scaffold1	892439	892958	320
Scaffold1	893263	893399	321
Scaffold1	894693	895079	322
Scaffold1	898389	899012	323
Scaffold1	907083	907490	324
Scaffold1	910187	910680	325
Scaffold1	910894	911004	326
Scaffold1	911512	912547	327
Scaffold1	913230	914148	328
Scaffold1	917503	917709	329
Scaffold1	918202	918486	330
Scaffold1	919625	920059	331
Scaffold1	920427	922003	332
Scaffold1	922161	922758	333
Scaffold1	924101	924691	334
Scaffold1	926629	926857	335
Scaffold1	927513	927663	336
Scaffold1	934777	935050	337
Scaffold1	935956	936366	338
Scaffold1	937457	937716	339
Scaffold1	938175	939486	340
Scaffold1	940587	940826	341
Scaffold1	944038	944430	342
Scaffold1	945806	946104	343
Scaffold1	947204	947531	344
Scaffold1	948747	949142	345
Scaffold1	949915	950175	346
Scaffold1	950475	950554	347
Scaffold1	952798	952867	348
Scaffold1	956932	957145	349
Scaffold1	959648	960048	350
Scaffold1	962845	963610	351
Scaffold1	966749	966894	352
Scaffold1	968753	969231	353
Scaffold1	969341	970531	354
Scaffold1	981073	981187	355
Scaffold1	986828	987098	356
Scaffold1	987353	987397	357
Scaffold1	987612	988083	358
Scaffold1	988716	989212	359
Scaffold1	990135	990466	360
Scaffold1	991167	991267	361
Scaffold1	994738	995059	362
Scaffold1	995075	995378	363
Scaffold1	1009167	1009385	364
Scaffold1	1009696	1010475	365
Scaffold1	1011802	1011964	366
Scaffold1	1015850	1016317	367
Scaffold1	1017213	1017799	368
Scaffold1	1020118	1020562	369
Scaffold1	1021871	1021979	370
Scaffold1	1022697	1023066	371
Scaffold1	1023514	1025078	372
Scaffold1	1025393	1026317	373
Scaffold1	1027434	1028167	374
Scaffold1	1028583	1029153	375
Scaffold1	1029196	1029885	376
Scaffold1	1030612	1030842	377
Scaffold1	1030906	1031643	378
Scaffold1	1032831	1033039	379
Scaffold1	1034154	1035854	380
Scaffold1	1038753	1039377	381
Scaffold1	1040169	1040678	382
Scaffold1	1058168	1058402	383
Scaffold1	1060719	1061433	384
Scaffold1	1063002	1063217	385
Scaffold1	1063459	1065417	386
Scaffold1	1065468	1066235	387
Scaffold1	1066456	1067330	388
Scaffold1	1067623	1068799	389
Scaffold1	1069396	1069870	390
Scaffold1	1070245	1070419	391
Scaffold1	1070839	1071685	392
Scaffold1	1072477	1074607	393
Scaffold1	1074793	1074901	394
Scaffold1	1075139	1075712	395
Scaffold1	1076119	1076702	396
Scaffold1	1077525	1078231	397
Scaffold1	1078397	1079005	398
Scaffold1	1080682	1082461	399
Scaffold1	1082590	1082960	400
Scaffold1	1083304	1084329	401
Scaffold1	1087012	1087063	402
Scaffold1	1089187	1089681	403
Scaffold1	1090176	1095624	404
Scaffold1	1095930	1098025	405
Scaffold1	1099609	1099690	406
Scaffold1	1100544	1100654	407
Scaffold1	1106042	1106138	408
Scaffold1	1107088	1107352	409
Scaffold1	1120897	1121358	410
Scaffold1	1122116	1123992	411
Scaffold1	1124437	1126559	412
Scaffold1	1134191	1134498	413
Scaffold1	1142899	1143045	414
Scaffold1	1146735	1146881	415
Scaffold1	1149090	1149516	416
Scaffold1	1150058	1150200	417
Scaffold1	1150839	1152869	418
Scaffold1	1153930	1155052	419
Scaffold1	1157066	1157723	420
Scaffold1	1157830	1157907	421
Scaffold1	1160065	1160605	422
Scaffold1	1168186	1168277	423
Scaffold1	1186931	1187807	424
Scaffold1	1190705	1190758	425
Scaffold1	1191155	1191437	426
Scaffold1	1192105	1193486	427
Scaffold1	1193815	1196421	428
Scaffold1	1196620	1196795	429
Scaffold1	1198854	1199040	430
Scaffold1	1200707	1201182	431
Scaffold1	1203233	1203402	432
Scaffold1	1204414	1206003	433
Scaffold1	1249010	1250984	434
Scaffold1	1256050	1256185	435
Scaffold1	1267530	1268393	436
Scaffold1	1270423	1271030	437
Scaffold1	1271226	1271814	438
Scaffold1	1287782	1288319	439
Scaffold1	1288644	1289642	440
Scaffold1	1423943	1424461	441
Scaffold1	1426938	1427625	442
Scaffold1	1431035	1431120	443
Scaffold1	1432535	1432696	444
Scaffold1	1433911	1434266	445
Scaffold1	1434397	1434769	446
Scaffold1	1437821	1438021	447
Scaffold1	1439185	1440512	448
Scaffold1	1440974	1441802	449
Scaffold1	1442434	1442697	450
Scaffold1	1442952	1444593	451
Scaffold1	1447144	1447286	452
Scaffold1	1448036	1448155	453
Scaffold1	1449595	1451006	454
Scaffold1	1458626	1459150	455
Scaffold1	1465176	1465620	456
Scaffold1	1476979	1477202	457
Scaffold1	1491664	1491695	458
Scaffold1	1494864	1495214	459
Scaffold1	1495657	1495725	460
Scaffold1	1497394	1498915	461
Scaffold1	1500544	1503486	462
Scaffold1	1503775	1504914	463
Scaffold1	1506816	1506850	464
Scaffold1	1515809	1516311	465
Scaffold1	1530296	1530470	466
Scaffold1	1532060	1532251	467
Scaffold1	1534029	1535076	468
Scaffold1	1540348	1540666	469
Scaffold1	1540855	1542401	470
Scaffold1	1546474	1546786	471
Scaffold1	1560719	1561182	472
Scaffold1	1562003	1562138	473
Scaffold1	1562893	1562973	474
Scaffold1	1565875	1566123	475
Scaffold1	1570029	1570970	476
Scaffold1	1571340	1571518	477
Scaffold1	1571964	1572807	478
Scaffold1	1573597	1573821	479
Scaffold1	1574755	1575264	480
Scaffold1	1577713	1578471	481
Scaffold1	1579279	1580184	482
Scaffold1	1581027	1584137	483
Scaffold1	1584323	1585026	484
Scaffold1	1585119	1585398	485
Scaffold1	1585530	1585773	486
Scaffold1	1586660	1588932	487
Scaffold1	1589603	1590791	488
Scaffold1	1590989	1591461	489
Scaffold1	1591738	1594526	490
Scaffold1	1595269	1597700	491
Scaffold1	1598177	1598451	492
Scaffold1	1599990	1600248	493
Scaffold1	1600324	1601016	494
Scaffold1	1601437	1601781	495
Scaffold1	1602111	1602483	496
Scaffold1	1602614	1604128	497
Scaffold1	1604300	1604900	498
Scaffold1	1606041	1606293	499
Scaffold1	1606555	1606813	500
Scaffold1	1607905	1608220	501
Scaffold1	1609234	1609497	502
Scaffold1	1611468	1611596	503
Scaffold1	1615756	1616062	504
Scaffold1	1616370	1618671	505
Scaffold1	1618848	1620450	506
Scaffold1	1621154	1621584	507
Scaffold1	1621861	1622368	508
Scaffold1	1622541	1623014	509
Scaffold1	1631123	1631492	510
Scaffold1	1635092	1635581	511
Scaffold1	1636400	1638821	512
Scaffold1	1639673	1641957	513
Scaffold1	1642611	1643050	514
Scaffold1	1643363	1644409	515
Scaffold1	1647350	1647637	516
Scaffold1	1647768	1647936	517
Scaffold1	1649578	1650169	518
Scaffold1	1650524	1651071	519
Scaffold1	1651724	1651921	520
Scaffold1	1652375	1652547	521
Scaffold1	1652595	1652969	522
Scaffold1	1653138	1653451	523
Scaffold1	1654100	1654321	524
Scaffold1	1654638	1654855	525
Scaffold1	1655503	1655960	526
Scaffold1	1656180	1656344	527
Scaffold1	1656537	1657375	528
Scaffold1	1662092	1663655	529
Scaffold1	1665561	1666399	530
Scaffold1	1667137	1667636	531
Scaffold1	1668411	1668445	532
Scaffold1	1672891	1673485	533
Scaffold1	1673712	1674076	534
Scaffold1	1676142	1677280	535
Scaffold1	1679028	1679386	536
Scaffold1	1679689	1680017	537
Scaffold1	1680243	1681037	538
Scaffold1	1682071	1682749	539
Scaffold1	1682988	1683075	540
Scaffold1	1685430	1685498	541
Scaffold1	1686044	1686528	542
Scaffold1	1687534	1689074	543
Scaffold1	1689267	1690122	544
Scaffold1	1690379	1691590	545
Scaffold1	1691892	1691915	546
Scaffold1	1692375	1692877	547
Scaffold1	1692934	1693772	548
Scaffold1	1693860	1694543	549
Scaffold1	1694873	1696604	550
Scaffold1	1697711	1698035	551
Scaffold1	1698197	1699073	552
Scaffold1	1703388	1703898	553
Scaffold1	1732222	1733296	554
Scaffold1	1735715	1736023	555
Scaffold1	1739933	1740249	556
Scaffold1	1751167	1751672	557
Scaffold1	1788280	1788485	558
Scaffold1	1788780	1789271	559
Scaffold1	1796000	1797906	560
Scaffold1	1798661	1798965	561
Scaffold1	1799386	1799558	562
Scaffold1	1799911	1800693	563
Scaffold1	1801145	1802232	564
Scaffold1	1802977	1803645	565
Scaffold1	1805935	1806487	566
Scaffold1	1807368	1807632	567
Scaffold1	1807776	1807962	568
Scaffold1	1824746	1825673	569
Scaffold1	1826068	1826671	570
Scaffold1	1828270	1828398	571
Scaffold1	1838346	1839230	572
Scaffold1	1839515	1839689	573
Scaffold1	1840066	1840707	574
Scaffold1	1841504	1841749	575
Scaffold1	1843415	1843931	576
Scaffold1	1844159	1845718	577
Scaffold1	1851484	1852375	578
Scaffold1	1853040	1853233	579
Scaffold1	1854574	1854874	580
Scaffold1	1855274	1856886	581
Scaffold1	1860208	1860748	582
Scaffold1	1861028	1861204	583
Scaffold1	1862051	1862158	584
Scaffold1	1867095	1868101	585
Scaffold1	1869408	1869757	586
Scaffold1	1869989	1870120	587
Scaffold1	1870452	1871150	588
Scaffold1	1871838	1872314	589
Scaffold1	1873234	1875504	590
Scaffold1	1877207	1887091	591
Scaffold1	1887322	1890386	592
Scaffold1	1890565	1890927	593
Scaffold1	1893053	1893237	594
Scaffold1	1900994	1901325	595
Scaffold1	1909857	1910136	596
Scaffold1	1911575	1911826	597
Scaffold1	1930595	1930961	598
Scaffold1	1937227	1937840	599
Scaffold1	1938419	1939319	600
Scaffold1	1943484	1944684	601
Scaffold1	1946493	1946734	602
Scaffold1	1948044	1948151	603
Scaffold1	1948588	1948727	604
Scaffold1	1949014	1949269	605
Scaffold1	1949342	1949678	606
Scaffold1	1950463	1950594	607
Scaffold1	1951194	1951545	608
Scaffold1	1953886	1954503	609
Scaffold1	1955785	1956211	610
Scaffold1	1957056	1957502	611
Scaffold1	1959227	1959660	612
Scaffold1	1961196	1961619	613
Scaffold1	1961700	1961855	614
Scaffold1	1962739	1962940	615
Scaffold1	1963165	1963838	616
Scaffold1	1965908	1966098	617
Scaffold1	1967743	1967889	618
Scaffold1	1969009	1969306	619
Scaffold1	1970061	1970457	620
Scaffold1	1972583	1973847	621
Scaffold1	1974052	1974382	622
Scaffold1	1977958	1978078	623
Scaffold1	1978401	1978842	624
Scaffold1	1986735	1987349	625
Scaffold1	1989274	1989620	626
Scaffold1	1990943	1992676	627
Scaffold1	1992801	1993109	628
Scaffold1	1998519	1999300	629
Scaffold1	2000534	2000615	630
Scaffold1	2000785	2002238	631
Scaffold1	2002302	2003148	632
Scaffold1	2003803	2004089	633
Scaffold1	2004545	2004823	634
Scaffold1	2005084	2005566	635
Scaffold1	2007109	2007261	636
Scaffold1	2009825	2010167	637
Scaffold1	2011755	2012076	638
Scaffold1	2012273	2012927	639
Scaffold1	2013618	2014043	640
Scaffold1	2019890	2020089	641
Scaffold1	2020573	2020798	642
Scaffold1	2021287	2021364	643
Scaffold1	2030528	2031728	644
Scaffold1	2038384	2038912	645
Scaffold1	2040905	2040998	646
Scaffold1	2045200	2045949	647
Scaffold1	2046361	2046761	648
Scaffold1	2047338	2047590	649
Scaffold1	2047920	2048044	650
Scaffold1	2048240	2048705	651
Scaffold1	2048958	2049201	652
Scaffold1	2049335	2051055	653
Scaffold1	2052319	2052498	654
Scaffold1	2053588	2055815	655
Scaffold1	2056043	2056341	656
Scaffold1	2056788	2059264	657
Scaffold1	2062039	2063076	658
Scaffold1	2063878	2064861	659
Scaffold1	2068276	2068627	660
Scaffold1	2068819	2069207	661
Scaffold1	2072351	2072465	662
Scaffold1	2072730	2074425	663
Scaffold1	2074496	2076631	664
Scaffold1	2077194	2077383	665
Scaffold1	2078653	2079802	666
Scaffold1	2081892	2082151	667
Scaffold1	2086729	2086800	668
Scaffold1	2087604	2088353	669
Scaffold1	2088545	2088999	670
Scaffold1	2089952	2090950	671
Scaffold1	2091930	2092136	672
Scaffold1	2092874	2093435	673
Scaffold1	2094381	2094687	674
Scaffold1	2095340	2095594	675
Scaffold1	2096618	2097123	676
Scaffold1	2097265	2098044	677
Scaffold1	2098553	2098947	678
Scaffold1	2099201	2099783	679
Scaffold1	2100961	2101173	680
Scaffold1	2101705	2101950	681
Scaffold1	2105582	2105937	682
Scaffold1	2106402	2106788	683
Scaffold1	2109403	2109741	684
Scaffold1	2110003	2110384	685
Scaffold1	2115103	2115486	686
Scaffold1	2116239	2116814	687
Scaffold1	2117888	2119156	688
Scaffold1	2119996	2120232	689
Scaffold1	2120368	2120806	690
Scaffold1	2122915	2123097	691
Scaffold1	2123478	2123601	692
Scaffold1	2130181	2131041	693
Scaffold1	2134463	2134545	694
Scaffold1	2134947	2135537	695
Scaffold1	2139097	2139739	696
Scaffold1	2140363	2140968	697
Scaffold1	2142710	2142955	698
Scaffold1	2145793	2146631	699
Scaffold1	2147146	2147728	700
Scaffold10	3017	3317	701
Scaffold10	5589	6730	702
Scaffold10	7761	8175	703
Scaffold10	11310	11808	704
Scaffold10	12255	12566	705
Scaffold10	15308	15735	706
Scaffold10	16357	16702	707
Scaffold10	17856	18151	708
Scaffold10	23108	23329	709
Scaffold10	23350	23518	710
Scaffold10	24682	25019	711
Scaffold10	28655	29070	712
Scaffold10	29900	29992	713
Scaffold10	36071	36313	714
Scaffold10	38073	38452	715
Scaffold10	41265	41435	716
Scaffold10	42445	42925	717
Scaffold10	44319	44520	718
Scaffold10	45170	45479	719
Scaffold10	49567	49655	720
Scaffold10	50027	50754	721
Scaffold10	52971	53573	722
Scaffold10	53689	54622	723
Scaffold10	56664	56921	724
Scaffold10	57189	58121	725
Scaffold10	61809	63017	726
Scaffold10	64117	64435	727
Scaffold10	66521	66983	728
Scaffold10	76384	77034	729
Scaffold10	85081	85192	730
Scaffold10	89529	89938	731
Scaffold10	91131	91448	732
Scaffold10	92496	92698	733
Scaffold10	108847	108989	734
Scaffold10	119101	119671	735
Scaffold10	120726	121205	736
Scaffold10	122664	123284	737
Scaffold10	131276	132232	738
Scaffold10	135461	136315	739
Scaffold10	138277	140093	740
Scaffold10	140454	141544	741
Scaffold10	141727	142991	742
Scaffold10	144024	144797	743
Scaffold10	147920	148204	744
Scaffold10	178932	179021	745
Scaffold10	186246	186660	746
Scaffold10	188450	188520	747
Scaffold10	197352	197447	748
Scaffold10	203480	203758	749
Scaffold10	207907	208381	750
Scaffold10	209680	210352	751
Scaffold10	221080	221199	752
Scaffold10	228465	229168	753
Scaffold10	229863	229994	754
Scaffold10	233288	233605	755
Scaffold10	234884	235804	756
Scaffold10	237313	237452	757
Scaffold10	238687	239120	758
Scaffold10	239923	240003	759
Scaffold10	240249	240372	760
Scaffold10	240400	240970	761
Scaffold10	241079	243933	762
Scaffold10	244633	245459	763
Scaffold10	246557	246755	764
Scaffold10	247057	247578	765
Scaffold10	248798	249480	766
Scaffold10	249608	250008	767
Scaffold10	250189	250737	768
Scaffold10	252262	252643	769
Scaffold10	252971	253310	770
Scaffold10	253696	254003	771
Scaffold10	254323	254993	772
Scaffold10	256630	257212	773
Scaffold10	266492	266670	774
Scaffold10	274289	274324	775
Scaffold10	274481	274513	776
Scaffold10	276884	277204	777
Scaffold10	277645	278056	778
Scaffold10	280851	280962	779
Scaffold10	281915	282282	780
Scaffold10	285329	286328	781
Scaffold10	286894	288273	782
Scaffold10	290301	290528	783
Scaffold10	298505	299415	784
Scaffold10	301557	301922	785
Scaffold10	302328	302822	786
Scaffold10	303283	303719	787
Scaffold10	303823	304075	788
Scaffold10	304598	304898	789
Scaffold10	306755	308374	790
Scaffold10	309909	310420	791
Scaffold10	312094	312508	792
Scaffold10	313296	313430	793
Scaffold10	316561	317244	794
Scaffold10	318458	318634	795
Scaffold10	322996	323253	796
Scaffold10	324520	326223	797
Scaffold10	326367	327167	798
Scaffold10	328808	328837	799
Scaffold10	329515	330322	800
Scaffold10	331753	332997	801
Scaffold10	333728	333959	802
Scaffold10	338476	338899	803
Scaffold10	340700	341497	804
Scaffold10	342297	342370	805
Scaffold10	342833	343499	806
Scaffold10	345644	345972	807
Scaffold10	346639	347535	808
Scaffold10	348134	348311	809
Scaffold10	350836	350903	810
Scaffold10	353438	353619	811
Scaffold10	355552	355760	812
Scaffold10	360691	361121	813
Scaffold10	362683	362925	814
Scaffold10	367422	367623	815
Scaffold10	368110	368361	816
Scaffold10	369502	369720	817
Scaffold10	372968	373287	818
Scaffold10	375774	376212	819
Scaffold10	377608	377714	820
Scaffold10	380553	380805	821
Scaffold10	390358	390565	822
Scaffold10	391316	393324	823
Scaffold10	393400	394191	824
Scaffold10	397208	397440	825
Scaffold10	397624	397925	826
Scaffold10	398179	398466	827
Scaffold10	401393	402119	828
Scaffold10	407265	407542	829
Scaffold10	407844	408048	830
Scaffold10	415715	415990	831
Scaffold10	419485	419915	832
Scaffold10	419957	420073	833
Scaffold10	420636	420760	834
Scaffold10	421059	421204	835
Scaffold10	423465	423761	836
Scaffold10	424394	424488	837
Scaffold10	425289	425934	838
Scaffold10	427068	427239	839
Scaffold10	427450	428135	840
Scaffold10	438858	439077	841
Scaffold10	453283	453618	842
Scaffold10	456709	457929	843
Scaffold10	459612	459878	844
Scaffold10	460913	464772	845
Scaffold10	464966	466875	846
Scaffold10	469030	469525	847
Scaffold10	470008	470564	848
Scaffold10	470835	471032	849
Scaffold10	471380	475006	850
Scaffold10	475100	475575	851
Scaffold10	476370	476647	852
Scaffold10	477544	477783	853
Scaffold10	480314	481092	854
Scaffold10	481343	481926	855
Scaffold10	482978	483011	856
Scaffold10	483516	483878	857
Scaffold10	483900	484320	858
Scaffold10	485391	485670	859
Scaffold10	486919	487604	860
Scaffold10	487732	487933	861
Scaffold10	488077	488950	862
Scaffold10	490512	490653	863
Scaffold10	490771	491028	864
Scaffold10	491165	491289	865
Scaffold10	494399	494611	866
Scaffold10	495472	496131	867
Scaffold10	497125	498459	868
Scaffold10	498879	501430	869
Scaffold10	513549	513786	870
Scaffold10	514556	515448	871
Scaffold10	519775	520220	872
Scaffold10	525416	525698	873
Scaffold10	527932	528849	874
Scaffold10	529369	529977	875
Scaffold10	532002	532483	876
Scaffold10	535032	535306	877
Scaffold10	536089	537033	878
Scaffold10	537334	538176	879
Scaffold10	539217	539743	880
Scaffold10	540096	541893	881
Scaffold10	543060	543219	882
Scaffold10	543244	543295	883
Scaffold10	544582	544661	884
Scaffold10	544972	545788	885
Scaffold10	546318	546535	886
Scaffold10	547172	547378	887
Scaffold10	547899	548234	888
Scaffold10	549574	549846	889
Scaffold10	550700	551257	890
Scaffold10	551588	551665	891
Scaffold10	552698	552906	892
Scaffold10	554158	554874	893
Scaffold10	556097	556297	894
Scaffold10	556745	556812	895
Scaffold10	559826	560115	896
Scaffold10	561551	562061	897
Scaffold10	564034	564305	898
Scaffold10	564435	564723	899
Scaffold10	565460	565663	900
Scaffold10	567116	567573	901
Scaffold10	567885	568716	902
Scaffold10	568836	569115	903
Scaffold10	569396	570376	904
Scaffold10	570535	571146	905
Scaffold10	571503	572321	906
Scaffold10	572830	573150	907
Scaffold10	574644	574866	908
Scaffold10	576419	577831	909
Scaffold10	582225	582905	910
Scaffold10	583112	583444	911
Scaffold10	584386	584625	912
Scaffold10	585019	585326	913
Scaffold10	586178	586414	914
Scaffold10	586782	589108	915
Scaffold10	590285	590538	916
Scaffold10	590777	591812	917
Scaffold10	593834	594190	918
Scaffold10	594801	595675	919
Scaffold10	599285	599650	920
Scaffold10	615234	615385	921
Scaffold10	619265	619510	922
Scaffold10	619815	621619	923
Scaffold10	621927	622483	924
Scaffold10	622539	623770	925
Scaffold10	624606	624906	926
Scaffold10	625189	625977	927
Scaffold10	625999	626505	928
Scaffold10	627595	627757	929
Scaffold10	627811	627955	930
Scaffold10	628571	628797	931
Scaffold10	632597	633169	932
Scaffold10	634301	634986	933
Scaffold10	639435	640106	934
Scaffold10	644185	644391	935
Scaffold10	644695	645418	936
Scaffold10	645536	645992	937
Scaffold10	647477	647640	938
Scaffold10	647910	647931	939
Scaffold10	651765	651845	940
Scaffold10	652515	652630	941
Scaffold10	653904	654427	942
Scaffold10	654920	655274	943
Scaffold10	655966	656360	944
Scaffold10	657325	657590	945
Scaffold10	660142	660334	946
Scaffold10	660565	661091	947
Scaffold10	662583	662914	948
Scaffold10	663737	664436	949
Scaffold10	665365	665839	950
Scaffold10	668500	668977	951
Scaffold10	669856	671522	952
Scaffold10	672355	673584	953
Scaffold10	674031	674635	954
Scaffold10	674797	675035	955
Scaffold10	676626	679892	956
Scaffold10	680920	681392	957
Scaffold10	682887	683336	958
Scaffold10	684687	684943	959
Scaffold10	685107	685749	960
Scaffold10	686322	686835	961
Scaffold10	687656	687834	962
Scaffold10	687940	688548	963
Scaffold10	689123	689217	964
Scaffold10	689969	690053	965
Scaffold10	690644	690953	966
Scaffold10	695859	696205	967
Scaffold10	697531	697585	968
Scaffold10	702814	703079	969
Scaffold10	706381	706606	970
Scaffold10	710991	711277	971
Scaffold10	711786	712910	972
Scaffold10	713891	714137	973
Scaffold10	714559	715087	974
Scaffold10	715313	716338	975
Scaffold10	716559	716914	976
Scaffold10	717156	717260	977
Scaffold10	717467	718652	978
Scaffold10	718893	720645	979
Scaffold10	720827	726895	980
Scaffold10	727196	728889	981
Scaffold10	728896	731592	982
Scaffold10	731985	733125	983
Scaffold10	733290	733860	984
Scaffold10	734383	735830	985
Scaffold10	736539	737133	986
Scaffold10	737378	737543	987
Scaffold10	738293	738536	988
Scaffold10	740510	740627	989
Scaffold10	740753	742042	990
Scaffold10	742607	742923	991
Scaffold10	744337	744637	992
Scaffold10	747444	747819	993
Scaffold10	749562	749822	994
Scaffold10	749959	750578	995
Scaffold10	751498	752585	996
Scaffold10	753053	753295	997
Scaffold10	753812	754265	998
Scaffold10	754417	755268	999
Scaffold10	757441	757983	1000
Scaffold10	758021	758957	1001
Scaffold10	759063	759443	1002
Scaffold10	759698	760299	1003
Scaffold10	761504	763787	1004
Scaffold10	764163	764432	1005
Scaffold10	765978	766378	1006
Scaffold10	768336	768538	1007
Scaffold10	772575	772927	1008
Scaffold10	781549	781813	1009
Scaffold10	784274	784499	1010
Scaffold10	790796	791501	1011
Scaffold10	799858	800019	1012
Scaffold10	808781	811578	1013
Scaffold10	812361	813372	1014
Scaffold10	817605	817869	1015
Scaffold10	819834	820044	1016
Scaffold10	823357	824044	1017
Scaffold10	825614	825715	1018
Scaffold10	838434	838540	1019
Scaffold10	839386	840451	1020
Scaffold10	845437	845831	1021
Scaffold10	860136	860834	1022
Scaffold10	875310	875395	1023
Scaffold10	883377	883809	1024
Scaffold10	884495	884611	1025
Scaffold10	885332	885373	1026
Scaffold10	885689	885949	1027
Scaffold10	886607	886763	1028
Scaffold10	891902	892014	1029
Scaffold10	894627	894721	1030
Scaffold10	912719	913888	1031
Scaffold10	917919	918041	1032
Scaffold10	918773	919624	1033
Scaffold10	920947	921333	1034
Scaffold10	921546	922261	1035
Scaffold10	923539	923813	1036
Scaffold10	924604	926228	1037
Scaffold10	926611	926876	1038
Scaffold10	927727	928483	1039
Scaffold10	929121	929510	1040
Scaffold10	929667	929829	1041
Scaffold10	930192	931177	1042
Scaffold10	931359	932033	1043
Scaffold10	932581	932619	1044
Scaffold10	933139	934274	1045
Scaffold10	935352	935830	1046
Scaffold10	938844	941024	1047
Scaffold10	943693	944503	1048
Scaffold10	945725	946304	1049
Scaffold10	953176	953265	1050
Scaffold10	959738	959875	1051
Scaffold10	970795	971747	1052
Scaffold10	971871	972977	1053
Scaffold10	973180	973477	1054
Scaffold10	975130	976544	1055
Scaffold10	977667	977971	1056
Scaffold10	978107	978152	1057
Scaffold10	979590	980135	1058
Scaffold10	980762	980864	1059
Scaffold10	981783	982186	1060
Scaffold10	982606	982923	1061
Scaffold10	983284	983921	1062
Scaffold10	991590	991806	1063
Scaffold10	1020154	1020365	1064
Scaffold10	1020776	1020891	1065
Scaffold10	1021981	1022361	1066
Scaffold10	1023614	1023924	1067
Scaffold10	1028165	1028250	1068
Scaffold10	1029143	1029303	1069
Scaffold10	1035912	1036143	1070
Scaffold10	1037914	1038160	1071
Scaffold10	1039044	1039214	1072
Scaffold10	1039897	1040122	1073
Scaffold10	1043735	1044008	1074
Scaffold10	1044919	1045324	1075
Scaffold10	1047031	1047201	1076
Scaffold10	1047417	1047619	1077
Scaffold10	1048509	1048643	1078
Scaffold10	1049164	1049327	1079
Scaffold10	1049890	1050042	1080
Scaffold10	1052426	1052504	1081
Scaffold10	1053391	1053573	1082
Scaffold10	1055602	1055826	1083
Scaffold10	1059177	1059345	1084
Scaffold10	1062177	1062558	1085
Scaffold10	1062724	1062773	1086
Scaffold10	1063541	1063661	1087
Scaffold10	1078459	1078776	1088
Scaffold10	1081581	1082720	1089
Scaffold10	1086703	1088155	1090
Scaffold10	1091127	1091300	1091
Scaffold10	1096522	1096771	1092
Scaffold10	1100890	1101076	1093
Scaffold10	1102867	1102917	1094
Scaffold10	1113853	1113926	1095
Scaffold10	1136161	1136421	1096
Scaffold10	1136488	1136621	1097
Scaffold10	1138332	1139249	1098
Scaffold10	1140393	1140697	1099
Scaffold10	1141090	1141553	1100
Scaffold10	1141827	1141971	1101
Scaffold10	1142134	1142658	1102
Scaffold10	1143799	1144066	1103
Scaffold10	1144507	1145040	1104
Scaffold10	1145806	1145942	1105
Scaffold10	1146316	1146881	1106
Scaffold10	1147049	1148169	1107
Scaffold10	1151058	1151243	1108
Scaffold10	1153099	1153294	1109
Scaffold10	1153792	1154178	1110
Scaffold10	1155443	1156826	1111
Scaffold10	1157441	1158855	1112
Scaffold10	1159476	1160410	1113
Scaffold10	1160518	1161220	1114
Scaffold10	1161710	1162452	1115
Scaffold10	1163273	1164451	1116
Scaffold10	1164537	1165843	1117
Scaffold10	1166050	1166640	1118
Scaffold10	1166907	1167154	1119
Scaffold10	1167593	1168083	1120
Scaffold10	1169207	1169501	1121
Scaffold10	1169833	1170323	1122
Scaffold10	1170414	1172004	1123
Scaffold10	1173775	1174994	1124
Scaffold10	1176292	1177271	1125
Scaffold10	1178939	1179365	1126
Scaffold10	1181146	1181300	1127
Scaffold10	1188184	1188361	1128
Scaffold10	1192106	1192210	1129
Scaffold10	1193856	1194280	1130
Scaffold10	1198739	1199029	1131
Scaffold10	1199766	1200157	1132
Scaffold10	1206523	1206872	1133
Scaffold10	1207882	1208274	1134
Scaffold10	1212335	1212694	1135
Scaffold10	1213679	1214476	1136
Scaffold10	1215602	1215742	1137
Scaffold10	1221601	1221822	1138
Scaffold10	1222295	1222769	1139
Scaffold10	1224087	1224210	1140
Scaffold10	1224773	1224967	1141
Scaffold10	1225840	1226874	1142
Scaffold10	1236027	1236479	1143
Scaffold10	1238297	1238666	1144
Scaffold10	1238954	1239135	1145
Scaffold10	1239721	1239850	1146
Scaffold10	1252222	1252384	1147
Scaffold10	1260140	1260392	1148
Scaffold10	1266964	1267418	1149
Scaffold10	1267599	1268265	1150
Scaffold10	1269979	1270461	1151
Scaffold10	1271554	1271705	1152
Scaffold10	1280002	1280221	1153
Scaffold10	1283364	1283715	1154
Scaffold10	1288754	1288940	1155
Scaffold10	1290499	1290954	1156
Scaffold10	1292926	1293138	1157
Scaffold10	1298037	1298993	1158
Scaffold10	1300037	1300260	1159
Scaffold10	1301106	1301992	1160
Scaffold10	1302881	1302954	1161
Scaffold10	1304552	1304901	1162
Scaffold10	1311996	1312148	1163
Scaffold10	1314501	1314730	1164
Scaffold10	1317184	1317386	1165
Scaffold10	1319256	1319366	1166
Scaffold10	1319623	1320475	1167
Scaffold10	1320746	1321160	1168
Scaffold10	1322007	1322226	1169
Scaffold10	1323905	1324536	1170
Scaffold10	1324922	1328296	1171
Scaffold10	1328352	1331397	1172
Scaffold10	1332276	1333408	1173
Scaffold10	1334105	1334438	1174
Scaffold10	1336825	1337507	1175
Scaffold10	1338745	1339596	1176
Scaffold10	1348135	1348324	1177
Scaffold10	1362877	1363079	1178
Scaffold10	1363730	1365690	1179
Scaffold10	1366065	1366413	1180
Scaffold10	1367148	1367782	1181
Scaffold10	1368166	1368483	1182
Scaffold10	1371529	1372356	1183
Scaffold10	1373198	1374048	1184
Scaffold10	1375384	1375608	1185
Scaffold10	1381130	1381599	1186
Scaffold10	1382546	1382931	1187
Scaffold10	1383122	1383412	1188
Scaffold10	1383643	1383786	1189
Scaffold10	1384599	1385385	1190
Scaffold10	1386106	1386740	1191
Scaffold10	1387208	1388062	1192
Scaffold10	1388332	1388908	1193
Scaffold10	1390365	1390679	1194
Scaffold10	1397702	1397867	1195
Scaffold10	1400866	1401104	1196
Scaffold10	1406288	1407141	1197
Scaffold10	1417041	1417356	1198
Scaffold10	1420380	1420697	1199
Scaffold10	1424355	1424628	1200
Scaffold10	1436691	1436747	1201
Scaffold10	1437839	1438256	1202
Scaffold10	1441003	1441080	1203
Scaffold10	1454561	1454721	1204
Scaffold10	1465997	1466300	1205
Scaffold10	1466461	1466840	1206
Scaffold10	1472020	1472505	1207
Scaffold10	1475007	1475485	1208
Scaffold10	1480364	1480493	1209
Scaffold10	1496723	1497471	1210
Scaffold10	1502407	1503451	1211
Scaffold10	1505096	1505194	1212
Scaffold10	1505864	1507120	1213
Scaffold10	1507936	1507981	1214
Scaffold10	1508080	1508562	1215
Scaffold10	1508706	1509428	1216
Scaffold10	1510879	1511178	1217
Scaffold10	1512568	1512946	1218
Scaffold10	1513597	1513987	1219
Scaffold10	1514158	1514688	1220
Scaffold10	1515007	1515163	1221
Scaffold10	1515712	1515908	1222
Scaffold10	1521182	1521578	1223
Scaffold10	1521751	1522330	1224
Scaffold10	1522822	1523158	1225
Scaffold10	1523444	1523849	1226
Scaffold10	1524371	1524872	1227
Scaffold10	1525090	1527495	1228
Scaffold10	1529888	1530145	1229
Scaffold10	1530607	1531223	1230
Scaffold10	1531446	1532453	1231
Scaffold10	1532654	1532689	1232
Scaffold10	1533686	1534362	1233
Scaffold10	1536602	1536746	1234
Scaffold10	1537358	1537767	1235
Scaffold10	1538221	1538872	1236
Scaffold10	1539179	1539733	1237
Scaffold10	1539950	1540078	1238
Scaffold10	1541653	1542140	1239
Scaffold10	1542321	1542469	1240
Scaffold10	1542790	1543268	1241
Scaffold10	1543739	1543957	1242
Scaffold10	1544989	1546462	1243
Scaffold10	1547064	1548551	1244
Scaffold10	1552859	1552937	1245
Scaffold10	1564008	1564486	1246
Scaffold10	1565501	1565594	1247
Scaffold10	1565857	1566109	1248
Scaffold10	1571821	1572566	1249
Scaffold10	1580087	1581700	1250
Scaffold10	1598663	1599237	1251
Scaffold10	1604852	1604939	1252
Scaffold10	1605261	1605375	1253
Scaffold10	1607307	1607500	1254
Scaffold10	1609231	1609501	1255
Scaffold10	1612436	1613456	1256
Scaffold10	1618691	1618977	1257
Scaffold10	1623085	1623275	1258
Scaffold10	1623475	1624739	1259
Scaffold10	1625959	1626136	1260
Scaffold10	1629464	1629898	1261
Scaffold10	1630102	1630213	1262
Scaffold10	1630434	1630885	1263
Scaffold10	1642638	1643117	1264
Scaffold10	1645791	1646653	1265
Scaffold10	1647973	1649121	1266
Scaffold10	1649448	1649544	1267
Scaffold10	1649891	1650412	1268
Scaffold10	1658129	1658233	1269
Scaffold10	1674456	1674505	1270
Scaffold10	1693853	1694291	1271
Scaffold10	1694444	1694568	1272
Scaffold10	1695001	1696373	1273
Scaffold10	1696881	1697681	1274
Scaffold10	1698691	1701769	1275
Scaffold10	1704970	1705375	1276
Scaffold10	1706212	1706636	1277
Scaffold10	1707075	1707180	1278
Scaffold10	1711055	1711521	1279
Scaffold10	1711963	1712666	1280
Scaffold10	1712736	1713989	1281
Scaffold10	1714176	1714426	1282
Scaffold10	1714646	1714790	1283
Scaffold10	1718962	1720351	1284
Scaffold10	1720651	1722980	1285
Scaffold10	1723278	1724277	1286
Scaffold10	1726318	1726796	1287
Scaffold10	1727720	1728182	1288
Scaffold10	1730518	1732235	1289
Scaffold10	1732391	1733519	1290
Scaffold10	1734960	1737771	1291
Scaffold10	1738088	1739305	1292
Scaffold10	1739624	1739997	1293
Scaffold10	1740841	1742627	1294
Scaffold10	1742740	1743610	1295
Scaffold10	1747450	1747942	1296
Scaffold10	1755394	1757621	1297
Scaffold10	1758656	1759060	1298
Scaffold10	1760261	1760591	1299
Scaffold10	1760646	1760857	1300
Scaffold10	1766588	1767660	1301
Scaffold10	1772631	1773080	1302
Scaffold10	1773426	1773858	1303
Scaffold10	1778682	1779781	1304
Scaffold10	1789157	1789981	1305
Scaffold10	1801796	1802214	1306
Scaffold10	1802529	1802650	1307
Scaffold10	1803286	1803901	1308
Scaffold10	1804224	1804471	1309
Scaffold10	1807011	1807150	1310
Scaffold10	1814962	1815142	1311
Scaffold10	1816257	1816653	1312
Scaffold10	1818286	1818627	1313
Scaffold10	1819635	1819717	1314
Scaffold10	1822102	1822668	1315
Scaffold10	1826662	1826847	1316
Scaffold10	1832164	1832788	1317
Scaffold10	1833103	1833219	1318
Scaffold10	1833813	1834051	1319
Scaffold10	1835208	1836167	1320
Scaffold10	1836526	1836826	1321
Scaffold10	1838022	1838359	1322
Scaffold10	1838867	1839124	1323
Scaffold10	1840908	1841094	1324
Scaffold10	1842989	1843156	1325
Scaffold10	1843617	1843842	1326
Scaffold10	1845015	1845091	1327
Scaffold10	1848328	1848680	1328
Scaffold10	1848987	1849237	1329
Scaffold10	1850544	1850873	1330
Scaffold10	1851509	1852005	1331
Scaffold10	1852385	1852876	1332
Scaffold10	1853290	1853395	1333
Scaffold10	1854511	1854679	1334
Scaffold10	1854732	1854922	1335
Scaffold10	1855543	1855938	1336
Scaffold10	1856334	1856747	1337
Scaffold10	1856830	1856871	1338
Scaffold10	1857894	1857968	1339
Scaffold10	1858260	1858375	1340
Scaffold10	1862994	1863139	1341
Scaffold10	1864888	1866207	1342
Scaffold10	1866248	1866534	1343
Scaffold10	1867138	1867605	1344
Scaffold10	1868394	1869144	1345
Scaffold10	1869612	1870009	1346
Scaffold10	1870669	1871310	1347
Scaffold10	1872187	1873646	1348
Scaffold10	1873940	1874390	1349
Scaffold10	1874725	1875346	1350
Scaffold10	1875681	1877093	1351
Scaffold10	1877205	1878330	1352
Scaffold10	1878780	1878993	1353
Scaffold10	1879738	1880176	1354
Scaffold10	1883834	1884779	1355
Scaffold10	1885615	1886022	1356
Scaffold10	1887503	1887568	1357
Scaffold10	1888337	1890444	1358
Scaffold10	1891159	1891702	1359
Scaffold10	1895019	1897009	1360
Scaffold10	1897472	1897666	1361
Scaffold10	1897890	1898442	1362
Scaffold10	1899848	1899934	1363
Scaffold10	1900262	1900908	1364
Scaffold10	1901766	1902257	1365
Scaffold10	1903186	1903420	1366
Scaffold10	1906594	1906870	1367
Scaffold10	1908242	1911063	1368
Scaffold10	1915004	1915135	1369
Scaffold10	1915630	1916229	1370
Scaffold10	1920214	1920601	1371
Scaffold10	1923262	1923556	1372
Scaffold10	1929597	1929928	1373
Scaffold10	1931501	1932292	1374
Scaffold10	1933055	1933235	1375
Scaffold10	1933604	1934017	1376
Scaffold10	1934388	1936234	1377
Scaffold10	1939061	1939785	1378
Scaffold10	1944875	1945141	1379
Scaffold10	1946427	1946477	1380
Scaffold10	1947040	1947689	1381
Scaffold10	1955066	1955127	1382
Scaffold10	1956651	1956749	1383
Scaffold10	1958878	1959038	1384
Scaffold10	1961478	1961606	1385
Scaffold10	1965680	1965944	1386
Scaffold10	1970506	1971663	1387
Scaffold10	1973196	1974081	1388
Scaffold10	1977375	1977948	1389
Scaffold10	1981993	1982113	1390
Scaffold10	1983912	1984161	1391
Scaffold10	1989228	1989615	1392
Scaffold10	1990308	1992587	1393
Scaffold10	1993820	1994220	1394
Scaffold10	2002388	2002470	1395
Scaffold10	2008396	2008761	1396
Scaffold10	2012037	2012485	1397
Scaffold10	2016647	2017290	1398
Scaffold10	2017887	2018608	1399
Scaffold10	2019981	2020131	1400
Scaffold10	2021580	2022010	1401
Scaffold10	2026175	2026487	1402
Scaffold10	2026699	2026905	1403
Scaffold10	2027406	2027560	1404
Scaffold10	2028752	2029090	1405
Scaffold10	2033823	2034074	1406
Scaffold10	2034730	2035776	1407
Scaffold10	2038999	2040611	1408
Scaffold10	2040713	2041176	1409
Scaffold10	2041492	2042075	1410
Scaffold10	2042655	2042956	1411
Scaffold10	2043119	2043339	1412
Scaffold10	2044792	2045233	1413
Scaffold10	2047192	2047753	1414
Scaffold10	2074843	2075010	1415
Scaffold10	2075837	2076568	1416
Scaffold10	2082841	2083139	1417
Scaffold10	2083944	2084123	1418
Scaffold10	2085982	2087215	1419
Scaffold10	2087796	2088092	1420
Scaffold10	2088612	2089002	1421
Scaffold10	2089388	2091373	1422
Scaffold10	2091491	2093585	1423
Scaffold10	2094740	2095298	1424
Scaffold10	2096014	2097268	1425
Scaffold10	2098573	2098881	1426
Scaffold10	2099137	2100866	1427
Scaffold10	2101056	2101423	1428
Scaffold10	2102086	2102886	1429
Scaffold10	2103384	2103564	1430
Scaffold10	2103991	2105083	1431
Scaffold10	2109632	2109824	1432
Scaffold10	2113214	2113614	1433
Scaffold10	2113802	2114405	1434
Scaffold10	2114932	2115043	1435
Scaffold10	2115595	2115823	1436
Scaffold10	2116595	2116853	1437
Scaffold10	2118229	2118624	1438
Scaffold10	2119591	2120139	1439
Scaffold10	2121850	2122113	1440
Scaffold10	2123202	2123326	1441
Scaffold10	2123636	2123961	1442
Scaffold10	2124686	2125670	1443
Scaffold10	2126335	2126960	1444
Scaffold10	2127847	2128382	1445
Scaffold10	2130080	2131470	1446
Scaffold10	2132838	2133306	1447
Scaffold10	2134168	2134314	1448
Scaffold10	2137933	2138206	1449
Scaffold10	2138415	2138796	1450
Scaffold10	2139858	2140240	1451
Scaffold10	2140534	2140628	1452
Scaffold10	2143610	2145188	1453
Scaffold10	2147308	2148722	1454
Scaffold10	2149123	2150356	1455
Scaffold10	2151299	2151672	1456
Scaffold10	2151950	2155679	1457
Scaffold10	2157656	2157675	1458
Scaffold10	2157861	2158007	1459
Scaffold10	2161946	2162895	1460
Scaffold10	2165214	2166920	1461
Scaffold10	2170659	2171305	1462
Scaffold10	2172682	2173125	1463
Scaffold10	2173270	2174501	1464
Scaffold10	2176381	2176859	1465
Scaffold10	2177765	2177849	1466
Scaffold10	2180147	2181685	1467
Scaffold10	2183249	2184358	1468
Scaffold10	2184472	2186027	1469
Scaffold10	2186626	2186868	1470
Scaffold100	1697	2119	1471
Scaffold100	2661	6321	1472
Scaffold100	6814	7611	1473
Scaffold100	8634	10236	1474
Scaffold100	12329	12483	1475
Scaffold100	13453	14270	1476
Scaffold100	14400	14583	1477
Scaffold100	14984	15626	1478
Scaffold100	20188	20429	1479
Scaffold100	20943	21704	1480
Scaffold100	23373	24099	1481
Scaffold100	25057	25470	1482
Scaffold100	25782	26142	1483
Scaffold100	26324	26549	1484
Scaffold100	27397	27579	1485
Scaffold100	27928	28123	1486
Scaffold100	29171	30045	1487
Scaffold100	30516	30617	1488
Scaffold100	30907	31674	1489
Scaffold100	32110	33375	1490
Scaffold100	33586	35183	1491
Scaffold100	35976	36909	1492
Scaffold100	37310	37851	1493
Scaffold100	39588	40233	1494
Scaffold100	41097	41940	1495
Scaffold100	43102	43221	1496
Scaffold100	43266	43654	1497
Scaffold100	43773	43917	1498
Scaffold100	44845	45044	1499
Scaffold100	47127	48971	1500
Scaffold100	50358	50559	1501
Scaffold100	51410	51692	1502
Scaffold100	54315	54744	1503
Scaffold100	56191	56606	1504
Scaffold100	58800	59899	1505
Scaffold100	60416	60886	1506
Scaffold100	61638	63259	1507
Scaffold100	63419	64819	1508
Scaffold100	65345	65696	1509
Scaffold100	66532	66806	1510
Scaffold100	67880	68432	1511
Scaffold100	68768	69150	1512
Scaffold100	69885	70055	1513
Scaffold100	70959	71535	1514
Scaffold100	72515	72709	1515
Scaffold100	72757	72966	1516
Scaffold100	73664	74322	1517
Scaffold100	76457	76510	1518
Scaffold100	76538	76921	1519
Scaffold100	80569	80998	1520
Scaffold100	83145	83426	1521
Scaffold100	84083	84392	1522
Scaffold100	89229	89528	1523
Scaffold100	96523	96784	1524
Scaffold100	100644	101077	1525
Scaffold100	105294	105403	1526
Scaffold100	106223	106474	1527
Scaffold100	106592	106931	1528
Scaffold100	109134	109209	1529
Scaffold100	110516	110958	1530
Scaffold100	112303	113272	1531
Scaffold100	132574	133009	1532
Scaffold100	134746	135636	1533
Scaffold100	136998	137320	1534
Scaffold100	137539	138647	1535
Scaffold100	138699	139283	1536
Scaffold100	140694	141533	1537
Scaffold100	142244	142408	1538
Scaffold100	144574	144803	1539
Scaffold100	145118	145906	1540
Scaffold100	146578	148881	1541
Scaffold100	149566	149792	1542
Scaffold100	149982	150215	1543
Scaffold100	152405	152557	1544
Scaffold100	152945	154672	1545
Scaffold100	155056	155619	1546
Scaffold100	157390	159062	1547
Scaffold100	160938	161428	1548
Scaffold100	162059	162255	1549
Scaffold100	163614	164160	1550
Scaffold100	164609	165034	1551
Scaffold100	165679	166058	1552
Scaffold100	168990	169461	1553
Scaffold100	170479	170788	1554
Scaffold100	172802	174367	1555
Scaffold100	174758	175081	1556
Scaffold100	175511	175709	1557
Scaffold100	176299	176454	1558
Scaffold100	176583	177468	1559
Scaffold100	177804	178168	1560
Scaffold100	179328	179560	1561
Scaffold100	179818	180120	1562
Scaffold100	180467	180581	1563
Scaffold100	180904	181414	1564
Scaffold100	185370	185827	1565
Scaffold100	188510	189427	1566
Scaffold100	196304	196370	1567
Scaffold100	199223	199832	1568
Scaffold100	200084	200172	1569
Scaffold100	200715	201313	1570
Scaffold100	201846	202229	1571
Scaffold100	202754	202997	1572
Scaffold100	203616	204203	1573
Scaffold100	204282	209372	1574
Scaffold100	209571	210378	1575
Scaffold100	210810	211664	1576
Scaffold100	211926	212883	1577
Scaffold100	212977	213179	1578
Scaffold100	213457	214197	1579
Scaffold100	214700	214770	1580
Scaffold100	216778	217379	1581
Scaffold100	217638	219669	1582
Scaffold100	219805	221233	1583
Scaffold100	222300	223153	1584
Scaffold100	223629	223958	1585
Scaffold100	224362	225299	1586
Scaffold100	225701	225886	1587
Scaffold100	225937	226252	1588
Scaffold100	226383	226417	1589
Scaffold100	235099	235560	1590
Scaffold100	236179	237008	1591
Scaffold100	237296	237661	1592
Scaffold100	239351	240178	1593
Scaffold100	245544	245848	1594
Scaffold100	245941	246681	1595
Scaffold100	249134	249855	1596
Scaffold100	251185	252236	1597
Scaffold100	252474	252649	1598
Scaffold100	253166	253201	1599
Scaffold100	256043	256216	1600
Scaffold100	259429	259678	1601
Scaffold100	261594	261796	1602
Scaffold100	263596	263843	1603
Scaffold100	265622	265771	1604
Scaffold100	265866	266137	1605
Scaffold100	266693	266809	1606
Scaffold100	270361	270633	1607
Scaffold100	273261	273475	1608
Scaffold100	274368	274927	1609
Scaffold100	276590	276684	1610
Scaffold100	293046	293587	1611
Scaffold100	296037	296090	1612
Scaffold100	297015	297141	1613
Scaffold100	297427	298955	1614
Scaffold100	300223	300263	1615
Scaffold100	302002	302153	1616
Scaffold100	302680	303108	1617
Scaffold100	303303	303812	1618
Scaffold100	304660	305085	1619
Scaffold100	305888	306253	1620
Scaffold100	306828	307161	1621
Scaffold100	307851	308146	1622
Scaffold100	308408	308806	1623
Scaffold100	313606	313966	1624
Scaffold100	317833	317940	1625
Scaffold100	321365	321786	1626
Scaffold100	323415	323724	1627
Scaffold100	324094	324299	1628
Scaffold100	338799	338948	1629
Scaffold100	339089	339333	1630
Scaffold100	343910	344951	1631
Scaffold100	345611	346309	1632
Scaffold100	346881	348739	1633
Scaffold100	349273	349478	1634
Scaffold100	349805	350361	1635
Scaffold100	354792	354871	1636
Scaffold100	361574	361651	1637
Scaffold100	362621	363425	1638
Scaffold100	364097	364548	1639
Scaffold100	364960	365530	1640
Scaffold100	366500	367394	1641
Scaffold100	368453	369194	1642
Scaffold100	369671	370083	1643
Scaffold100	371021	371133	1644
Scaffold100	372248	372810	1645
Scaffold100	375174	377506	1646
Scaffold100	378295	378791	1647
Scaffold100	383461	383496	1648
Scaffold100	384455	384783	1649
Scaffold100	385282	387174	1650
Scaffold100	387726	388009	1651
Scaffold100	390484	390988	1652
Scaffold100	392750	393185	1653
Scaffold100	395507	395884	1654
Scaffold100	396344	396542	1655
Scaffold100	398518	399253	1656
Scaffold100	400957	401941	1657
Scaffold100	402143	402457	1658
Scaffold100	402583	403672	1659
Scaffold100	403982	405361	1660
Scaffold100	406616	407304	1661
Scaffold100	407458	407691	1662
Scaffold100	408201	408654	1663
Scaffold100	409898	409967	1664
Scaffold100	410000	410139	1665
Scaffold100	410518	410787	1666
Scaffold100	410901	411231	1667
Scaffold100	411830	413535	1668
Scaffold100	413944	414132	1669
Scaffold100	414305	415161	1670
Scaffold100	415826	416043	1671
Scaffold100	416184	416595	1672
Scaffold100	417069	417236	1673
Scaffold100	417609	418268	1674
Scaffold100	418502	420424	1675
Scaffold100	420747	421318	1676
Scaffold100	421505	421975	1677
Scaffold100	422166	422555	1678
Scaffold100	423047	423780	1679
Scaffold100	424328	424718	1680
Scaffold100	425140	426150	1681
Scaffold100	426470	426907	1682
Scaffold100	427635	428398	1683
Scaffold100	429267	430351	1684
Scaffold100	431130	431752	1685
Scaffold100	432292	433117	1686
Scaffold100	433334	433447	1687
Scaffold100	434749	436229	1688
Scaffold100	436697	438100	1689
Scaffold100	439082	440638	1690
Scaffold100	441158	441668	1691
Scaffold100	442704	449059	1692
Scaffold100	449190	449846	1693
Scaffold100	450141	451168	1694
Scaffold100	451703	455718	1695
Scaffold100	455806	458383	1696
Scaffold100	458524	458707	1697
Scaffold100	458990	459617	1698
Scaffold100	460143	461385	1699
Scaffold100	461796	462011	1700
Scaffold100	462437	463170	1701
Scaffold100	463912	464786	1702
Scaffold100	465484	465494	1703
Scaffold100	465693	467152	1704
Scaffold100	467985	468189	1705
Scaffold100	468236	468829	1706
Scaffold100	468978	469881	1707
Scaffold100	470450	470895	1708
Scaffold100	471283	472108	1709
Scaffold100	472401	473735	1710
Scaffold100	474340	474550	1711
Scaffold100	476540	477255	1712
Scaffold100	479030	479422	1713
Scaffold100	481790	482016	1714
Scaffold100	488467	489101	1715
Scaffold100	489920	490066	1716
Scaffold100	491453	491747	1717
Scaffold100	494640	495360	1718
Scaffold100	497319	497550	1719
Scaffold100	497773	500431	1720
Scaffold100	501722	501839	1721
Scaffold100	502217	503121	1722
Scaffold100	504830	505724	1723
Scaffold100	507006	507636	1724
Scaffold100	507953	508882	1725
Scaffold100	513819	513942	1726
Scaffold100	515249	515692	1727
Scaffold100	516642	516741	1728
Scaffold100	522534	523079	1729
Scaffold100	523709	523826	1730
Scaffold100	524836	525765	1731
Scaffold100	526438	527542	1732
Scaffold100	531830	531894	1733
Scaffold100	533976	534227	1734
Scaffold100	534608	534861	1735
Scaffold100	535470	535673	1736
Scaffold100	535771	536290	1737
Scaffold100	538281	538581	1738
Scaffold100	540430	542041	1739
Scaffold100	542277	542814	1740
Scaffold100	543166	543410	1741
Scaffold100	544615	544726	1742
Scaffold100	551227	551344	1743
Scaffold100	552191	552637	1744
Scaffold100	557050	557668	1745
Scaffold100	559882	565050	1746
Scaffold100	566648	567000	1747
Scaffold100	567181	568318	1748
Scaffold100	568342	570994	1749
Scaffold100	571789	571872	1750
Scaffold100	572658	572816	1751
Scaffold100	573086	574164	1752
Scaffold100	574868	576576	1753
Scaffold100	576718	577347	1754
Scaffold100	577835	578990	1755
Scaffold100	580207	580538	1756
Scaffold100	580697	580756	1757
Scaffold100	583951	584525	1758
Scaffold100	584908	585104	1759
Scaffold100	585477	585710	1760
Scaffold100	585943	586176	1761
Scaffold100	586426	586763	1762
Scaffold100	592318	592501	1763
Scaffold100	592999	594036	1764
Scaffold100	596862	597243	1765
Scaffold100	597610	598207	1766
Scaffold100	598718	599877	1767
Scaffold100	601795	601885	1768
Scaffold100	607750	608828	1769
Scaffold100	610542	611297	1770
Scaffold100	611630	612085	1771
Scaffold100	612565	613962	1772
Scaffold100	614669	615027	1773
Scaffold100	615175	615523	1774
Scaffold100	616267	619163	1775
Scaffold100	619441	621469	1776
Scaffold100	622172	623779	1777
Scaffold100	624307	624481	1778
Scaffold100	624505	625241	1779
Scaffold100	625439	626035	1780
Scaffold100	632250	635217	1781
Scaffold100	635920	636632	1782
Scaffold100	639771	640043	1783
Scaffold100	643933	644273	1784
Scaffold100	645468	645914	1785
Scaffold100	646027	646567	1786
Scaffold100	648566	648611	1787
Scaffold100	656014	657988	1788
Scaffold100	658009	658480	1789
Scaffold100	660700	661018	1790
Scaffold100	661116	661254	1791
Scaffold100	661767	662477	1792
Scaffold100	662825	662954	1793
Scaffold100	663806	664219	1794
Scaffold100	664789	666046	1795
Scaffold100	667007	667281	1796
Scaffold100	670671	670717	1797
Scaffold100	673995	674665	1798
Scaffold100	677773	678492	1799
Scaffold100	678734	679278	1800
Scaffold100	682425	683774	1801
Scaffold100	683904	684874	1802
Scaffold100	685318	685815	1803
Scaffold100	686686	687024	1804
Scaffold100	687177	687321	1805
Scaffold100	687636	687827	1806
Scaffold100	694285	694634	1807
Scaffold100	694899	695086	1808
Scaffold100	695613	695992	1809
Scaffold100	696858	696941	1810
Scaffold100	697321	698406	1811
Scaffold100	698599	698882	1812
Scaffold100	699919	700788	1813
Scaffold100	704399	705074	1814
Scaffold100	705351	705790	1815
Scaffold100	706003	706488	1816
Scaffold100	707589	708390	1817
Scaffold100	708935	709032	1818
Scaffold100	710270	712881	1819
Scaffold100	713438	714195	1820
Scaffold100	714436	714943	1821
Scaffold100	715607	715787	1822
Scaffold100	715870	715925	1823
Scaffold100	717915	718124	1824
Scaffold100	719780	720004	1825
Scaffold100	720701	720864	1826
Scaffold100	721165	722046	1827
Scaffold100	724355	724583	1828
Scaffold100	725574	726398	1829
Scaffold100	726698	727700	1830
Scaffold100	728645	729131	1831
Scaffold100	729168	729386	1832
Scaffold100	729961	730977	1833
Scaffold100	732743	732788	1834
Scaffold100	733100	733904	1835
Scaffold100	734039	734756	1836
Scaffold100	735334	735915	1837
Scaffold100	736206	736481	1838
Scaffold100	736952	738194	1839
Scaffold100	742580	743334	1840
Scaffold100	743609	743933	1841
Scaffold100	744220	744376	1842
Scaffold100	745160	745510	1843
Scaffold100	745655	745907	1844
Scaffold100	746868	748039	1845
Scaffold100	748360	748620	1846
Scaffold100	749633	750151	1847
Scaffold100	750213	750352	1848
Scaffold100	750495	750770	1849
Scaffold100	750957	751255	1850
Scaffold100	751374	752132	1851
Scaffold100	752457	753091	1852
Scaffold100	753788	754596	1853
Scaffold100	754797	755484	1854
Scaffold100	755669	755861	1855
Scaffold100	758956	759283	1856
Scaffold100	760886	761270	1857
Scaffold100	765427	766507	1858
Scaffold100	766546	767062	1859
Scaffold100	767135	767836	1860
Scaffold100	769165	770118	1861
Scaffold100	770429	770458	1862
Scaffold100	770677	771052	1863
Scaffold100	772211	772301	1864
Scaffold100	773961	774516	1865
Scaffold100	775063	775529	1866
Scaffold100	775618	775949	1867
Scaffold100	776256	776837	1868
Scaffold100	778662	779573	1869
Scaffold100	779997	780128	1870
Scaffold100	780371	780522	1871
Scaffold100	780749	781076	1872
Scaffold100	789262	789808	1873
Scaffold100	790004	790248	1874
Scaffold100	799810	800036	1875
Scaffold100	800781	801221	1876
Scaffold100	801579	801969	1877
Scaffold100	802196	802426	1878
Scaffold100	803292	803582	1879
Scaffold100	804760	805596	1880
Scaffold100	806992	807497	1881
Scaffold100	808088	808490	1882
Scaffold100	809216	809674	1883
Scaffold100	809764	810048	1884
Scaffold100	811342	811648	1885
Scaffold100	812555	814447	1886
Scaffold100	815346	816453	1887
Scaffold100	817096	817537	1888
Scaffold100	817819	818845	1889
Scaffold100	818908	821014	1890
Scaffold100	821749	821846	1891
Scaffold100	823146	823278	1892
Scaffold100	824311	824827	1893
Scaffold100	825377	825913	1894
Scaffold100	828805	829156	1895
Scaffold100	829621	829988	1896
Scaffold100	832649	834339	1897
Scaffold100	836210	836568	1898
Scaffold100	836933	838146	1899
Scaffold100	838719	839219	1900
Scaffold100	839552	839763	1901
Scaffold100	839915	840971	1902
Scaffold100	841619	844062	1903
Scaffold100	844360	845240	1904
Scaffold100	845387	845788	1905
Scaffold100	846115	846268	1906
Scaffold100	848620	848951	1907
Scaffold100	852476	852532	1908
Scaffold100	853068	853597	1909
Scaffold100	853687	853823	1910
Scaffold100	858702	858851	1911
Scaffold100	861346	861471	1912
Scaffold100	862154	862581	1913
Scaffold100	866710	866851	1914
Scaffold100	869050	869237	1915
Scaffold100	870022	870233	1916
Scaffold100	871459	872210	1917
Scaffold100	872396	872918	1918
Scaffold100	873895	874874	1919
Scaffold100	875131	875356	1920
Scaffold100	876013	876359	1921
Scaffold100	876735	877098	1922
Scaffold100	877514	877975	1923
Scaffold100	879103	879390	1924
Scaffold100	879789	881989	1925
Scaffold100	882420	882488	1926
Scaffold100	883555	884518	1927
Scaffold100	884909	885897	1928
Scaffold100	886449	886625	1929
Scaffold100	887643	887989	1930
Scaffold100	888262	888514	1931
Scaffold100	888810	892353	1932
Scaffold100	892757	893245	1933
Scaffold100	893518	900453	1934
Scaffold100	900807	901386	1935
Scaffold100	902310	902592	1936
Scaffold100	902966	904284	1937
Scaffold100	904700	905235	1938
Scaffold100	907001	907988	1939
Scaffold100	910177	911553	1940
Scaffold100	911790	911832	1941
Scaffold100	912656	912858	1942
Scaffold100	917906	918318	1943
Scaffold100	919941	920096	1944
Scaffold100	920712	921274	1945
Scaffold100	921428	921562	1946
Scaffold100	922658	922922	1947
Scaffold100	923862	927786	1948
Scaffold100	928048	928544	1949
Scaffold100	928751	931525	1950
Scaffold100	932587	932816	1951
Scaffold100	933018	933920	1952
Scaffold100	934018	939668	1953
Scaffold100	939868	940214	1954
Scaffold100	941302	941998	1955
Scaffold100	943643	944077	1956
Scaffold100	947953	948829	1957
Scaffold100	950793	951226	1958
Scaffold100	951967	952239	1959
Scaffold100	966292	966595	1960
Scaffold100	966821	966984	1961
Scaffold100	971051	971099	1962
Scaffold100	983991	984115	1963
Scaffold100	985757	985875	1964
Scaffold1000	2953	2971	1965
Scaffold1000	8489	8637	1966
Scaffold1000	11768	11965	1967
Scaffold1000	27323	28053	1968
Scaffold1000	28087	28829	1969
Scaffold1000	30384	32442	1970
Scaffold1000	32827	33580	1971
Scaffold1000	34097	35202	1972
Scaffold1000	35551	35932	1973
Scaffold1000	36169	36653	1974
Scaffold1000	36745	37638	1975
Scaffold1000	38511	40319	1976
Scaffold1000	40750	47138	1977
Scaffold1000	47527	47824	1978
Scaffold1000	47998	50212	1979
Scaffold1000	50448	53203	1980
Scaffold1000	53220	54604	1981
Scaffold1000	54862	56419	1982
Scaffold1000	56552	57388	1983
Scaffold1000	58353	60707	1984
Scaffold1000	60852	62840	1985
Scaffold1000	63426	63982	1986
Scaffold1000	64180	64400	1987
Scaffold1000	64677	66126	1988
Scaffold1000	67359	68603	1989
Scaffold1000	68848	69529	1990
Scaffold1000	69651	71033	1991
Scaffold1000	71350	75014	1992
Scaffold1000	75178	76409	1993
Scaffold1000	76502	77160	1994
Scaffold1000	77281	81414	1995
Scaffold1000	81542	82948	1996
Scaffold1000	83365	84636	1997
Scaffold1000	84657	85478	1998
Scaffold1000	85814	86127	1999
[truncated: 293,442+ more rows]
