# Supplementary material for: Global analysis of primary mesenchyme cell cis-regulatory modules by chromatin accessibility profiling
Source: BMC Genomics. 2018 Mar 20;19:206. doi: 10.1186/s12864-018-4542-z (PMC5859501; doi:10.1186/s12864-018-4542-z)
Supplement: Supplementary file 4 — Table S3. All peaks identified in PMCs at 24 hpf (mesenchyme blastula stage). Column definitions as in Additional file 3: Table S2. (XLSX 6052 kb) [file 12864_2018_4542_MOESM4_ESM.xlsx]

## Sheet: Bag23OverlapMerge.bed
Scaffold	Peak Start	Peak End
Scaffold1	4069	4235
Scaffold1	4454	4739
Scaffold1	5086	8761
Scaffold1	9198	9496
Scaffold1	12845	13270
Scaffold1	15762	16072
Scaffold1	43368	43596
Scaffold1	53252	53643
Scaffold1	55826	56246
Scaffold1	57212	58442
Scaffold1	60008	60159
Scaffold1	61647	62037
Scaffold1	62633	62808
Scaffold1	65773	66160
Scaffold1	66588	67299
Scaffold1	70160	70577
Scaffold1	70931	71110
Scaffold1	71471	71776
Scaffold1	72577	73909
Scaffold1	89266	89931
Scaffold1	90380	91042
Scaffold1	92222	93109
Scaffold1	95200	95495
Scaffold1	97788	98570
Scaffold1	99261	99662
Scaffold1	101510	104574
Scaffold1	104734	105026
Scaffold1	107388	107728
Scaffold1	110074	110130
Scaffold1	111414	111781
Scaffold1	112208	113490
Scaffold1	114566	114614
Scaffold1	124079	124176
Scaffold1	124514	124856
Scaffold1	124986	125186
Scaffold1	134026	134395
Scaffold1	135324	135553
Scaffold1	135884	138048
Scaffold1	143203	143389
Scaffold1	163658	163783
Scaffold1	182520	183619
Scaffold1	190164	190372
Scaffold1	191414	191701
Scaffold1	192303	192887
Scaffold1	193249	193577
Scaffold1	204951	205151
Scaffold1	211634	211800
Scaffold1	216194	216527
Scaffold1	217211	217302
Scaffold1	220711	220814
Scaffold1	221035	221386
Scaffold1	221775	221928
Scaffold1	222059	222428
Scaffold1	222774	223112
Scaffold1	223514	223803
Scaffold1	223954	224139
Scaffold1	227875	228192
Scaffold1	234197	234657
Scaffold1	246148	246502
Scaffold1	247818	248203
Scaffold1	248332	249647
Scaffold1	251022	251360
Scaffold1	254364	254723
Scaffold1	255466	255723
Scaffold1	256434	256827
Scaffold1	272749	273087
Scaffold1	285197	286769
Scaffold1	288625	288767
Scaffold1	289871	290226
Scaffold1	298565	298747
Scaffold1	305927	306075
Scaffold1	318775	320143
Scaffold1	321064	321235
Scaffold1	325405	325621
Scaffold1	347393	348076
Scaffold1	359576	359889
Scaffold1	363093	363189
Scaffold1	367931	368086
Scaffold1	372587	372623
Scaffold1	375274	375348
Scaffold1	377092	377288
Scaffold1	380015	380554
Scaffold1	382850	383343
Scaffold1	384165	384253
Scaffold1	390281	390551
Scaffold1	391913	392686
Scaffold1	392911	393527
Scaffold1	405082	405258
Scaffold1	424126	424228
Scaffold1	428369	428703
Scaffold1	431395	431498
Scaffold1	431882	432383
Scaffold1	433828	434116
Scaffold1	435158	435255
Scaffold1	436064	436449
Scaffold1	442601	442867
Scaffold1	443067	443472
Scaffold1	443769	444101
Scaffold1	444494	444744
Scaffold1	446223	446446
Scaffold1	446619	447322
Scaffold1	448015	449191
Scaffold1	449492	449806
Scaffold1	451698	452581
Scaffold1	452721	452995
Scaffold1	453435	453777
Scaffold1	454073	454884
Scaffold1	455465	456206
Scaffold1	457919	458272
Scaffold1	460142	460691
Scaffold1	460894	461397
Scaffold1	461546	461907
Scaffold1	462747	463044
Scaffold1	463519	464020
Scaffold1	464992	468728
Scaffold1	468890	469499
Scaffold1	471340	471875
Scaffold1	471997	474653
Scaffold1	475408	477242
Scaffold1	477821	477981
Scaffold1	478603	478856
Scaffold1	478983	479381
Scaffold1	481180	482752
Scaffold1	485443	485648
Scaffold1	486770	486900
Scaffold1	489854	490102
Scaffold1	494625	494840
Scaffold1	497210	497590
Scaffold1	498658	498868
Scaffold1	499126	499642
Scaffold1	500084	501366
Scaffold1	502211	503241
Scaffold1	504351	504582
Scaffold1	511719	512954
Scaffold1	521263	521395
Scaffold1	538019	538181
Scaffold1	538369	538661
Scaffold1	538944	540134
Scaffold1	541060	541240
Scaffold1	547849	549528
Scaffold1	549655	550396
Scaffold1	551184	551400
Scaffold1	552011	552074
Scaffold1	552954	553389
Scaffold1	556933	556999
Scaffold1	557412	557452
Scaffold1	557697	557846
Scaffold1	558385	558666
Scaffold1	559120	559236
Scaffold1	559792	560147
Scaffold1	560360	560518
Scaffold1	560984	561079
Scaffold1	561880	562907
Scaffold1	571994	572143
Scaffold1	577414	578751
Scaffold1	580098	581407
Scaffold1	583768	584163
Scaffold1	584411	584713
Scaffold1	585427	585760
Scaffold1	586012	586507
Scaffold1	587365	587476
Scaffold1	590159	590736
Scaffold1	591323	591703
Scaffold1	595336	595634
Scaffold1	596904	597476
Scaffold1	601023	601451
Scaffold1	601936	603303
Scaffold1	608211	608566
Scaffold1	611098	611628
Scaffold1	614292	614454
Scaffold1	616031	617099
Scaffold1	619817	620794
Scaffold1	622325	622869
Scaffold1	623031	623296
Scaffold1	624399	627795
Scaffold1	627961	628566
Scaffold1	628911	629365
Scaffold1	630643	630791
Scaffold1	633221	634290
Scaffold1	634427	635870
Scaffold1	638436	638726
Scaffold1	640203	640872
Scaffold1	641270	641700
Scaffold1	643152	643787
Scaffold1	643980	644279
Scaffold1	646270	646749
Scaffold1	647155	651415
Scaffold1	653088	653253
Scaffold1	653591	653833
Scaffold1	655625	657243
Scaffold1	658408	659130
Scaffold1	659701	661058
Scaffold1	662873	662973
Scaffold1	664871	665226
Scaffold1	665751	666238
Scaffold1	666783	666999
Scaffold1	667590	667862
Scaffold1	676402	676529
Scaffold1	678306	678572
Scaffold1	683256	683702
Scaffold1	687057	687227
Scaffold1	691753	692194
Scaffold1	694108	694308
Scaffold1	694911	695400
Scaffold1	695551	695710
Scaffold1	696700	696978
Scaffold1	697539	697800
Scaffold1	698076	698186
Scaffold1	700926	701018
Scaffold1	722645	723085
Scaffold1	732674	733681
Scaffold1	738332	738742
Scaffold1	738834	738965
Scaffold1	746649	747770
Scaffold1	749456	749853
Scaffold1	750057	751116
Scaffold1	752450	752621
Scaffold1	752807	757735
Scaffold1	758426	760613
Scaffold1	762197	762442
Scaffold1	762878	762924
Scaffold1	763755	764730
Scaffold1	765780	766275
Scaffold1	769481	769631
Scaffold1	772186	773109
Scaffold1	773846	775507
Scaffold1	775869	776362
Scaffold1	776831	777094
Scaffold1	778958	779450
Scaffold1	782723	783188
Scaffold1	784382	784652
Scaffold1	785765	786067
Scaffold1	786255	787003
Scaffold1	788399	788883
Scaffold1	788988	789029
Scaffold1	790946	791117
Scaffold1	792688	793055
Scaffold1	794055	794446
Scaffold1	800579	800823
Scaffold1	800921	801366
Scaffold1	801939	802015
Scaffold1	803880	804058
Scaffold1	806302	806510
Scaffold1	807813	808107
Scaffold1	809816	809901
Scaffold1	813254	813819
Scaffold1	816568	817244
Scaffold1	818439	819210
Scaffold1	820136	822229
Scaffold1	822629	823038
Scaffold1	825628	826025
Scaffold1	826523	827246
Scaffold1	828536	829432
Scaffold1	829921	830060
Scaffold1	830486	831846
Scaffold1	834608	835117
Scaffold1	838039	838205
Scaffold1	839264	839450
Scaffold1	841534	842773
Scaffold1	843119	843422
Scaffold1	843701	844475
Scaffold1	851674	851888
Scaffold1	852249	852435
Scaffold1	852684	853344
Scaffold1	855895	856436
Scaffold1	857157	859665
Scaffold1	860747	861370
Scaffold1	862013	862338
Scaffold1	862438	863750
Scaffold1	863890	864555
Scaffold1	865439	867602
Scaffold1	869063	869701
Scaffold1	869987	870176
Scaffold1	871508	871687
Scaffold1	873688	874024
Scaffold1	874602	875849
Scaffold1	877786	877925
Scaffold1	878453	878621
Scaffold1	880207	880414
Scaffold1	882410	882884
Scaffold1	883572	884569
Scaffold1	884740	888538
Scaffold1	889546	889571
Scaffold1	891286	891575
Scaffold1	892439	892958
Scaffold1	894693	894996
Scaffold1	898413	899012
Scaffold1	907083	907346
Scaffold1	910187	910680
Scaffold1	910894	911004
Scaffold1	911512	912547
Scaffold1	913230	914141
Scaffold1	917503	917709
Scaffold1	918202	918486
Scaffold1	919625	920059
Scaffold1	920427	922003
Scaffold1	922193	922758
Scaffold1	924101	924691
Scaffold1	926629	926822
Scaffold1	927513	927663
Scaffold1	934777	935050
Scaffold1	935956	936366
Scaffold1	937457	937716
Scaffold1	938175	938756
Scaffold1	939047	939486
Scaffold1	944038	944430
Scaffold1	945864	946104
Scaffold1	948795	949099
Scaffold1	949915	950175
Scaffold1	950475	950554
Scaffold1	959833	959999
Scaffold1	962883	963486
Scaffold1	966749	966894
Scaffold1	968753	969209
Scaffold1	969434	970496
Scaffold1	986828	987092
Scaffold1	987353	987397
Scaffold1	987670	987898
Scaffold1	988846	989168
Scaffold1	990135	990466
Scaffold1	991167	991267
Scaffold1	994745	995059
Scaffold1	995075	995378
Scaffold1	1009184	1009385
Scaffold1	1009703	1010440
Scaffold1	1011802	1011964
Scaffold1	1015861	1016151
Scaffold1	1017213	1017765
Scaffold1	1020118	1020562
Scaffold1	1021871	1021979
Scaffold1	1022697	1023066
Scaffold1	1023514	1025001
Scaffold1	1025404	1026271
Scaffold1	1027479	1028167
Scaffold1	1028674	1029007
Scaffold1	1029208	1029872
Scaffold1	1030612	1030842
Scaffold1	1031146	1031634
Scaffold1	1032905	1033012
Scaffold1	1034154	1035758
Scaffold1	1038753	1039377
Scaffold1	1040239	1040671
Scaffold1	1060719	1061407
Scaffold1	1063480	1064692
Scaffold1	1065468	1066235
Scaffold1	1066489	1067251
Scaffold1	1067623	1068515
Scaffold1	1069396	1069870
Scaffold1	1070316	1070419
Scaffold1	1070880	1071669
Scaffold1	1072510	1074607
Scaffold1	1074793	1074901
Scaffold1	1075328	1075704
Scaffold1	1076119	1076339
Scaffold1	1076486	1076676
Scaffold1	1077537	1078231
Scaffold1	1078397	1078978
Scaffold1	1080759	1082420
Scaffold1	1082613	1082910
Scaffold1	1083353	1083841
Scaffold1	1083922	1084324
Scaffold1	1089321	1089681
Scaffold1	1090285	1090872
Scaffold1	1091082	1091611
Scaffold1	1091884	1094002
Scaffold1	1094144	1095624
Scaffold1	1096078	1096793
Scaffold1	1097045	1097658
Scaffold1	1100544	1100654
Scaffold1	1107183	1107286
Scaffold1	1121088	1121358
Scaffold1	1122116	1123974
Scaffold1	1124437	1124680
Scaffold1	1125162	1126516
Scaffold1	1134191	1134477
Scaffold1	1142899	1143042
Scaffold1	1146735	1146881
Scaffold1	1149090	1149516
Scaffold1	1150058	1150200
Scaffold1	1150839	1152869
Scaffold1	1153968	1154371
Scaffold1	1157125	1157691
Scaffold1	1157830	1157907
Scaffold1	1168186	1168277
Scaffold1	1186931	1187807
Scaffold1	1190705	1190758
Scaffold1	1191168	1191437
Scaffold1	1192178	1193486
Scaffold1	1193884	1196385
Scaffold1	1196620	1196795
Scaffold1	1198854	1199040
Scaffold1	1200743	1201182
Scaffold1	1203249	1203402
Scaffold1	1204414	1205952
Scaffold1	1249010	1250984
Scaffold1	1256110	1256185
Scaffold1	1267565	1268392
Scaffold1	1270440	1270685
Scaffold1	1271285	1271792
Scaffold1	1287782	1288319
Scaffold1	1288674	1289619
Scaffold1	1423943	1424408
Scaffold1	1426961	1427625
Scaffold1	1431035	1431120
Scaffold1	1433987	1434234
Scaffold1	1434397	1434769
Scaffold1	1437867	1437987
Scaffold1	1439220	1440512
Scaffold1	1440974	1441592
Scaffold1	1442455	1442670
Scaffold1	1442982	1444566
Scaffold1	1447144	1447286
Scaffold1	1448036	1448155
Scaffold1	1449595	1451005
Scaffold1	1458626	1459140
Scaffold1	1465316	1465450
Scaffold1	1476979	1477202
Scaffold1	1491664	1491695
Scaffold1	1497394	1497473
Scaffold1	1497705	1498119
Scaffold1	1498491	1498691
Scaffold1	1500544	1503427
Scaffold1	1503860	1504846
Scaffold1	1506816	1506850
Scaffold1	1515809	1516311
Scaffold1	1532061	1532244
Scaffold1	1534064	1535058
Scaffold1	1540361	1540603
Scaffold1	1540855	1542401
Scaffold1	1546474	1546786
Scaffold1	1560719	1561182
Scaffold1	1562003	1562138
Scaffold1	1565875	1566123
Scaffold1	1570029	1570970
Scaffold1	1571340	1571518
Scaffold1	1571964	1572807
Scaffold1	1574781	1575260
Scaffold1	1577744	1578328
Scaffold1	1579279	1580184
Scaffold1	1581027	1584137
Scaffold1	1584462	1585026
Scaffold1	1585530	1585773
Scaffold1	1586707	1587527
Scaffold1	1587840	1588927
Scaffold1	1589651	1590738
Scaffold1	1591073	1591330
Scaffold1	1592317	1594526
Scaffold1	1595269	1597580
Scaffold1	1598286	1598336
Scaffold1	1599990	1600248
Scaffold1	1600324	1600978
Scaffold1	1601437	1601781
Scaffold1	1602115	1602441
Scaffold1	1602660	1604128
Scaffold1	1606041	1606293
Scaffold1	1606572	1606813
Scaffold1	1607963	1608188
Scaffold1	1609234	1609497
Scaffold1	1611487	1611596
Scaffold1	1615823	1615931
Scaffold1	1616405	1618011
Scaffold1	1618113	1618671
Scaffold1	1618848	1620450
Scaffold1	1621861	1622368
Scaffold1	1622541	1622991
Scaffold1	1631123	1631492
Scaffold1	1635092	1635581
Scaffold1	1636400	1638821
Scaffold1	1639673	1641957
Scaffold1	1642611	1643050
Scaffold1	1643363	1644409
Scaffold1	1649578	1650168
Scaffold1	1650572	1650828
Scaffold1	1651724	1651921
Scaffold1	1652413	1652491
Scaffold1	1652595	1652969
Scaffold1	1653138	1653451
Scaffold1	1654100	1654321
Scaffold1	1654638	1654855
Scaffold1	1655567	1655923
Scaffold1	1656537	1656986
Scaffold1	1657024	1657350
Scaffold1	1662092	1663652
Scaffold1	1665561	1666399
Scaffold1	1667148	1667526
Scaffold1	1672891	1673313
Scaffold1	1673836	1674076
Scaffold1	1676142	1677280
Scaffold1	1679028	1679300
Scaffold1	1679689	1679869
Scaffold1	1680243	1681037
Scaffold1	1682071	1682657
Scaffold1	1682988	1683075
Scaffold1	1685430	1685484
Scaffold1	1686044	1686528
Scaffold1	1687559	1689026
Scaffold1	1689278	1690122
Scaffold1	1690431	1691549
Scaffold1	1691892	1691915
Scaffold1	1692375	1692877
Scaffold1	1692934	1693772
Scaffold1	1693930	1694400
Scaffold1	1694873	1696604
Scaffold1	1697711	1698035
Scaffold1	1698197	1699073
Scaffold1	1703388	1703874
Scaffold1	1732222	1733259
Scaffold1	1735715	1736023
Scaffold1	1739986	1740214
Scaffold1	1751183	1751644
Scaffold1	1788280	1788485
Scaffold1	1788780	1789271
Scaffold1	1796000	1797722
Scaffold1	1799911	1800689
Scaffold1	1801145	1802232
Scaffold1	1802977	1803645
Scaffold1	1805935	1806486
Scaffold1	1807368	1807632
Scaffold1	1807776	1807940
Scaffold1	1824778	1825673
Scaffold1	1826114	1826638
Scaffold1	1828270	1828398
Scaffold1	1838358	1839224
Scaffold1	1839515	1839689
Scaffold1	1840066	1840669
Scaffold1	1841504	1841749
Scaffold1	1843415	1843931
Scaffold1	1844245	1845696
Scaffold1	1851484	1852375
Scaffold1	1855274	1856886
Scaffold1	1860208	1860748
Scaffold1	1867095	1867649
Scaffold1	1869408	1869757
Scaffold1	1869989	1870120
Scaffold1	1870452	1871150
Scaffold1	1871838	1872314
Scaffold1	1873237	1873740
Scaffold1	1873940	1875490
Scaffold1	1877207	1887071
Scaffold1	1887435	1890361
Scaffold1	1890578	1890927
Scaffold1	1900994	1901325
Scaffold1	1909857	1910136
Scaffold1	1930627	1930961
Scaffold1	1937242	1937840
Scaffold1	1938502	1939091
Scaffold1	1943484	1944684
Scaffold1	1946493	1946734
Scaffold1	1948588	1948727
Scaffold1	1949533	1949678
Scaffold1	1953886	1954503
Scaffold1	1955785	1956211
Scaffold1	1957111	1957502
Scaffold1	1959250	1959660
Scaffold1	1961196	1961619
Scaffold1	1961700	1961851
Scaffold1	1963226	1963566
Scaffold1	1969009	1969305
Scaffold1	1970158	1970394
Scaffold1	1972662	1972973
Scaffold1	1973214	1973701
Scaffold1	1977993	1978078
Scaffold1	1978401	1978842
Scaffold1	1986735	1987135
Scaffold1	1989274	1989620
Scaffold1	1991276	1992644
Scaffold1	1992801	1993109
Scaffold1	1998702	1999165
Scaffold1	2000534	2000615
Scaffold1	2000785	2002059
Scaffold1	2002302	2003148
Scaffold1	2003803	2004070
Scaffold1	2004545	2004823
Scaffold1	2005099	2005494
Scaffold1	2009825	2010167
Scaffold1	2011755	2012049
Scaffold1	2012273	2012921
Scaffold1	2013618	2014043
Scaffold1	2019890	2020089
Scaffold1	2030541	2031688
Scaffold1	2038384	2038912
Scaffold1	2040957	2040984
Scaffold1	2045216	2045949
Scaffold1	2046361	2046727
Scaffold1	2047338	2047590
Scaffold1	2047920	2048044
Scaffold1	2048240	2048705
Scaffold1	2048988	2049201
Scaffold1	2049335	2051055
Scaffold1	2052319	2052498
Scaffold1	2053588	2055814
Scaffold1	2056043	2056341
Scaffold1	2056813	2059264
Scaffold1	2062052	2063076
Scaffold1	2063890	2064861
Scaffold1	2068970	2069052
Scaffold1	2072382	2072465
Scaffold1	2072732	2074418
Scaffold1	2074585	2076616
Scaffold1	2078684	2079788
Scaffold1	2081892	2082121
Scaffold1	2086729	2086800
Scaffold1	2087613	2088296
Scaffold1	2088545	2088999
Scaffold1	2089952	2090911
Scaffold1	2092874	2093435
Scaffold1	2096618	2097102
Scaffold1	2097517	2098044
Scaffold1	2098553	2098947
Scaffold1	2099201	2099770
Scaffold1	2100961	2101173
Scaffold1	2101749	2101950
Scaffold1	2109498	2109557
Scaffold1	2110003	2110384
Scaffold1	2115103	2115424
Scaffold1	2116361	2116686
Scaffold1	2117888	2119156
Scaffold1	2119996	2120232
Scaffold1	2120368	2120806
Scaffold1	2122920	2123097
Scaffold1	2130296	2130828
Scaffold1	2134463	2134545
Scaffold1	2134968	2135425
Scaffold1	2139097	2139728
Scaffold1	2140402	2140916
Scaffold1	2142765	2142918
Scaffold1	2145793	2146631
Scaffold1	2147169	2147659
Scaffold10	3091	3317
Scaffold10	5608	6346
Scaffold10	6557	6692
Scaffold10	7827	8052
Scaffold10	11310	11758
Scaffold10	12255	12566
Scaffold10	15327	15717
Scaffold10	16357	16702
Scaffold10	17856	18143
Scaffold10	23186	23290
Scaffold10	23350	23518
Scaffold10	28784	29047
Scaffold10	36071	36313
Scaffold10	41265	41435
Scaffold10	42445	42925
Scaffold10	44319	44520
Scaffold10	49567	49655
Scaffold10	50027	50754
Scaffold10	52971	53573
Scaffold10	53791	54622
Scaffold10	56664	56921
Scaffold10	57189	58121
Scaffold10	61809	63017
Scaffold10	64194	64349
Scaffold10	66521	66983
Scaffold10	85081	85192
Scaffold10	89597	89938
Scaffold10	91131	91448
Scaffold10	108847	108989
Scaffold10	119101	119671
Scaffold10	120726	121192
Scaffold10	122927	123277
Scaffold10	131276	132232
Scaffold10	135461	136263
Scaffold10	138298	140093
Scaffold10	140454	141544
Scaffold10	141880	142963
Scaffold10	144067	144797
Scaffold10	186256	186660
Scaffold10	188450	188520
Scaffold10	203480	203758
Scaffold10	207907	208238
Scaffold10	209680	210352
Scaffold10	221080	221199
Scaffold10	228465	229107
Scaffold10	229863	229994
Scaffold10	234916	235804
Scaffold10	237313	237452
Scaffold10	238687	239120
Scaffold10	239923	240003
Scaffold10	240400	240916
Scaffold10	241096	241919
Scaffold10	242170	243933
Scaffold10	244633	245459
Scaffold10	247089	247578
Scaffold10	248851	249414
Scaffold10	249608	250008
Scaffold10	250189	250737
Scaffold10	252265	252586
Scaffold10	252971	253310
Scaffold10	253696	253805
Scaffold10	254323	254993
Scaffold10	256895	256995
Scaffold10	266510	266669
Scaffold10	274289	274324
Scaffold10	276884	277204
Scaffold10	277687	277973
Scaffold10	280851	280962
Scaffold10	281915	282277
Scaffold10	285329	286202
Scaffold10	286894	288273
Scaffold10	290301	290528
Scaffold10	298505	299415
Scaffold10	301557	301922
Scaffold10	302376	302741
Scaffold10	303283	303719
Scaffold10	303823	304051
Scaffold10	304598	304898
Scaffold10	306790	307257
Scaffold10	307547	308323
Scaffold10	309909	310413
Scaffold10	312120	312508
Scaffold10	316561	317244
Scaffold10	318458	318634
Scaffold10	322996	323253
Scaffold10	324520	326200
Scaffold10	326386	327167
Scaffold10	328808	328837
Scaffold10	329515	330311
Scaffold10	331753	331955
Scaffold10	332376	332925
Scaffold10	333728	333959
Scaffold10	338484	338899
Scaffold10	340700	341497
Scaffold10	342297	342370
Scaffold10	342833	343493
Scaffold10	345644	345972
Scaffold10	346639	347535
Scaffold10	353438	353619
Scaffold10	355552	355760
Scaffold10	360691	361024
Scaffold10	362683	362925
Scaffold10	367422	367623
Scaffold10	368154	368361
Scaffold10	369502	369720
Scaffold10	372968	373121
Scaffold10	375774	376068
Scaffold10	391316	393324
Scaffold10	393400	394191
Scaffold10	397624	397925
Scaffold10	398179	398463
Scaffold10	401518	401782
Scaffold10	407265	407542
Scaffold10	415743	415927
Scaffold10	419485	419915
Scaffold10	420636	420760
Scaffold10	423465	423761
Scaffold10	425289	425865
Scaffold10	427068	427239
Scaffold10	427450	428135
Scaffold10	438894	439025
Scaffold10	453283	453618
Scaffold10	456756	457894
Scaffold10	459612	459878
Scaffold10	460986	464716
Scaffold10	465017	466816
Scaffold10	469281	469525
Scaffold10	470008	470564
Scaffold10	471392	475006
Scaffold10	475112	475575
Scaffold10	476370	476571
Scaffold10	480353	481089
Scaffold10	481516	481863
Scaffold10	483516	483878
Scaffold10	483971	484320
Scaffold10	485391	485670
Scaffold10	486940	487604
Scaffold10	487732	487925
Scaffold10	488174	488760
Scaffold10	490512	490653
Scaffold10	490771	491028
Scaffold10	494417	494557
Scaffold10	495472	496131
Scaffold10	497125	498289
Scaffold10	498879	501401
Scaffold10	513549	513786
Scaffold10	514556	515389
Scaffold10	519778	520167
Scaffold10	525416	525698
Scaffold10	528508	528792
Scaffold10	529442	529952
Scaffold10	532020	532412
Scaffold10	535032	535306
Scaffold10	536123	537033
Scaffold10	537334	538106
Scaffold10	539217	539743
Scaffold10	540097	541880
Scaffold10	543060	543219
Scaffold10	544975	545788
Scaffold10	546318	546535
Scaffold10	547172	547344
Scaffold10	547976	548107
Scaffold10	549608	549845
Scaffold10	550700	551245
Scaffold10	551588	551665
Scaffold10	554386	554874
Scaffold10	556097	556297
Scaffold10	556753	556809
Scaffold10	559826	560041
Scaffold10	561551	561984
Scaffold10	564485	564723
Scaffold10	567116	567571
Scaffold10	567928	568716
Scaffold10	568836	569115
Scaffold10	569396	570370
Scaffold10	570535	571146
Scaffold10	571537	572321
Scaffold10	572887	573127
Scaffold10	574644	574866
Scaffold10	576419	577831
Scaffold10	582300	582905
Scaffold10	584408	584566
Scaffold10	585081	585326
Scaffold10	586187	586338
Scaffold10	586782	587618
Scaffold10	587906	588297
Scaffold10	588510	589108
Scaffold10	590428	590449
Scaffold10	590929	591695
Scaffold10	593843	594190
Scaffold10	594801	595662
Scaffold10	599390	599561
Scaffold10	615310	615331
Scaffold10	619265	619510
Scaffold10	619815	621619
Scaffold10	621927	622360
Scaffold10	622539	623763
Scaffold10	624665	624906
Scaffold10	625284	625789
Scaffold10	626066	626505
Scaffold10	627811	627955
Scaffold10	628619	628658
Scaffold10	632602	633119
Scaffold10	634301	634986
Scaffold10	639568	639923
Scaffold10	644285	644391
Scaffold10	644839	645012
Scaffold10	652515	652630
Scaffold10	653904	654427
Scaffold10	654920	655181
Scaffold10	656000	656304
Scaffold10	657406	657564
Scaffold10	660142	660334
Scaffold10	660604	661091
Scaffold10	663737	664436
Scaffold10	665365	665541
Scaffold10	668500	668945
Scaffold10	672355	673563
Scaffold10	674031	674635
Scaffold10	674883	675035
Scaffold10	676626	679786
Scaffold10	680920	681392
Scaffold10	682887	683336
Scaffold10	685382	685744
Scaffold10	686322	686835
Scaffold10	690667	690890
Scaffold10	695932	696205
Scaffold10	697531	697585
Scaffold10	702814	703079
Scaffold10	711786	712897
Scaffold10	713891	713965
Scaffold10	714613	715087
Scaffold10	715313	716338
Scaffold10	716634	716914
Scaffold10	717156	717260
Scaffold10	717586	718652
Scaffold10	718936	720505
Scaffold10	720827	725866
Scaffold10	725889	726867
Scaffold10	727263	728045
Scaffold10	728896	729802
Scaffold10	730064	731582
Scaffold10	731985	733088
Scaffold10	733334	733789
Scaffold10	734470	735786
Scaffold10	736559	737112
Scaffold10	738293	738389
Scaffold10	740753	741340
Scaffold10	741502	741908
Scaffold10	744337	744637
Scaffold10	747472	747817
Scaffold10	749959	750578
Scaffold10	751498	752585
Scaffold10	753053	753295
Scaffold10	753812	754265
Scaffold10	754417	755222
Scaffold10	757441	757983
Scaffold10	758021	758957
Scaffold10	759120	759443
Scaffold10	759698	760151
Scaffold10	761582	761658
Scaffold10	761682	763759
Scaffold10	764185	764432
Scaffold10	765978	766378
Scaffold10	768336	768538
Scaffold10	772604	772796
Scaffold10	781549	781813
Scaffold10	784296	784499
Scaffold10	790796	791501
Scaffold10	799873	800019
Scaffold10	808781	811578
Scaffold10	812361	813322
Scaffold10	817734	817869
Scaffold10	819834	819959
Scaffold10	823441	824023
Scaffold10	825614	825715
Scaffold10	839429	840434
Scaffold10	845437	845831
Scaffold10	860142	860824
Scaffold10	883377	883797
Scaffold10	884495	884611
Scaffold10	885332	885373
Scaffold10	885689	885949
Scaffold10	886607	886763
Scaffold10	891902	892014
Scaffold10	894627	894721
Scaffold10	912719	913888
Scaffold10	917919	918041
Scaffold10	918792	919624
Scaffold10	920947	921333
Scaffold10	921546	922261
Scaffold10	923665	923793
Scaffold10	924713	926228
Scaffold10	926611	926876
Scaffold10	927796	928483
Scaffold10	929121	929474
Scaffold10	929667	929829
Scaffold10	930232	931177
Scaffold10	931549	931915
Scaffold10	933160	934270
Scaffold10	935545	935830
Scaffold10	938846	940880
Scaffold10	943794	944451
Scaffold10	945819	946195
Scaffold10	959738	959875
Scaffold10	970795	971747
Scaffold10	972064	972891
Scaffold10	973180	973469
Scaffold10	975142	976528
Scaffold10	977667	977971
Scaffold10	979831	980135
Scaffold10	980762	980864
Scaffold10	981783	982165
Scaffold10	982606	982923
Scaffold10	983417	983520
Scaffold10	991590	991806
Scaffold10	1020233	1020301
Scaffold10	1021981	1022361
Scaffold10	1023614	1023867
Scaffold10	1029191	1029303
Scaffold10	1035950	1036143
Scaffold10	1037914	1038160
Scaffold10	1039045	1039198
Scaffold10	1039897	1040122
Scaffold10	1043735	1044008
Scaffold10	1044919	1045324
Scaffold10	1047031	1047201
Scaffold10	1047443	1047619
Scaffold10	1048509	1048616
Scaffold10	1049890	1050042
Scaffold10	1052426	1052504
Scaffold10	1053391	1053573
Scaffold10	1055602	1055826
Scaffold10	1059177	1059345
Scaffold10	1062293	1062558
Scaffold10	1062724	1062773
Scaffold10	1063541	1063661
Scaffold10	1078459	1078776
Scaffold10	1081586	1082665
Scaffold10	1086825	1088155
Scaffold10	1091127	1091300
Scaffold10	1096522	1096771
Scaffold10	1100890	1101054
Scaffold10	1113853	1113926
Scaffold10	1136161	1136421
Scaffold10	1136488	1136621
Scaffold10	1138332	1139249
Scaffold10	1140393	1140697
Scaffold10	1141090	1141455
Scaffold10	1141827	1141971
Scaffold10	1142134	1142658
Scaffold10	1143833	1143992
Scaffold10	1144632	1144929
Scaffold10	1145806	1145928
Scaffold10	1146316	1146881
Scaffold10	1147049	1148169
Scaffold10	1151058	1151243
Scaffold10	1153158	1153294
Scaffold10	1153792	1154178
Scaffold10	1157441	1158855
Scaffold10	1159549	1160410
Scaffold10	1160518	1161218
Scaffold10	1161710	1162407
Scaffold10	1163273	1164451
Scaffold10	1164634	1165828
Scaffold10	1166050	1166640
Scaffold10	1166942	1167141
Scaffold10	1167605	1168023
Scaffold10	1169207	1169498
Scaffold10	1170001	1170158
Scaffold10	1170628	1171242
Scaffold10	1171569	1172004
Scaffold10	1173919	1174779
Scaffold10	1176352	1177271
Scaffold10	1178939	1179365
Scaffold10	1181146	1181232
Scaffold10	1193895	1194274
Scaffold10	1198852	1199029
Scaffold10	1199766	1200123
Scaffold10	1206560	1206862
Scaffold10	1207960	1208067
Scaffold10	1212335	1212665
Scaffold10	1213679	1214476
Scaffold10	1215602	1215742
Scaffold10	1221601	1221822
Scaffold10	1224087	1224210
Scaffold10	1225873	1226874
Scaffold10	1236106	1236450
Scaffold10	1238954	1239135
Scaffold10	1260140	1260392
Scaffold10	1266964	1267403
Scaffold10	1267649	1268077
Scaffold10	1270099	1270445
Scaffold10	1283433	1283533
Scaffold10	1290725	1290954
Scaffold10	1298037	1298984
Scaffold10	1301179	1301992
Scaffold10	1302881	1302954
Scaffold10	1304552	1304901
Scaffold10	1312032	1312148
Scaffold10	1314501	1314730
Scaffold10	1319256	1319366
Scaffold10	1319630	1320475
Scaffold10	1320746	1321160
Scaffold10	1323905	1324486
Scaffold10	1324966	1325190
Scaffold10	1325514	1327795
Scaffold10	1329224	1329376
Scaffold10	1329704	1331036
Scaffold10	1332729	1333408
Scaffold10	1334105	1334438
Scaffold10	1336879	1337506
Scaffold10	1338926	1339580
Scaffold10	1348135	1348324
Scaffold10	1362877	1363079
Scaffold10	1363745	1365690
Scaffold10	1366065	1366413
Scaffold10	1367292	1367697
Scaffold10	1368166	1368483
Scaffold10	1371550	1372313
Scaffold10	1373202	1374028
Scaffold10	1375384	1375608
Scaffold10	1381130	1381599
Scaffold10	1382549	1382931
Scaffold10	1383122	1383412
Scaffold10	1383643	1383786
Scaffold10	1384599	1385385
Scaffold10	1386106	1386740
Scaffold10	1387208	1388062
Scaffold10	1388332	1388908
Scaffold10	1390365	1390679
Scaffold10	1397702	1397867
Scaffold10	1400866	1400935
Scaffold10	1406288	1407141
Scaffold10	1417041	1417356
Scaffold10	1424355	1424628
Scaffold10	1436691	1436747
Scaffold10	1437876	1438256
Scaffold10	1454561	1454721
Scaffold10	1466505	1466827
Scaffold10	1472020	1472505
Scaffold10	1475086	1475485
Scaffold10	1480406	1480446
Scaffold10	1496734	1497424
Scaffold10	1502465	1503120
Scaffold10	1505096	1505194
Scaffold10	1505864	1507120
Scaffold10	1507936	1507981
Scaffold10	1508849	1509428
Scaffold10	1512568	1512946
Scaffold10	1513597	1513987
Scaffold10	1514158	1514667
Scaffold10	1515007	1515163
Scaffold10	1521751	1522316
Scaffold10	1522822	1523158
Scaffold10	1523509	1523766
Scaffold10	1524388	1524853
Scaffold10	1525090	1527495
Scaffold10	1529888	1530145
Scaffold10	1530607	1531223
Scaffold10	1531469	1532414
Scaffold10	1533872	1534247
Scaffold10	1537370	1537767
Scaffold10	1538235	1538872
Scaffold10	1539179	1539658
Scaffold10	1541699	1542045
Scaffold10	1542344	1542418
Scaffold10	1544989	1546462
Scaffold10	1547143	1547270
Scaffold10	1547563	1548538
Scaffold10	1564008	1564486
Scaffold10	1565501	1565563
Scaffold10	1565857	1566109
Scaffold10	1571827	1572537
Scaffold10	1580100	1581700
Scaffold10	1598716	1599168
Scaffold10	1605269	1605361
Scaffold10	1607307	1607500
Scaffold10	1609250	1609486
Scaffold10	1612436	1613455
Scaffold10	1623085	1623275
Scaffold10	1623475	1624739
Scaffold10	1625959	1626136
Scaffold10	1629464	1629898
Scaffold10	1630154	1630204
Scaffold10	1630434	1630885
Scaffold10	1642638	1643117
Scaffold10	1645893	1646653
Scaffold10	1647993	1648489
Scaffold10	1649891	1650387
Scaffold10	1693853	1694094
Scaffold10	1695001	1696373
Scaffold10	1696906	1697532
Scaffold10	1698691	1701769
Scaffold10	1704970	1705228
Scaffold10	1706349	1706506
Scaffold10	1711055	1711391
Scaffold10	1711963	1712666
Scaffold10	1712802	1713987
Scaffold10	1714176	1714426
Scaffold10	1714646	1714790
Scaffold10	1718976	1720330
Scaffold10	1720675	1722960
Scaffold10	1723278	1724262
Scaffold10	1726318	1726796
Scaffold10	1727720	1728169
Scaffold10	1730621	1731923
Scaffold10	1732561	1733350
Scaffold10	1734960	1736992
Scaffold10	1737035	1737548
Scaffold10	1738088	1739305
Scaffold10	1739624	1739903
Scaffold10	1740841	1742627
Scaffold10	1742779	1743610
Scaffold10	1747450	1747881
Scaffold10	1755418	1755973
Scaffold10	1756047	1757621
Scaffold10	1758718	1758954
Scaffold10	1760261	1760591
Scaffold10	1766588	1767646
Scaffold10	1772631	1773080
Scaffold10	1773426	1773836
Scaffold10	1778702	1779656
Scaffold10	1789370	1789981
Scaffold10	1801796	1802214
Scaffold10	1802529	1802650
Scaffold10	1803319	1803838
Scaffold10	1804224	1804431
Scaffold10	1807011	1807150
Scaffold10	1816257	1816557
Scaffold10	1818339	1818556
Scaffold10	1819635	1819717
Scaffold10	1822170	1822509
Scaffold10	1832164	1832783
Scaffold10	1833103	1833219
Scaffold10	1833890	1834042
Scaffold10	1835208	1836167
Scaffold10	1836526	1836826
Scaffold10	1838026	1838359
Scaffold10	1838867	1839083
Scaffold10	1840908	1841094
Scaffold10	1843056	1843144
Scaffold10	1843617	1843842
Scaffold10	1848444	1848547
Scaffold10	1848987	1849237
Scaffold10	1850595	1850751
Scaffold10	1852392	1852876
Scaffold10	1853290	1853395
Scaffold10	1855543	1855938
Scaffold10	1856830	1856871
Scaffold10	1857894	1857968
Scaffold10	1858260	1858375
Scaffold10	1862994	1863139
Scaffold10	1864888	1866207
Scaffold10	1868394	1869123
Scaffold10	1869620	1870009
Scaffold10	1870669	1871216
Scaffold10	1872187	1873559
Scaffold10	1873943	1874379
Scaffold10	1874766	1875298
Scaffold10	1875738	1877062
Scaffold10	1877205	1878330
Scaffold10	1879760	1880176
Scaffold10	1883834	1884779
Scaffold10	1885615	1886022
Scaffold10	1887503	1887568
Scaffold10	1888337	1890400
Scaffold10	1891159	1891702
Scaffold10	1895019	1897009
Scaffold10	1897956	1898324
Scaffold10	1899848	1899934
Scaffold10	1900277	1900908
Scaffold10	1901807	1902235
Scaffold10	1906637	1906841
Scaffold10	1908295	1911063
Scaffold10	1915004	1915135
Scaffold10	1915630	1916229
Scaffold10	1920214	1920601
Scaffold10	1923302	1923468
Scaffold10	1931501	1932292
Scaffold10	1933055	1933235
Scaffold10	1934478	1936234
Scaffold10	1939061	1939356
Scaffold10	1944943	1945039
Scaffold10	1946427	1946477
Scaffold10	1947068	1947650
Scaffold10	1958878	1959038
Scaffold10	1965680	1965944
Scaffold10	1970573	1971663
Scaffold10	1973317	1974014
Scaffold10	1977392	1977915
Scaffold10	1981993	1982113
Scaffold10	1983912	1984078
Scaffold10	1989228	1989615
Scaffold10	1990308	1992556
Scaffold10	1993857	1994220
Scaffold10	2002388	2002470
Scaffold10	2008396	2008761
Scaffold10	2012037	2012447
Scaffold10	2016649	2017290
Scaffold10	2018036	2018552
Scaffold10	2021638	2022001
Scaffold10	2026186	2026487
Scaffold10	2026699	2026905
Scaffold10	2034730	2035776
Scaffold10	2038999	2040611
Scaffold10	2040745	2041176
Scaffold10	2041492	2042050
Scaffold10	2042655	2042804
Scaffold10	2043165	2043311
Scaffold10	2044792	2045233
Scaffold10	2047201	2047753
Scaffold10	2075837	2076568
Scaffold10	2082841	2083053
Scaffold10	2085982	2087215
Scaffold10	2087796	2088092
Scaffold10	2088612	2088932
Scaffold10	2089641	2091038
Scaffold10	2091537	2092331
Scaffold10	2092756	2093585
Scaffold10	2094740	2095246
Scaffold10	2096014	2097268
Scaffold10	2098573	2098816
Scaffold10	2099142	2100866
Scaffold10	2101059	2101423
Scaffold10	2102086	2102874
Scaffold10	2103384	2103564
Scaffold10	2104035	2104382
Scaffold10	2104435	2105041
Scaffold10	2109632	2109824
Scaffold10	2113214	2113614
Scaffold10	2113847	2114342
Scaffold10	2115595	2115823
Scaffold10	2116612	2116853
Scaffold10	2118229	2118624
Scaffold10	2119601	2120139
Scaffold10	2123636	2123961
Scaffold10	2124686	2125623
Scaffold10	2126335	2126960
Scaffold10	2127847	2128262
Scaffold10	2130113	2131470
Scaffold10	2132838	2133306
Scaffold10	2134168	2134314
Scaffold10	2137933	2138206
Scaffold10	2138415	2138796
Scaffold10	2140534	2140628
Scaffold10	2143610	2145188
Scaffold10	2147308	2148722
Scaffold10	2149167	2150356
Scaffold10	2151420	2151622
Scaffold10	2151950	2155679
Scaffold10	2157656	2157675
Scaffold10	2157861	2158007
Scaffold10	2162070	2162632
Scaffold10	2165214	2166470
Scaffold10	2170659	2171178
Scaffold10	2172706	2173125
Scaffold10	2173270	2174501
Scaffold10	2176381	2176859
Scaffold10	2180236	2181685
Scaffold10	2183276	2184239
Scaffold10	2184699	2186009
Scaffold10	2186626	2186868
Scaffold100	1697	2119
Scaffold100	2804	6321
Scaffold100	6814	7580
Scaffold100	8775	10172
Scaffold100	12329	12483
Scaffold100	13503	14148
Scaffold100	14400	14583
Scaffold100	14984	15626
Scaffold100	20198	20397
Scaffold100	20943	21704
Scaffold100	23373	24099
Scaffold100	25057	25310
Scaffold100	25865	26142
Scaffold100	26324	26549
Scaffold100	27397	27579
Scaffold100	29304	29890
Scaffold100	30516	30617
Scaffold100	31002	31674
Scaffold100	32411	33015
Scaffold100	33586	35077
Scaffold100	35976	36832
Scaffold100	37310	37851
Scaffold100	39588	40233
Scaffold100	41151	41940
Scaffold100	43266	43654
Scaffold100	43773	43917
Scaffold100	44845	45044
Scaffold100	47127	48971
Scaffold100	50358	50559
Scaffold100	51410	51692
Scaffold100	54333	54744
Scaffold100	56191	56606
Scaffold100	58840	59899
Scaffold100	60489	60807
Scaffold100	61638	62988
Scaffold100	63472	63646
Scaffold100	63766	64819
Scaffold100	65345	65696
Scaffold100	67880	68432
Scaffold100	68873	69121
Scaffold100	70959	71446
Scaffold100	72757	72966
Scaffold100	73664	74322
Scaffold100	76457	76510
Scaffold100	80691	80989
Scaffold100	83145	83426
Scaffold100	89229	89528
Scaffold100	96523	96784
Scaffold100	100644	101077
Scaffold100	105294	105403
Scaffold100	106223	106474
Scaffold100	106592	106893
Scaffold100	109134	109209
Scaffold100	110516	110933
Scaffold100	112303	113080
Scaffold100	132624	132906
Scaffold100	134746	135424
Scaffold100	136998	137282
Scaffold100	137539	138647
Scaffold100	138699	139283
Scaffold100	140694	141533
Scaffold100	144574	144803
Scaffold100	145118	145906
Scaffold100	146681	148019
Scaffold100	148308	148576
Scaffold100	149677	149792
Scaffold100	150059	150215
Scaffold100	153092	154037
Scaffold100	154158	154554
Scaffold100	155089	155590
Scaffold100	157390	159062
Scaffold100	162100	162255
Scaffold100	163616	164155
Scaffold100	164744	165034
Scaffold100	165797	166002
Scaffold100	169173	169427
Scaffold100	170479	170741
Scaffold100	172814	174367
Scaffold100	174760	175056
Scaffold100	175511	175709
Scaffold100	176583	177468
Scaffold100	177804	178076
Scaffold100	179362	179500
Scaffold100	179852	180093
Scaffold100	180904	181414
Scaffold100	185512	185827
Scaffold100	188607	189427
Scaffold100	196304	196370
Scaffold100	199223	199832
Scaffold100	200084	200172
Scaffold100	200715	201313
Scaffold100	201846	202229
Scaffold100	203616	203943
Scaffold100	204333	206765
Scaffold100	206842	209351
Scaffold100	209624	210378
Scaffold100	210975	211638
Scaffold100	212003	212883
Scaffold100	213457	214197
Scaffold100	216809	217379
Scaffold100	217638	218139
Scaffold100	218344	218519
Scaffold100	218655	219002
Scaffold100	219805	221183
Scaffold100	222309	222628
Scaffold100	222953	223153
Scaffold100	223629	223958
Scaffold100	224362	225299
Scaffold100	225937	226252
Scaffold100	235132	235499
Scaffold100	236179	237008
Scaffold100	237350	237417
Scaffold100	239351	240178
Scaffold100	245547	245776
Scaffold100	245941	246671
Scaffold100	249134	249855
Scaffold100	251185	252113
Scaffold100	252474	252649
Scaffold100	256043	256216
Scaffold100	259554	259628
Scaffold100	261594	261796
Scaffold100	266693	266809
Scaffold100	270361	270519
Scaffold100	274375	274927
Scaffold100	276590	276684
Scaffold100	293076	293565
Scaffold100	296037	296090
Scaffold100	297447	298955
Scaffold100	302002	302153
Scaffold100	302774	303052
Scaffold100	303303	303812
Scaffold100	304950	305085
Scaffold100	305888	306253
Scaffold100	306835	307153
Scaffold100	307851	308146
Scaffold100	308408	308806
Scaffold100	313622	313958
Scaffold100	321378	321768
Scaffold100	323438	323724
Scaffold100	339131	339230
Scaffold100	343910	344951
Scaffold100	345611	346075
Scaffold100	346881	348739
Scaffold100	349273	349478
Scaffold100	349805	350361
Scaffold100	362621	363425
Scaffold100	364158	364479
Scaffold100	364960	365287
Scaffold100	368453	369194
Scaffold100	369754	370083
Scaffold100	371021	371133
Scaffold100	372248	372810
Scaffold100	375174	377506
Scaffold100	378295	378759
Scaffold100	383461	383496
Scaffold100	384558	384748
Scaffold100	385282	387002
Scaffold100	387726	387960
Scaffold100	390484	390988
Scaffold100	392878	393166
Scaffold100	395507	395884
Scaffold100	396344	396542
Scaffold100	398518	399186
Scaffold100	400957	401941
Scaffold100	402149	402457
Scaffold100	402583	403638
Scaffold100	404215	405081
Scaffold100	406616	407066
Scaffold100	407458	407691
Scaffold100	408201	408633
Scaffold100	409898	409967
Scaffold100	410518	410787
Scaffold100	410901	411231
Scaffold100	411850	413535
Scaffold100	414484	415126
Scaffold100	416197	416548
Scaffold100	417069	417236
Scaffold100	417622	418257
Scaffold100	418502	420367
Scaffold100	420771	421294
Scaffold100	421514	421959
Scaffold100	422186	422555
Scaffold100	423049	423760
Scaffold100	424328	424718
Scaffold100	425155	426125
Scaffold100	426470	426907
Scaffold100	427635	428398
Scaffold100	429996	430315
Scaffold100	431130	431752
Scaffold100	432292	433117
Scaffold100	433334	433447
Scaffold100	434795	436184
Scaffold100	436734	438067
Scaffold100	439112	440592
Scaffold100	441406	441612
Scaffold100	442704	449059
Scaffold100	449228	449846
Scaffold100	450172	451168
Scaffold100	451703	453007
Scaffold100	453101	455448
Scaffold100	455822	458378
Scaffold100	458537	458707
Scaffold100	459077	459617
Scaffold100	460172	461385
Scaffold100	461796	462011
Scaffold100	462606	463170
Scaffold100	463912	464786
Scaffold100	465484	465494
Scaffold100	465693	467152
Scaffold100	467985	468189
Scaffold100	468342	468803
Scaffold100	468978	469859
Scaffold100	471285	472104
Scaffold100	472401	473735
Scaffold100	474340	474550
Scaffold100	476540	477255
Scaffold100	479030	479373
Scaffold100	481790	482016
Scaffold100	488604	489026
Scaffold100	491453	491747
Scaffold100	494640	495360
Scaffold100	497319	497550
Scaffold100	497773	500431
Scaffold100	502395	503121
Scaffold100	504830	505724
Scaffold100	507006	507636
Scaffold100	507953	508882
Scaffold100	515321	515692
Scaffold100	516642	516741
Scaffold100	522534	523079
Scaffold100	523709	523826
Scaffold100	525136	525765
Scaffold100	526438	527542
Scaffold100	531830	531894
Scaffold100	533976	534227
Scaffold100	534608	534861
Scaffold100	535470	535647
Scaffold100	535880	536261
Scaffold100	538281	538581
Scaffold100	540446	542041
Scaffold100	542349	542814
Scaffold100	543166	543377
Scaffold100	544615	544726
Scaffold100	551227	551344
Scaffold100	552191	552637
Scaffold100	557064	557668
Scaffold100	559882	565047
Scaffold100	566648	567000
Scaffold100	567181	568318
Scaffold100	568342	569189
Scaffold100	569251	570961
Scaffold100	572658	572816
Scaffold100	573086	574164
Scaffold100	574868	576576
Scaffold100	576718	577347
Scaffold100	577835	578990
Scaffold100	580207	580532
Scaffold100	583951	584525
Scaffold100	584908	585104
Scaffold100	585943	586176
Scaffold100	592336	592500
Scaffold100	592999	594023
Scaffold100	596867	597218
Scaffold100	597659	598207
Scaffold100	598750	599033
Scaffold100	599256	599877
Scaffold100	601795	601885
Scaffold100	607750	608828
Scaffold100	610551	611297
Scaffold100	611659	612060
Scaffold100	612565	613962
Scaffold100	614694	615027
Scaffold100	615269	615523
Scaffold100	616354	619163
Scaffold100	619461	621469
Scaffold100	622533	622601
Scaffold100	622878	623735
Scaffold100	624505	625223
Scaffold100	625439	626035
Scaffold100	632250	635207
Scaffold100	635941	636610
Scaffold100	639840	640043
Scaffold100	645468	645881
Scaffold100	646032	646567
Scaffold100	656014	657988
Scaffold100	658009	658480
Scaffold100	661116	661254
Scaffold100	661767	662443
Scaffold100	663806	664170
Scaffold100	664789	666027
Scaffold100	667007	667281
Scaffold100	670671	670717
Scaffold100	674010	674665
Scaffold100	677796	678384
Scaffold100	678763	679257
Scaffold100	682426	683768
Scaffold100	684041	684453
Scaffold100	684547	684722
Scaffold100	685318	685815
Scaffold100	686686	687024
Scaffold100	687177	687321
Scaffold100	687636	687827
Scaffold100	694331	694461
Scaffold100	694899	695086
Scaffold100	695613	695992
Scaffold100	697411	697805
Scaffold100	698006	698406
Scaffold100	698622	698882
Scaffold100	699954	700777
Scaffold100	704399	705023
Scaffold100	705362	705790
Scaffold100	706045	706468
Scaffold100	707589	708348
Scaffold100	710270	712737
Scaffold100	713470	714195
Scaffold100	714623	714852
Scaffold100	715870	715925
Scaffold100	717924	718013
Scaffold100	720701	720839
Scaffold100	721229	721966
Scaffold100	724447	724583
Scaffold100	725574	726343
Scaffold100	726706	727700
Scaffold100	728645	729131
Scaffold100	729965	730977
Scaffold100	733100	733870
Scaffold100	734039	734756
Scaffold100	735342	735638
Scaffold100	736952	738194
Scaffold100	742580	743334
Scaffold100	744220	744376
Scaffold100	745233	745441
Scaffold100	745655	745907
Scaffold100	746890	748039
Scaffold100	748360	748578
Scaffold100	749633	750151
Scaffold100	750495	750770
Scaffold100	751471	752132
Scaffold100	752457	753091
Scaffold100	753788	754590
Scaffold100	754797	755006
Scaffold100	755192	755425
Scaffold100	758956	759283
Scaffold100	760886	761270
Scaffold100	765482	766507
Scaffold100	766546	767062
Scaffold100	767135	767836
Scaffold100	769165	770118
Scaffold100	770677	771030
Scaffold100	772211	772301
Scaffold100	773961	774516
Scaffold100	775065	775529
Scaffold100	775708	775947
Scaffold100	776256	776837
Scaffold100	778662	779573
Scaffold100	780385	780522
Scaffold100	780749	781076
Scaffold100	789262	789808
Scaffold100	790004	790248
Scaffold100	799868	800030
Scaffold100	800781	801182
Scaffold100	801579	801969
Scaffold100	802196	802426
Scaffold100	803317	803484
Scaffold100	804775	805506
Scaffold100	806992	807497
Scaffold100	808088	808443
Scaffold100	809216	809674
Scaffold100	809764	810048
Scaffold100	812555	814447
Scaffold100	815398	815508
Scaffold100	815615	816446
Scaffold100	817130	817456
Scaffold100	817819	818717
Scaffold100	818908	820960
Scaffold100	823146	823278
Scaffold100	824370	824827
Scaffold100	825392	825913
Scaffold100	828805	829150
Scaffold100	829675	829978
Scaffold100	832649	834339
Scaffold100	836210	836568
Scaffold100	836933	838146
Scaffold100	838785	839219
Scaffold100	839552	839755
Scaffold100	839940	840916
Scaffold100	841884	844062
Scaffold100	844416	845240
Scaffold100	845498	845764
Scaffold100	848620	848951
Scaffold100	852476	852532
Scaffold100	853068	853597
Scaffold100	853687	853823
Scaffold100	858702	858851
Scaffold100	861346	861471
Scaffold100	862154	862581
Scaffold100	866710	866834
Scaffold100	869050	869237
Scaffold100	870022	870168
Scaffold100	871541	872210
Scaffold100	872452	872885
Scaffold100	873895	874843
Scaffold100	875131	875356
Scaffold100	876787	877072
Scaffold100	877514	877975
Scaffold100	879103	879390
Scaffold100	880279	881625
Scaffold100	881835	881989
Scaffold100	883747	884272
Scaffold100	884989	885897
Scaffold100	886449	886625
Scaffold100	887643	887923
Scaffold100	888810	889556
Scaffold100	890019	890521
Scaffold100	890698	890938
Scaffold100	891241	892326
Scaffold100	892774	893242
Scaffold100	893518	900432
Scaffold100	900807	901386
Scaffold100	902310	902498
Scaffold100	903000	904201
Scaffold100	904700	905235
Scaffold100	907001	907943
Scaffold100	910177	911553
Scaffold100	912656	912858
Scaffold100	917934	918281
Scaffold100	920712	921274
Scaffold100	921428	921562
Scaffold100	922717	922841
Scaffold100	923969	924560
Scaffold100	925017	925180
Scaffold100	925347	927774
Scaffold100	928048	928457
Scaffold100	928751	931506
Scaffold100	932587	932816
Scaffold100	933018	933920
Scaffold100	934018	939668
Scaffold100	939868	940214
Scaffold100	941302	941998
Scaffold100	943643	944077
Scaffold100	947953	948829
Scaffold100	950793	951226
Scaffold100	966292	966482
Scaffold100	966821	966984
Scaffold100	971051	971099
Scaffold100	984085	984114
Scaffold1000	2953	2971
Scaffold1000	8489	8637
Scaffold1000	11768	11965
Scaffold1000	27323	28053
Scaffold1000	28087	28829
Scaffold1000	30384	32422
Scaffold1000	32839	33580
Scaffold1000	34097	35194
Scaffold1000	35551	35919
Scaffold1000	36169	36653
Scaffold1000	36760	36939
Scaffold1000	36995	37534
Scaffold1000	38531	40313
Scaffold1000	40786	47113
Scaffold1000	47527	47824
Scaffold1000	48091	50212
Scaffold1000	50511	53203
Scaffold1000	53220	54587
Scaffold1000	54862	56419
Scaffold1000	56588	57366
Scaffold1000	58353	59793
Scaffold1000	59888	60707
Scaffold1000	60852	62840
Scaffold1000	63426	63982
Scaffold1000	64677	66126
Scaffold1000	67359	68603
Scaffold1000	68852	69529
Scaffold1000	69651	71033
Scaffold1000	71455	75014
Scaffold1000	75193	76320
Scaffold1000	76693	77087
Scaffold1000	77281	78708
Scaffold1000	78840	81414
Scaffold1000	81635	82938
Scaffold1000	83365	84636
Scaffold1000	84657	85478
Scaffold1000	85814	86127
Scaffold1000	86330	87066
Scaffold1000	87652	88430
Scaffold1000	88584	94108
Scaffold1000	94429	96482
Scaffold1000	97215	101179
Scaffold1000	101342	104458
Scaffold1000	104704	106392
Scaffold1000	106519	108213
Scaffold1000	112397	113026
Scaffold10000	1216	1493
Scaffold10001	26	520
Scaffold10001	1570	1625
Scaffold10002	12	172
Scaffold10005	891	1189
Scaffold10008	391	526
Scaffold1001	16571	16718
Scaffold1001	16874	17440
Scaffold1001	21620	22491
Scaffold1001	22787	23482
Scaffold1001	26146	27140
Scaffold1001	28611	29029
Scaffold1001	37438	37666
Scaffold1001	38171	38322
Scaffold1001	38520	38796
Scaffold1001	40490	41497
Scaffold1001	43595	43830
Scaffold1001	58284	58543
Scaffold1001	68598	69201
Scaffold1001	69483	69835
Scaffold1001	71074	71212
Scaffold1001	71697	72486
Scaffold1001	74284	74785
Scaffold1001	75290	75596
Scaffold1001	75647	76073
Scaffold1001	76363	76608
Scaffold1001	80377	80636
Scaffold1001	81103	81160
Scaffold1001	82003	84040
Scaffold1001	84467	85057
Scaffold1001	85621	86598
Scaffold1001	86818	86983
Scaffold1001	90083	90510
Scaffold1001	95024	95566
Scaffold1001	97100	97347
Scaffold1001	100085	100144
Scaffold1001	104372	104902
Scaffold1001	107606	107993
Scaffold1001	109829	110216
Scaffold1001	111019	111421
Scaffold1001	115856	116187
Scaffold1001	117807	117838
Scaffold1001	118253	118579
Scaffold1001	118900	119087
Scaffold1001	120040	120378
Scaffold1001	121319	121664
Scaffold1001	127366	127573
Scaffold1001	128014	128531
Scaffold1001	139736	140019
Scaffold1001	140373	140699
Scaffold1001	141071	141175
Scaffold1001	141432	142124
Scaffold1001	142934	143051
Scaffold1001	143380	144284
Scaffold1001	147257	150590
Scaffold1001	151528	151884
Scaffold1001	160522	161109
Scaffold10010	363	892
Scaffold10011	3262	4168
Scaffold10015	394	629
Scaffold10017	105	221
Scaffold1002	284	786
Scaffold1002	5659	5915
Scaffold1002	9932	10206
Scaffold1002	16657	17050
Scaffold1002	19224	20955
Scaffold1002	21112	23038
Scaffold1002	23169	24049
Scaffold1002	24332	24619
Scaffold1002	24884	25083
Scaffold1002	25450	25570
Scaffold1002	26180	26835
Scaffold1002	28624	28784
Scaffold1002	29766	30039
Scaffold1002	30743	31484
Scaffold1002	31836	32325
Scaffold1002	32615	33163
Scaffold1002	33565	33767
Scaffold1002	34615	34706
Scaffold1002	35116	35501
Scaffold1002	36012	36405
Scaffold1002	37540	39494
Scaffold1002	41182	41587
Scaffold1002	41775	42036
Scaffold1002	42715	42942
Scaffold1002	45004	45359
Scaffold1002	45529	49953
Scaffold1002	50112	51226
Scaffold1002	51447	51783
Scaffold1002	53218	53875
Scaffold1002	54308	56914
Scaffold1002	58103	58608
Scaffold1002	66258	66348
Scaffold1002	67159	67331
Scaffold1002	67679	67802
Scaffold1002	67990	68311
Scaffold1002	71341	72555
Scaffold1002	73290	74086
Scaffold1002	74756	75294
Scaffold1002	78018	79391
Scaffold1002	79885	80756
Scaffold1002	81051	81526
Scaffold1002	88283	89296
Scaffold1002	94851	94931
Scaffold1002	96029	96098
Scaffold1002	96746	96843
Scaffold1002	98762	99783
Scaffold1002	100116	100698
Scaffold1002	103011	103206
Scaffold1002	103681	103830
Scaffold1002	105279	105849
Scaffold1002	106176	106501
Scaffold1002	107179	108115
Scaffold1002	110279	110652
Scaffold1002	111610	112369
Scaffold1002	112625	112874
Scaffold1002	113055	113381
Scaffold1002	113880	114196
Scaffold1002	114882	115292
Scaffold1002	116172	116373
Scaffold1002	116663	117491
Scaffold1002	117954	118394
Scaffold1002	118590	119269
Scaffold1002	119582	119884
Scaffold1002	122446	122918
Scaffold1002	123594	123946
Scaffold1002	124282	124942
Scaffold1002	126489	127456
Scaffold1002	128078	128121
Scaffold1002	129250	129531
Scaffold1002	129865	130125
Scaffold1002	131834	132359
Scaffold1002	135170	135900
Scaffold1002	136595	138075
Scaffold1002	138719	138925
Scaffold1002	139057	139347
Scaffold1002	162344	162662
Scaffold1002	163352	163878
Scaffold1002	165402	165660
Scaffold1002	170838	171027
Scaffold1002	172277	172684
Scaffold1002	173605	173995
Scaffold1002	175283	176172
Scaffold1002	177558	178658
Scaffold1002	178852	180486
Scaffold1002	181687	182312
Scaffold1002	183254	183578
Scaffold1002	184521	184673
Scaffold1002	184868	185228
Scaffold1002	185698	186848
Scaffold1002	188149	188673
Scaffold1002	188808	188974
Scaffold1002	189544	190546
Scaffold1002	190930	191638
Scaffold1002	192301	192456
Scaffold1002	193087	193663
Scaffold1002	193793	194166
Scaffold1002	195292	195715
Scaffold1002	203611	203644
Scaffold1002	205783	206185
Scaffold1002	207105	207372
Scaffold1002	210423	211077
Scaffold1002	214148	214503
Scaffold1002	217385	217578
Scaffold1002	221604	221991
Scaffold1002	226206	226521
Scaffold1002	228953	229316
Scaffold1002	230307	230560
Scaffold1002	231331	231560
Scaffold1002	232535	232829
Scaffold1002	234463	234659
Scaffold1002	238131	238514
Scaffold1002	240580	241041
Scaffold1002	260326	260598
Scaffold1002	262723	263043
Scaffold1002	266006	266323
Scaffold1002	266672	266752
Scaffold1002	268697	268820
Scaffold1002	269996	270459
Scaffold1002	272165	272332
Scaffold1002	277811	278027
Scaffold1002	278212	278535
Scaffold1002	283267	283456
Scaffold1002	286682	286913
Scaffold1002	287717	288119
Scaffold1002	288362	289066
Scaffold1002	289356	289724
Scaffold1002	290372	290573
Scaffold1002	291392	291843
Scaffold1002	292631	293269
Scaffold1002	293358	294815
Scaffold1002	294986	296078
Scaffold1002	296762	298724
Scaffold1002	299154	301468
Scaffold1002	302106	302314
Scaffold1002	303665	306317
Scaffold1002	309637	310025
Scaffold1002	310642	311028
Scaffold1002	311302	311630
Scaffold1002	312007	314253
Scaffold1002	323257	323620
Scaffold1002	325074	325287
Scaffold1002	344184	344332
Scaffold1002	345753	347453
Scaffold1002	356497	356732
Scaffold1002	367840	367910
Scaffold1002	373571	373716
Scaffold10026	122	772
Scaffold1003	3331	3629
Scaffold1003	6650	7031
Scaffold1003	7589	7872
Scaffold1003	19987	20240
Scaffold1003	21086	21512
Scaffold1003	22980	24510
Scaffold1003	25550	29462
Scaffold1003	32697	32962
[truncated: 260,792+ more rows]
