# Supplementary material for: Global analysis of primary mesenchyme cell cis-regulatory modules by chromatin accessibility profiling
Source: BMC Genomics. 2018 Mar 20;19:206. doi: 10.1186/s12864-018-4542-z (PMC5859501; doi:10.1186/s12864-018-4542-z)
Supplement: Supplementary file 5 — Table S4. All peaks identified in Other Cells (non-PMCs) at 24 hpf (mesenchyme blastula stage). Column definitions as in Additional file 3: Table S2. (XLSX 5816 kb) [file 12864_2018_4542_MOESM5_ESM.xlsx]

## Sheet: Other23OverlapMerge.bed
Scaffold	Peak Start	Peak End
Scaffold1	4155	4739
Scaffold1	5150	8883
Scaffold1	9291	9562
Scaffold1	12850	13253
Scaffold1	15829	16073
Scaffold1	16434	16674
Scaffold1	43389	43561
Scaffold1	53303	53602
Scaffold1	55948	56111
Scaffold1	57277	58443
Scaffold1	59977	60133
Scaffold1	62632	62791
Scaffold1	65724	66180
Scaffold1	66659	67375
Scaffold1	68066	68341
Scaffold1	69133	69691
Scaffold1	70124	70584
Scaffold1	71491	71799
Scaffold1	72571	73959
Scaffold1	89513	89805
Scaffold1	92387	93252
Scaffold1	95096	95510
Scaffold1	96127	96444
Scaffold1	97796	98559
Scaffold1	99234	99649
Scaffold1	101597	102553
Scaffold1	102757	104103
Scaffold1	104688	104984
Scaffold1	107004	107207
Scaffold1	107387	107716
Scaffold1	110042	110226
Scaffold1	111456	111704
Scaffold1	112179	113230
Scaffold1	124095	124174
Scaffold1	124526	124862
Scaffold1	134103	134302
Scaffold1	135320	135572
Scaffold1	135777	137984
Scaffold1	143093	143382
Scaffold1	163517	163633
Scaffold1	181623	181694
Scaffold1	182546	183628
Scaffold1	189950	190384
Scaffold1	192521	192767
Scaffold1	193303	193570
Scaffold1	194221	194605
Scaffold1	211586	211736
Scaffold1	216385	216615
Scaffold1	221723	221950
Scaffold1	222121	222335
Scaffold1	222741	223293
Scaffold1	227825	228196
Scaffold1	234301	234551
Scaffold1	240184	240493
Scaffold1	246164	246500
Scaffold1	247890	248066
Scaffold1	248552	249532
Scaffold1	251040	251304
Scaffold1	255428	255789
Scaffold1	256459	256830
Scaffold1	272835	273016
Scaffold1	285185	286782
Scaffold1	288568	289284
Scaffold1	289889	290212
Scaffold1	298651	298743
Scaffold1	318794	320121
Scaffold1	320975	321311
Scaffold1	325601	325652
Scaffold1	347395	347650
Scaffold1	368150	368400
Scaffold1	372540	372657
Scaffold1	376393	376463
Scaffold1	377539	377780
Scaffold1	380043	380731
Scaffold1	382866	383742
Scaffold1	384164	384239
Scaffold1	390322	390484
Scaffold1	391900	392685
Scaffold1	392886	393503
Scaffold1	405046	405284
Scaffold1	428378	428758
Scaffold1	431368	431579
Scaffold1	431971	432316
Scaffold1	433422	433574
Scaffold1	433869	433951
Scaffold1	434190	434280
Scaffold1	437290	437363
Scaffold1	442996	443552
Scaffold1	443799	444045
Scaffold1	444531	444707
Scaffold1	446131	446535
Scaffold1	446561	447279
Scaffold1	447950	449115
Scaffold1	449339	449891
Scaffold1	450436	450583
Scaffold1	451526	451593
Scaffold1	451768	452547
Scaffold1	452704	453010
Scaffold1	453504	453699
Scaffold1	454015	454971
Scaffold1	455433	456140
Scaffold1	457468	457650
Scaffold1	457869	458310
Scaffold1	460174	460485
Scaffold1	460907	461243
Scaffold1	461461	461736
Scaffold1	462502	464791
Scaffold1	464913	469483
Scaffold1	470950	471102
Scaffold1	471361	472462
Scaffold1	472657	474866
Scaffold1	475151	477268
Scaffold1	477790	478100
Scaffold1	478374	478876
Scaffold1	481176	482876
Scaffold1	485324	485546
Scaffold1	489592	490137
Scaffold1	497009	498005
Scaffold1	499122	499673
Scaffold1	499947	501377
Scaffold1	502240	502637
Scaffold1	502832	503129
Scaffold1	504381	504546
Scaffold1	511646	512910
Scaffold1	521221	521461
Scaffold1	538868	540244
Scaffold1	545361	545590
Scaffold1	547834	549554
Scaffold1	549625	550394
Scaffold1	551260	551276
Scaffold1	553067	553300
Scaffold1	556894	557047
Scaffold1	558381	558679
Scaffold1	559141	559324
Scaffold1	561902	562519
Scaffold1	577483	578745
Scaffold1	580134	581458
Scaffold1	583767	584158
Scaffold1	584356	584551
Scaffold1	585528	585782
Scaffold1	586081	586437
Scaffold1	586579	586652
Scaffold1	587605	587812
Scaffold1	589011	589088
Scaffold1	590236	590498
Scaffold1	591303	591675
Scaffold1	594991	595939
Scaffold1	596531	597537
Scaffold1	597732	598092
Scaffold1	599899	600140
Scaffold1	601078	601376
Scaffold1	601960	603440
Scaffold1	608232	608635
Scaffold1	611140	611679
Scaffold1	611861	612078
Scaffold1	616046	616762
Scaffold1	618271	618388
Scaffold1	619637	620786
Scaffold1	622065	622658
Scaffold1	622967	623272
Scaffold1	623600	623740
Scaffold1	624268	627812
Scaffold1	628015	628600
Scaffold1	628888	629472
Scaffold1	631581	631775
Scaffold1	633174	635870
Scaffold1	638419	638744
Scaffold1	640377	640938
Scaffold1	641213	641791
Scaffold1	643161	643752
Scaffold1	643926	644412
Scaffold1	645139	645862
Scaffold1	646158	646248
Scaffold1	646316	646734
Scaffold1	646939	651483
Scaffold1	653538	654296
Scaffold1	655605	657338
Scaffold1	658270	659089
Scaffold1	659654	661217
Scaffold1	664960	665220
Scaffold1	665564	666255
Scaffold1	666767	667020
Scaffold1	667542	667923
Scaffold1	668763	669114
Scaffold1	669759	669827
Scaffold1	678280	678479
Scaffold1	683241	683768
Scaffold1	687038	687199
Scaffold1	689350	689480
Scaffold1	691774	692231
Scaffold1	694895	695437
Scaffold1	695500	695725
Scaffold1	696768	696883
Scaffold1	697905	698352
Scaffold1	722629	723081
Scaffold1	732586	733662
Scaffold1	738362	738538
Scaffold1	738761	738940
Scaffold1	745868	745963
Scaffold1	746634	746951
Scaffold1	747276	747862
Scaffold1	749474	749739
Scaffold1	749943	751172
Scaffold1	752798	756075
Scaffold1	756174	757756
Scaffold1	758396	760630
Scaffold1	762183	762403
Scaffold1	763757	764735
Scaffold1	765774	766182
Scaffold1	772239	772554
Scaffold1	772642	773112
Scaffold1	773789	775504
Scaffold1	775868	776411
Scaffold1	776798	777164
Scaffold1	778919	779477
Scaffold1	782771	783027
Scaffold1	784383	784621
Scaffold1	785707	786125
Scaffold1	786374	786476
Scaffold1	786687	786935
Scaffold1	788387	789118
Scaffold1	792683	792891
Scaffold1	794170	794405
Scaffold1	798153	798336
Scaffold1	800559	801366
Scaffold1	801555	801710
Scaffold1	801886	802290
Scaffold1	806272	806502
Scaffold1	807750	808166
Scaffold1	810414	810637
Scaffold1	813283	813775
Scaffold1	816274	816409
Scaffold1	816605	817256
Scaffold1	818517	818680
Scaffold1	818967	819224
Scaffold1	820050	821147
Scaffold1	821354	822382
Scaffold1	822684	822974
Scaffold1	823663	823689
Scaffold1	826526	827141
Scaffold1	828581	829048
Scaffold1	830525	831850
Scaffold1	838096	838260
Scaffold1	839176	839625
Scaffold1	840120	840239
Scaffold1	841596	842854
Scaffold1	842987	843407
Scaffold1	843758	844576
Scaffold1	852635	853404
Scaffold1	855954	856123
Scaffold1	857239	857891
Scaffold1	858348	859026
Scaffold1	859328	859677
Scaffold1	860798	861214
Scaffold1	862569	863818
Scaffold1	864082	864490
Scaffold1	865424	867539
Scaffold1	868590	868773
Scaffold1	869042	869689
Scaffold1	869970	870241
Scaffold1	874933	875833
Scaffold1	880166	880510
Scaffold1	882458	883005
Scaffold1	883586	883966
Scaffold1	883997	884290
Scaffold1	884916	888340
Scaffold1	891304	891625
Scaffold1	892500	892866
Scaffold1	893263	893399
Scaffold1	894859	895079
Scaffold1	898389	898956
Scaffold1	907335	907490
Scaffold1	911629	912472
Scaffold1	913344	914148
Scaffold1	918220	918404
Scaffold1	919717	920020
Scaffold1	920500	921886
Scaffold1	922161	922703
Scaffold1	924144	924669
Scaffold1	926756	926857
Scaffold1	938248	939377
Scaffold1	940587	940826
Scaffold1	944100	944400
Scaffold1	945806	945995
Scaffold1	947204	947531
Scaffold1	948747	949142
Scaffold1	950010	950152
Scaffold1	952798	952867
Scaffold1	956932	957145
Scaffold1	959648	960048
Scaffold1	962845	963610
Scaffold1	968830	969231
Scaffold1	969341	970531
Scaffold1	981073	981187
Scaffold1	986834	987098
Scaffold1	987612	988083
Scaffold1	988716	989212
Scaffold1	990195	990358
Scaffold1	994738	994831
Scaffold1	1009167	1009352
Scaffold1	1009696	1010475
Scaffold1	1011803	1011899
Scaffold1	1015850	1016317
Scaffold1	1017248	1017799
Scaffold1	1020260	1020407
Scaffold1	1022865	1022905
Scaffold1	1023878	1025078
Scaffold1	1025393	1026317
Scaffold1	1027434	1028116
Scaffold1	1028583	1029153
Scaffold1	1029196	1029885
Scaffold1	1030906	1031643
Scaffold1	1032831	1033039
Scaffold1	1034160	1035854
Scaffold1	1038763	1039375
Scaffold1	1040169	1040678
Scaffold1	1058168	1058402
Scaffold1	1060754	1061433
Scaffold1	1063002	1063217
Scaffold1	1063459	1065417
Scaffold1	1065557	1066121
Scaffold1	1066456	1067330
Scaffold1	1067662	1068799
Scaffold1	1069401	1069843
Scaffold1	1070245	1070362
Scaffold1	1070839	1071685
Scaffold1	1072477	1074240
Scaffold1	1075139	1075712
Scaffold1	1076169	1076702
Scaffold1	1077525	1078204
Scaffold1	1078439	1079005
Scaffold1	1080682	1082461
Scaffold1	1082590	1082960
Scaffold1	1083304	1084329
Scaffold1	1087012	1087063
Scaffold1	1089187	1089640
Scaffold1	1090176	1095620
Scaffold1	1095930	1098025
Scaffold1	1099609	1099690
Scaffold1	1106042	1106138
Scaffold1	1107088	1107352
Scaffold1	1120897	1121313
Scaffold1	1122208	1123992
Scaffold1	1124491	1126559
Scaffold1	1134192	1134498
Scaffold1	1142927	1143045
Scaffold1	1149232	1149377
Scaffold1	1150979	1152867
Scaffold1	1153930	1155052
Scaffold1	1157066	1157287
Scaffold1	1157433	1157723
Scaffold1	1160065	1160605
Scaffold1	1187065	1187304
Scaffold1	1191155	1191359
Scaffold1	1192105	1193451
Scaffold1	1193815	1195674
Scaffold1	1195727	1196421
Scaffold1	1196735	1196789
Scaffold1	1200707	1201074
Scaffold1	1203233	1203400
Scaffold1	1204452	1206003
Scaffold1	1249308	1250956
Scaffold1	1256050	1256177
Scaffold1	1267530	1268393
Scaffold1	1270423	1271030
Scaffold1	1271226	1271814
Scaffold1	1287790	1288217
Scaffold1	1288644	1289642
Scaffold1	1423952	1424461
Scaffold1	1426938	1427538
Scaffold1	1432535	1432696
Scaffold1	1433911	1434266
Scaffold1	1434460	1434702
Scaffold1	1437821	1438021
Scaffold1	1439185	1440209
Scaffold1	1441024	1441802
Scaffold1	1442434	1442697
Scaffold1	1442952	1444593
Scaffold1	1449609	1451006
Scaffold1	1458669	1459150
Scaffold1	1465176	1465620
Scaffold1	1494864	1495214
Scaffold1	1495657	1495725
Scaffold1	1497464	1498915
Scaffold1	1500546	1503486
Scaffold1	1503775	1504914
Scaffold1	1515817	1516242
Scaffold1	1530296	1530470
Scaffold1	1532060	1532251
Scaffold1	1534029	1535076
Scaffold1	1540348	1540666
Scaffold1	1540879	1542380
Scaffold1	1560917	1561064
Scaffold1	1562893	1562973
Scaffold1	1572234	1572791
Scaffold1	1573597	1573821
Scaffold1	1574755	1575264
Scaffold1	1577713	1578471
Scaffold1	1579302	1580177
Scaffold1	1581065	1583189
Scaffold1	1583419	1584049
Scaffold1	1584323	1584597
Scaffold1	1584788	1584977
Scaffold1	1585119	1585398
Scaffold1	1586660	1588932
Scaffold1	1589603	1590791
Scaffold1	1590989	1591461
Scaffold1	1591738	1594414
Scaffold1	1595348	1595908
Scaffold1	1595970	1596715
Scaffold1	1596924	1597700
Scaffold1	1598177	1598451
Scaffold1	1600512	1601016
Scaffold1	1601478	1601737
Scaffold1	1602111	1602483
Scaffold1	1602614	1604046
Scaffold1	1604300	1604900
Scaffold1	1606052	1606286
Scaffold1	1606555	1606810
Scaffold1	1607905	1608220
Scaffold1	1611468	1611567
Scaffold1	1615756	1616062
Scaffold1	1616370	1618647
Scaffold1	1618850	1619868
Scaffold1	1619943	1620445
Scaffold1	1621154	1621584
Scaffold1	1622605	1623014
Scaffold1	1635160	1635569
Scaffold1	1636631	1638783
Scaffold1	1639713	1640372
Scaffold1	1640985	1641273
Scaffold1	1641428	1641766
Scaffold1	1642662	1642927
Scaffold1	1643365	1644388
Scaffold1	1647350	1647637
Scaffold1	1647768	1647936
Scaffold1	1649579	1650169
Scaffold1	1650524	1651071
Scaffold1	1651747	1651846
Scaffold1	1652375	1652547
Scaffold1	1652724	1652945
Scaffold1	1653243	1653376
Scaffold1	1654177	1654197
Scaffold1	1655503	1655960
Scaffold1	1656180	1656344
Scaffold1	1656565	1657375
Scaffold1	1662114	1663655
Scaffold1	1665605	1666345
Scaffold1	1667137	1667636
Scaffold1	1668411	1668445
Scaffold1	1673206	1673485
Scaffold1	1673712	1674075
Scaffold1	1679049	1679386
Scaffold1	1679736	1680017
Scaffold1	1680396	1681036
Scaffold1	1682102	1682749
Scaffold1	1685450	1685498
Scaffold1	1686046	1686467
Scaffold1	1687534	1689074
Scaffold1	1689267	1690115
Scaffold1	1690379	1691590
Scaffold1	1692583	1692818
Scaffold1	1693045	1693761
Scaffold1	1693860	1694543
Scaffold1	1694877	1695781
Scaffold1	1696067	1696519
Scaffold1	1698290	1699058
Scaffold1	1703388	1703898
Scaffold1	1732253	1733296
Scaffold1	1735731	1736004
Scaffold1	1739933	1740249
Scaffold1	1751167	1751672
Scaffold1	1788878	1789254
Scaffold1	1796035	1797906
Scaffold1	1798661	1798965
Scaffold1	1799386	1799558
Scaffold1	1799924	1800693
Scaffold1	1801239	1801900
Scaffold1	1803071	1803634
Scaffold1	1806049	1806487
Scaffold1	1807422	1807570
Scaffold1	1807791	1807962
Scaffold1	1824746	1825608
Scaffold1	1826068	1826671
Scaffold1	1838346	1839230
Scaffold1	1840151	1840707
Scaffold1	1843498	1843772
Scaffold1	1844159	1845718
Scaffold1	1851532	1852371
Scaffold1	1853040	1853233
Scaffold1	1854574	1854874
Scaffold1	1855665	1856320
Scaffold1	1856344	1856821
Scaffold1	1861028	1861204
Scaffold1	1862051	1862158
Scaffold1	1867140	1868101
Scaffold1	1870001	1870041
Scaffold1	1870479	1871138
Scaffold1	1873234	1875504
Scaffold1	1877213	1887091
Scaffold1	1887322	1890386
Scaffold1	1890565	1890922
Scaffold1	1893053	1893237
Scaffold1	1909882	1910068
Scaffold1	1911575	1911826
Scaffold1	1930595	1930834
Scaffold1	1937227	1937823
Scaffold1	1938419	1939319
Scaffold1	1943536	1944676
Scaffold1	1946581	1946668
Scaffold1	1948044	1948151
Scaffold1	1948617	1948692
Scaffold1	1949014	1949269
Scaffold1	1949342	1949663
Scaffold1	1950463	1950594
Scaffold1	1951194	1951545
Scaffold1	1953898	1954478
Scaffold1	1955813	1956185
Scaffold1	1957056	1957496
Scaffold1	1959227	1959644
Scaffold1	1961727	1961855
Scaffold1	1962739	1962940
Scaffold1	1963165	1963838
Scaffold1	1965908	1966098
Scaffold1	1967743	1967889
Scaffold1	1969087	1969306
Scaffold1	1970061	1970457
Scaffold1	1972583	1973847
Scaffold1	1974052	1974382
Scaffold1	1977958	1978065
Scaffold1	1978460	1978625
Scaffold1	1986786	1987349
Scaffold1	1990943	1992676
Scaffold1	1992810	1993082
Scaffold1	1998519	1999300
Scaffold1	2001183	2002238
Scaffold1	2002477	2003090
Scaffold1	2003818	2004089
Scaffold1	2005084	2005566
Scaffold1	2007109	2007261
Scaffold1	2011755	2012076
Scaffold1	2012317	2012927
Scaffold1	2013630	2013962
Scaffold1	2020573	2020798
Scaffold1	2021287	2021364
Scaffold1	2030528	2031728
Scaffold1	2038384	2038904
Scaffold1	2040905	2040998
Scaffold1	2045200	2045943
Scaffold1	2046556	2046761
Scaffold1	2048471	2048676
Scaffold1	2048958	2049165
Scaffold1	2049414	2050939
Scaffold1	2053605	2055815
Scaffold1	2056112	2056324
Scaffold1	2056788	2058232
Scaffold1	2058678	2059190
Scaffold1	2062039	2063009
Scaffold1	2063878	2064846
Scaffold1	2068276	2068627
Scaffold1	2068819	2069207
Scaffold1	2072351	2072458
Scaffold1	2072730	2074425
Scaffold1	2074496	2076631
Scaffold1	2077194	2077383
Scaffold1	2078653	2079802
Scaffold1	2081989	2082151
Scaffold1	2087604	2088353
Scaffold1	2088576	2088967
Scaffold1	2089988	2090950
Scaffold1	2091930	2092136
Scaffold1	2092965	2093360
Scaffold1	2094381	2094687
Scaffold1	2095340	2095594
Scaffold1	2096625	2097123
Scaffold1	2097265	2098037
Scaffold1	2098577	2098916
Scaffold1	2099284	2099783
Scaffold1	2101007	2101162
Scaffold1	2101705	2101905
Scaffold1	2105582	2105937
Scaffold1	2106402	2106788
Scaffold1	2109403	2109741
Scaffold1	2110021	2110347
Scaffold1	2115139	2115486
Scaffold1	2116239	2116814
Scaffold1	2118057	2118593
Scaffold1	2118903	2119050
Scaffold1	2120051	2120187
Scaffold1	2122915	2123082
Scaffold1	2123478	2123601
Scaffold1	2130181	2131041
Scaffold1	2134947	2135537
Scaffold1	2139123	2139739
Scaffold1	2140363	2140968
Scaffold1	2142710	2142955
Scaffold1	2145846	2146201
Scaffold1	2147146	2147728
Scaffold10	3017	3260
Scaffold10	5589	6730
Scaffold10	7761	8175
Scaffold10	11329	11808
Scaffold10	12299	12487
Scaffold10	15308	15735
Scaffold10	16387	16643
Scaffold10	17992	18151
Scaffold10	23108	23329
Scaffold10	24682	25019
Scaffold10	28655	29070
Scaffold10	29900	29992
Scaffold10	38073	38452
Scaffold10	42455	42925
Scaffold10	44394	44443
Scaffold10	45170	45479
Scaffold10	50257	50626
Scaffold10	53058	53538
Scaffold10	53689	54474
Scaffold10	56795	56901
Scaffold10	57217	57513
Scaffold10	57752	58082
Scaffold10	61834	62935
Scaffold10	64117	64435
Scaffold10	66671	66938
Scaffold10	76384	77034
Scaffold10	89529	89823
Scaffold10	91139	91417
Scaffold10	92496	92698
Scaffold10	119237	119450
Scaffold10	120822	121205
Scaffold10	122664	123284
Scaffold10	131346	132199
Scaffold10	135506	136315
Scaffold10	138277	139628
Scaffold10	139718	139862
Scaffold10	140629	141428
Scaffold10	141727	142991
Scaffold10	144024	144793
Scaffold10	147920	148204
Scaffold10	178932	179021
Scaffold10	186246	186620
Scaffold10	197352	197447
Scaffold10	203499	203676
Scaffold10	208006	208381
Scaffold10	209766	210251
Scaffold10	228506	229168
Scaffold10	233288	233605
Scaffold10	234884	235245
Scaffold10	235464	235572
Scaffold10	238716	238953
Scaffold10	240249	240372
Scaffold10	240482	240970
Scaffold10	241079	243905
Scaffold10	244694	245448
Scaffold10	246557	246755
Scaffold10	247057	247497
Scaffold10	248798	249480
Scaffold10	249618	249983
Scaffold10	250283	250705
Scaffold10	252262	252643
Scaffold10	253038	253266
Scaffold10	253725	254003
Scaffold10	254473	254980
Scaffold10	256630	257212
Scaffold10	266492	266670
Scaffold10	274481	274513
Scaffold10	276913	277157
Scaffold10	277645	278056
Scaffold10	281966	282282
Scaffold10	285365	286328
Scaffold10	287022	287096
Scaffold10	287487	287824
Scaffold10	290363	290492
Scaffold10	299062	299342
Scaffold10	301574	301860
Scaffold10	302328	302822
Scaffold10	303959	304075
Scaffold10	306755	308374
Scaffold10	309947	310420
Scaffold10	312094	312406
Scaffold10	313296	313430
Scaffold10	323048	323204
Scaffold10	324570	326223
Scaffold10	326367	327081
Scaffold10	329523	330322
Scaffold10	331940	332997
Scaffold10	333753	333895
Scaffold10	338476	338870
Scaffold10	340787	341254
Scaffold10	342972	343499
Scaffold10	345828	345905
Scaffold10	346654	347406
Scaffold10	348134	348311
Scaffold10	350836	350903
Scaffold10	360808	361121
Scaffold10	362830	362870
Scaffold10	368110	368266
Scaffold10	373017	373287
Scaffold10	375859	376212
Scaffold10	377608	377714
Scaffold10	380553	380805
Scaffold10	390358	390565
Scaffold10	391523	393231
Scaffold10	393418	394098
Scaffold10	397208	397440
Scaffold10	398272	398466
Scaffold10	401393	402119
Scaffold10	407844	408048
Scaffold10	415715	415990
Scaffold10	419957	420073
Scaffold10	421059	421204
Scaffold10	423595	423761
Scaffold10	424394	424488
Scaffold10	425327	425934
Scaffold10	427494	428012
Scaffold10	438858	439077
Scaffold10	456709	457929
Scaffold10	459615	459808
Scaffold10	460913	461374
Scaffold10	461406	464772
Scaffold10	464966	466875
Scaffold10	469030	469418
Scaffold10	470123	470526
Scaffold10	470835	471032
Scaffold10	471380	474967
Scaffold10	475100	475514
Scaffold10	476381	476647
Scaffold10	477544	477783
Scaffold10	480314	481092
Scaffold10	481343	481926
Scaffold10	482978	483011
Scaffold10	483900	484300
Scaffold10	486919	487604
Scaffold10	487737	487933
Scaffold10	488077	488950
Scaffold10	490848	490894
Scaffold10	491165	491289
Scaffold10	494399	494611
Scaffold10	495490	496106
Scaffold10	497180	498459
Scaffold10	498952	499364
Scaffold10	499920	501073
Scaffold10	501131	501430
Scaffold10	514589	515448
Scaffold10	519775	520220
Scaffold10	525439	525678
Scaffold10	527932	528849
Scaffold10	529369	529977
Scaffold10	532002	532483
Scaffold10	535043	535275
Scaffold10	536089	536909
Scaffold10	537366	538176
Scaffold10	539261	539647
Scaffold10	540096	541893
Scaffold10	543244	543295
Scaffold10	544582	544661
Scaffold10	544972	545732
Scaffold10	547254	547378
Scaffold10	547899	548234
Scaffold10	549574	549846
Scaffold10	550746	551257
Scaffold10	552698	552906
Scaffold10	554158	554874
Scaffold10	556158	556204
Scaffold10	556745	556812
Scaffold10	559885	560115
Scaffold10	561730	562061
Scaffold10	564034	564305
Scaffold10	564435	564618
Scaffold10	565460	565663
Scaffold10	567147	567573
Scaffold10	567885	568716
Scaffold10	568930	569031
Scaffold10	569411	570376
Scaffold10	570586	571143
Scaffold10	571503	572287
Scaffold10	572830	573150
Scaffold10	574645	574756
Scaffold10	576483	577794
Scaffold10	582225	582472
Scaffold10	583112	583444
Scaffold10	584386	584625
Scaffold10	585019	585315
Scaffold10	586178	586414
Scaffold10	586806	589086
Scaffold10	590285	590538
Scaffold10	590777	591812
Scaffold10	593834	594173
Scaffold10	594809	595675
Scaffold10	599285	599650
Scaffold10	615234	615385
Scaffold10	619292	619443
Scaffold10	619943	621565
Scaffold10	622016	622483
Scaffold10	622565	623770
Scaffold10	624606	624891
Scaffold10	625189	625977
Scaffold10	625999	626473
Scaffold10	627595	627757
Scaffold10	628571	628797
Scaffold10	632597	633169
Scaffold10	634321	634933
Scaffold10	639435	640106
Scaffold10	644185	644291
Scaffold10	644695	645418
Scaffold10	645536	645992
Scaffold10	647477	647640
Scaffold10	647910	647931
Scaffold10	651765	651845
Scaffold10	654048	654404
Scaffold10	655005	655274
Scaffold10	655966	656360
Scaffold10	657325	657590
Scaffold10	660565	661077
Scaffold10	662583	662914
Scaffold10	663758	664372
Scaffold10	665372	665839
Scaffold10	668538	668977
Scaffold10	669856	671522
Scaffold10	672438	673584
Scaffold10	674797	675026
Scaffold10	676750	679892
Scaffold10	681097	681277
Scaffold10	683115	683264
Scaffold10	684687	684943
Scaffold10	685107	685749
Scaffold10	686426	686721
Scaffold10	687656	687834
Scaffold10	687940	688548
Scaffold10	689123	689217
Scaffold10	689969	690053
Scaffold10	690644	690953
Scaffold10	695859	696146
Scaffold10	706381	706606
Scaffold10	710991	711277
Scaffold10	711789	712910
Scaffold10	713918	714137
Scaffold10	714559	715083
Scaffold10	715408	716303
Scaffold10	716559	716881
Scaffold10	717467	718600
Scaffold10	718893	720645
Scaffold10	720974	722061
Scaffold10	722398	726895
Scaffold10	727196	728889
Scaffold10	729198	731592
Scaffold10	732115	733125
Scaffold10	733290	733860
Scaffold10	734383	735830
Scaffold10	736539	737133
Scaffold10	737378	737543
Scaffold10	738328	738536
Scaffold10	740510	740627
Scaffold10	740786	742042
Scaffold10	742607	742923
Scaffold10	744386	744542
Scaffold10	747444	747819
Scaffold10	749562	749822
Scaffold10	751510	752462
Scaffold10	753129	753220
Scaffold10	753871	754085
Scaffold10	754507	755268
Scaffold10	757455	757905
Scaffold10	758117	758662
Scaffold10	759063	759393
Scaffold10	759703	760299
Scaffold10	761504	763787
Scaffold10	764163	764417
Scaffold10	766157	766298
Scaffold10	772575	772927
Scaffold10	784274	784473
Scaffold10	799858	800003
Scaffold10	808804	811557
Scaffold10	812474	813372
Scaffold10	817605	817855
Scaffold10	819904	820044
Scaffold10	823357	824044
Scaffold10	838434	838540
Scaffold10	839386	840451
Scaffold10	845519	845774
Scaffold10	860136	860834
Scaffold10	875310	875395
Scaffold10	883416	883809
Scaffold10	912789	913884
Scaffold10	918773	919553
Scaffold10	921039	921333
Scaffold10	921556	922260
Scaffold10	923539	923813
Scaffold10	924604	926224
Scaffold10	927727	928479
Scaffold10	929144	929510
Scaffold10	930192	930863
Scaffold10	931359	932033
Scaffold10	932581	932619
Scaffold10	933139	934274
Scaffold10	935352	935741
Scaffold10	938844	940231
Scaffold10	940585	941024
Scaffold10	943693	944503
Scaffold10	945725	946304
Scaffold10	953176	953265
Scaffold10	970805	971740
Scaffold10	971871	972977
Scaffold10	973220	973477
Scaffold10	975130	976544
Scaffold10	977717	977886
Scaffold10	978107	978152
Scaffold10	979590	979965
Scaffold10	981833	981969
Scaffold10	982068	982186
Scaffold10	983284	983921
Scaffold10	1020154	1020365
Scaffold10	1020776	1020891
Scaffold10	1023769	1023924
Scaffold10	1028165	1028250
Scaffold10	1029143	1029259
Scaffold10	1035912	1036133
Scaffold10	1039044	1039214
Scaffold10	1043769	1043990
Scaffold10	1045149	1045254
Scaffold10	1047417	1047513
Scaffold10	1048528	1048643
Scaffold10	1049164	1049327
Scaffold10	1053417	1053529
Scaffold10	1062177	1062479
Scaffold10	1063558	1063618
Scaffold10	1078519	1078766
Scaffold10	1081581	1082720
Scaffold10	1086703	1088094
Scaffold10	1096645	1096717
Scaffold10	1100924	1101076
Scaffold10	1102867	1102917
Scaffold10	1138610	1138767
Scaffold10	1140446	1140534
Scaffold10	1141109	1141553
Scaffold10	1142204	1142599
Scaffold10	1143799	1144066
Scaffold10	1144507	1145040
Scaffold10	1145842	1145942
Scaffold10	1146378	1146781
Scaffold10	1147099	1148130
Scaffold10	1153099	1153277
Scaffold10	1155443	1156826
Scaffold10	1157459	1158809
Scaffold10	1159476	1160363
Scaffold10	1160533	1161220
Scaffold10	1161754	1162452
Scaffold10	1163314	1164261
Scaffold10	1164537	1165843
Scaffold10	1166112	1166420
Scaffold10	1166907	1167154
Scaffold10	1167593	1168083
Scaffold10	1169220	1169501
Scaffold10	1169833	1170323
Scaffold10	1170414	1171989
Scaffold10	1173775	1174994
Scaffold10	1176292	1177264
Scaffold10	1179052	1179354
Scaffold10	1181188	1181300
Scaffold10	1188184	1188361
Scaffold10	1192106	1192210
Scaffold10	1193856	1194280
Scaffold10	1198739	1198994
Scaffold10	1199818	1200157
Scaffold10	1206523	1206872
Scaffold10	1207882	1208274
Scaffold10	1212408	1212694
Scaffold10	1213707	1214460
Scaffold10	1222295	1222769
Scaffold10	1224773	1224967
Scaffold10	1225840	1226816
Scaffold10	1236027	1236479
Scaffold10	1238297	1238666
Scaffold10	1239721	1239850
Scaffold10	1252222	1252384
Scaffold10	1260189	1260328
Scaffold10	1267134	1267418
Scaffold10	1267599	1268265
Scaffold10	1269979	1270461
Scaffold10	1271554	1271705
Scaffold10	1280002	1280221
Scaffold10	1283364	1283715
Scaffold10	1288754	1288940
Scaffold10	1290499	1290943
Scaffold10	1292926	1293138
Scaffold10	1298141	1298993
Scaffold10	1300037	1300260
Scaffold10	1301106	1301880
Scaffold10	1304641	1304799
Scaffold10	1311996	1312113
Scaffold10	1317184	1317386
Scaffold10	1319623	1319916
Scaffold10	1320234	1320445
Scaffold10	1320765	1320907
Scaffold10	1322007	1322226
Scaffold10	1323961	1324536
Scaffold10	1324922	1328296
Scaffold10	1328352	1331397
Scaffold10	1332276	1333403
Scaffold10	1334135	1334406
Scaffold10	1336825	1337507
Scaffold10	1338745	1339596
Scaffold10	1348164	1348300
Scaffold10	1362913	1363070
Scaffold10	1363730	1365605
Scaffold10	1366096	1366395
Scaffold10	1367148	1367782
Scaffold10	1371529	1372356
Scaffold10	1373198	1374048
Scaffold10	1381156	1381453
Scaffold10	1382546	1382862
Scaffold10	1383137	1383259
Scaffold10	1384657	1385163
Scaffold10	1386165	1386573
Scaffold10	1390420	1390679
Scaffold10	1400868	1401104
Scaffold10	1406397	1406702
Scaffold10	1406876	1406950
Scaffold10	1417043	1417236
Scaffold10	1420380	1420697
Scaffold10	1424401	1424563
Scaffold10	1437839	1438052
Scaffold10	1441003	1441080
Scaffold10	1465997	1466300
Scaffold10	1466461	1466840
Scaffold10	1472064	1472487
Scaffold10	1475007	1475104
Scaffold10	1475148	1475264
Scaffold10	1480364	1480493
Scaffold10	1496723	1497471
Scaffold10	1502407	1503451
Scaffold10	1505874	1507007
Scaffold10	1508080	1508562
Scaffold10	1508706	1509421
Scaffold10	1510879	1511178
Scaffold10	1512572	1512936
Scaffold10	1514184	1514688
Scaffold10	1515012	1515159
Scaffold10	1515712	1515908
Scaffold10	1521182	1521578
Scaffold10	1521773	1522330
Scaffold10	1522951	1523116
Scaffold10	1523444	1523849
Scaffold10	1524371	1524872
Scaffold10	1525495	1527187
Scaffold10	1529894	1530135
Scaffold10	1530701	1531142
Scaffold10	1531446	1532453
Scaffold10	1532654	1532689
Scaffold10	1533686	1534362
Scaffold10	1536602	1536746
Scaffold10	1537358	1537728
Scaffold10	1538221	1538760
Scaffold10	1539239	1539733
Scaffold10	1539950	1540078
Scaffold10	1541653	1542140
Scaffold10	1542321	1542469
Scaffold10	1542790	1543268
Scaffold10	1543739	1543957
Scaffold10	1545022	1546055
Scaffold10	1547064	1548551
Scaffold10	1552859	1552937
Scaffold10	1564017	1564471
Scaffold10	1565513	1565594
Scaffold10	1565950	1566022
Scaffold10	1571821	1572566
Scaffold10	1580087	1581683
Scaffold10	1598663	1599237
Scaffold10	1604852	1604939
Scaffold10	1605261	1605375
Scaffold10	1609231	1609501
Scaffold10	1612443	1613456
Scaffold10	1618691	1618977
Scaffold10	1623481	1624733
Scaffold10	1629500	1629849
Scaffold10	1630102	1630213
Scaffold10	1630475	1630760
Scaffold10	1645791	1646630
Scaffold10	1647973	1649121
Scaffold10	1649448	1649544
Scaffold10	1649901	1650412
Scaffold10	1658129	1658233
Scaffold10	1674456	1674505
Scaffold10	1694082	1694291
Scaffold10	1694444	1694568
Scaffold10	1695025	1696365
Scaffold10	1696881	1697681
Scaffold10	1698744	1701724
Scaffold10	1704991	1705375
Scaffold10	1706212	1706636
Scaffold10	1707075	1707180
Scaffold10	1711098	1711521
Scaffold10	1711980	1712654
Scaffold10	1712736	1713989
Scaffold10	1714218	1714420
Scaffold10	1718962	1720351
Scaffold10	1720651	1721660
Scaffold10	1721865	1722980
Scaffold10	1723295	1724277
Scaffold10	1726393	1726768
Scaffold10	1727783	1728182
Scaffold10	1730518	1732235
Scaffold10	1732391	1733519
Scaffold10	1734988	1737771
Scaffold10	1738123	1739300
Scaffold10	1739667	1739997
Scaffold10	1740920	1742563
Scaffold10	1742740	1743561
Scaffold10	1747547	1747942
Scaffold10	1755394	1757575
Scaffold10	1758656	1759060
Scaffold10	1760646	1760857
Scaffold10	1766625	1767660
Scaffold10	1773465	1773858
Scaffold10	1778682	1779363
Scaffold10	1779591	1779781
Scaffold10	1789157	1789917
Scaffold10	1803286	1803901
Scaffold10	1804281	1804471
Scaffold10	1814962	1815142
Scaffold10	1816439	1816653
Scaffold10	1818286	1818627
Scaffold10	1822102	1822668
Scaffold10	1826662	1826847
Scaffold10	1832258	1832788
Scaffold10	1833162	1833200
Scaffold10	1833813	1834051
Scaffold10	1835321	1835696
Scaffold10	1836025	1836091
Scaffold10	1838022	1838275
Scaffold10	1838878	1839124
Scaffold10	1842989	1843156
Scaffold10	1843677	1843760
Scaffold10	1845015	1845091
Scaffold10	1848328	1848680
Scaffold10	1849036	1849226
Scaffold10	1850544	1850873
Scaffold10	1851509	1852005
Scaffold10	1852385	1852863
Scaffold10	1854511	1854679
Scaffold10	1854732	1854922
Scaffold10	1855654	1855935
Scaffold10	1856334	1856747
Scaffold10	1865231	1866101
Scaffold10	1866248	1866534
Scaffold10	1867138	1867605
Scaffold10	1868404	1869144
Scaffold10	1869612	1870002
Scaffold10	1870900	1871310
Scaffold10	1872307	1873646
Scaffold10	1873940	1874390
Scaffold10	1874725	1875346
Scaffold10	1875681	1877093
Scaffold10	1877287	1878297
Scaffold10	1878780	1878993
Scaffold10	1879738	1880099
Scaffold10	1884505	1884615
Scaffold10	1885622	1885844
Scaffold10	1888439	1890444
Scaffold10	1895022	1896993
Scaffold10	1897472	1897666
Scaffold10	1897890	1898442
Scaffold10	1900262	1900894
Scaffold10	1901766	1902257
Scaffold10	1903186	1903420
Scaffold10	1906594	1906870
Scaffold10	1908242	1910942
Scaffold10	1915711	1916171
Scaffold10	1920337	1920527
Scaffold10	1923262	1923556
Scaffold10	1929597	1929928
Scaffold10	1931538	1932223
Scaffold10	1933604	1934017
Scaffold10	1934388	1936233
Scaffold10	1939097	1939785
Scaffold10	1944875	1945141
Scaffold10	1947040	1947689
Scaffold10	1955066	1955127
Scaffold10	1956651	1956749
Scaffold10	1961478	1961606
Scaffold10	1965746	1965890
Scaffold10	1970506	1971579
Scaffold10	1973196	1974081
Scaffold10	1977375	1977948
Scaffold10	1983964	1984161
Scaffold10	1990424	1992587
Scaffold10	1993820	1994137
Scaffold10	2012088	2012485
Scaffold10	2016647	2017227
Scaffold10	2017887	2018608
Scaffold10	2019981	2020131
Scaffold10	2021580	2022010
Scaffold10	2026175	2026466
Scaffold10	2027406	2027560
Scaffold10	2028752	2029090
Scaffold10	2033823	2034074
Scaffold10	2034910	2035434
Scaffold10	2035508	2035612
Scaffold10	2039101	2040470
Scaffold10	2040713	2041160
Scaffold10	2041531	2042075
Scaffold10	2042778	2042956
Scaffold10	2043119	2043339
Scaffold10	2044849	2045211
Scaffold10	2047192	2047739
Scaffold10	2074843	2075010
Scaffold10	2075979	2076554
Scaffold10	2082883	2083139
Scaffold10	2083944	2084123
Scaffold10	2086035	2086920
Scaffold10	2088631	2089002
Scaffold10	2089388	2091373
Scaffold10	2091491	2093512
Scaffold10	2094755	2095298
Scaffold10	2096134	2097142
Scaffold10	2098607	2098881
Scaffold10	2099137	2100114
Scaffold10	2100271	2100858
Scaffold10	2101056	2101415
Scaffold10	2102097	2102886
Scaffold10	2103991	2105083
Scaffold10	2113215	2113600
Scaffold10	2113802	2114405
Scaffold10	2114932	2115043
Scaffold10	2116595	2116805
Scaffold10	2119591	2120037
Scaffold10	2121850	2122113
Scaffold10	2123202	2123326
Scaffold10	2123660	2123884
Scaffold10	2124761	2125670
Scaffold10	2126337	2126898
Scaffold10	2127856	2128382
Scaffold10	2130080	2131397
Scaffold10	2138505	2138758
Scaffold10	2139858	2140240
Scaffold10	2143985	2145037
Scaffold10	2147345	2148701
Scaffold10	2149123	2150307
Scaffold10	2151299	2151672
Scaffold10	2152029	2153734
Scaffold10	2153871	2155241
Scaffold10	2161946	2162895
Scaffold10	2165432	2166920
Scaffold10	2170796	2171305
Scaffold10	2172682	2173114
Scaffold10	2173544	2174237
Scaffold10	2176401	2176801
Scaffold10	2177765	2177849
Scaffold10	2180147	2181000
Scaffold10	2181056	2181452
Scaffold10	2183249	2184358
Scaffold10	2184472	2186027
Scaffold100	1756	2030
Scaffold100	2661	6028
Scaffold100	6822	7611
Scaffold100	8634	10236
Scaffold100	13453	14270
Scaffold100	15000	15506
Scaffold100	20188	20429
Scaffold100	21037	21556
Scaffold100	25094	25470
Scaffold100	25782	26077
Scaffold100	26362	26531
Scaffold100	27928	28123
Scaffold100	29171	30045
Scaffold100	30907	31599
Scaffold100	32110	33375
Scaffold100	33708	35183
Scaffold100	36000	36909
Scaffold100	39690	40202
Scaffold100	41097	41900
Scaffold100	43102	43221
Scaffold100	47141	47533
Scaffold100	47673	48120
Scaffold100	48388	48818
Scaffold100	51475	51596
Scaffold100	54315	54647
Scaffold100	56277	56549
Scaffold100	58800	59832
Scaffold100	60416	60886
Scaffold100	61938	62180
Scaffold100	62314	63259
Scaffold100	63419	64772
Scaffold100	65433	65625
Scaffold100	66532	66806
Scaffold100	68102	68334
Scaffold100	68768	69150
Scaffold100	69885	70055
Scaffold100	71123	71535
Scaffold100	72515	72709
Scaffold100	73668	74284
Scaffold100	76538	76921
Scaffold100	80569	80998
Scaffold100	84083	84392
Scaffold100	100759	101056
Scaffold100	106609	106931
Scaffold100	110759	110958
Scaffold100	112319	113272
Scaffold100	132574	133009
Scaffold100	135095	135636
Scaffold100	137047	137320
Scaffold100	137622	137800
Scaffold100	138221	138592
Scaffold100	138890	139225
Scaffold100	142244	142408
Scaffold100	144583	144801
Scaffold100	145138	145899
Scaffold100	146578	148881
Scaffold100	149566	149768
Scaffold100	149982	150208
Scaffold100	152405	152557
Scaffold100	152945	154672
Scaffold100	155056	155619
Scaffold100	157505	158532
Scaffold100	160938	161428
Scaffold100	162059	162170
Scaffold100	163614	164160
Scaffold100	164609	164945
Scaffold100	165679	166058
Scaffold100	168990	169461
Scaffold100	170525	170788
Scaffold100	172802	173159
Scaffold100	173339	174315
Scaffold100	174758	175081
Scaffold100	176299	176454
Scaffold100	176679	177240
Scaffold100	177892	178168
Scaffold100	179328	179560
Scaffold100	179818	180120
Scaffold100	180467	180581
Scaffold100	180999	181254
Scaffold100	185370	185781
Scaffold100	188510	189415
Scaffold100	199236	199800
Scaffold100	200121	200165
Scaffold100	200818	201249
Scaffold100	201873	202168
Scaffold100	202754	202997
Scaffold100	203743	204203
Scaffold100	204282	209372
Scaffold100	209571	210358
Scaffold100	210810	211664
Scaffold100	211926	212834
Scaffold100	212977	213179
Scaffold100	213549	214142
Scaffold100	214700	214770
Scaffold100	216778	217184
Scaffold100	217675	219669
Scaffold100	219927	219994
Scaffold100	220263	221233
Scaffold100	222300	223057
Scaffold100	224414	225272
Scaffold100	225701	225886
Scaffold100	226383	226417
Scaffold100	235099	235560
Scaffold100	236226	236891
Scaffold100	237296	237661
Scaffold100	239413	239915
Scaffold100	245544	245848
Scaffold100	246056	246681
Scaffold100	249284	249414
Scaffold100	251213	252236
Scaffold100	253166	253201
Scaffold100	259429	259678
Scaffold100	263596	263843
Scaffold100	265622	265771
Scaffold100	265866	266137
Scaffold100	270379	270633
Scaffold100	273261	273475
Scaffold100	274368	274856
Scaffold100	293046	293587
Scaffold100	297015	297141
Scaffold100	297427	297723
Scaffold100	298074	298938
Scaffold100	300223	300263
Scaffold100	302037	302131
Scaffold100	302680	303108
Scaffold100	304660	305077
Scaffold100	305934	306248
Scaffold100	306828	307161
Scaffold100	308427	308796
Scaffold100	313606	313966
Scaffold100	317833	317940
Scaffold100	321365	321786
Scaffold100	323415	323693
Scaffold100	324094	324299
Scaffold100	338799	338948
Scaffold100	339089	339333
Scaffold100	343925	344557
Scaffold100	344782	344901
Scaffold100	346029	346309
Scaffold100	346921	348451
Scaffold100	349282	349412
Scaffold100	349899	350241
Scaffold100	354792	354871
Scaffold100	361574	361651
Scaffold100	362804	363376
Scaffold100	364097	364548
Scaffold100	365070	365530
Scaffold100	366500	367394
Scaffold100	368458	369137
Scaffold100	369671	369976
Scaffold100	375244	377491
Scaffold100	378324	378791
Scaffold100	384455	384783
Scaffold100	385300	387174
Scaffold100	387760	388009
Scaffold100	390597	390814
Scaffold100	392750	393185
Scaffold100	398624	399253
Scaffold100	401170	401553
Scaffold100	402143	402457
Scaffold100	402599	403672
Scaffold100	403982	405361
Scaffold100	406637	407304
Scaffold100	407554	407689
Scaffold100	408308	408654
Scaffold100	410000	410139
Scaffold100	410536	410658
Scaffold100	411007	411115
Scaffold100	411830	413517
Scaffold100	413944	414132
Scaffold100	414305	415161
Scaffold100	415826	416043
Scaffold100	416184	416595
Scaffold100	417609	418268
Scaffold100	418530	420424
Scaffold100	420747	421318
Scaffold100	421505	421975
Scaffold100	422166	422510
Scaffold100	423047	423780
Scaffold100	424376	424686
Scaffold100	425140	425702
Scaffold100	425951	426150
Scaffold100	426566	426879
Scaffold100	427954	428333
Scaffold100	429267	430351
Scaffold100	431428	431673
Scaffold100	432303	432999
Scaffold100	434749	436229
Scaffold100	436697	436932
Scaffold100	437272	438100
Scaffold100	439082	440638
Scaffold100	441158	441668
Scaffold100	442814	449059
Scaffold100	449190	449709
Scaffold100	450141	451101
Scaffold100	451719	455718
Scaffold100	455806	458383
Scaffold100	458524	458699
Scaffold100	458990	459602
Scaffold100	460143	460988
Scaffold100	462437	462707
Scaffold100	463946	464580
Scaffold100	465751	466617
Scaffold100	468236	468829
Scaffold100	469001	469881
Scaffold100	470450	470895
Scaffold100	471283	472108
Scaffold100	472433	473510
Scaffold100	474367	474484
Scaffold100	476621	477181
Scaffold100	479077	479422
Scaffold100	488467	489101
Scaffold100	489920	490066
Scaffold100	494953	495304
Scaffold100	497461	497523
Scaffold100	497908	500215
Scaffold100	501722	501839
Scaffold100	502217	503119
Scaffold100	507075	507283
Scaffold100	508071	508632
Scaffold100	513819	513942
Scaffold100	515249	515643
Scaffold100	522584	522816
Scaffold100	524836	525717
Scaffold100	526508	527421
Scaffold100	535504	535673
Scaffold100	535771	536290
Scaffold100	538394	538526
Scaffold100	540430	541301
Scaffold100	542277	542694
Scaffold100	543178	543410
Scaffold100	552326	552522
Scaffold100	557050	557583
Scaffold100	559900	565050
Scaffold100	566679	566951
Scaffold100	567263	568249
Scaffold100	568396	570994
Scaffold100	571789	571872
Scaffold100	573244	574145
Scaffold100	574944	576138
Scaffold100	577946	578338
Scaffold100	580215	580538
Scaffold100	580697	580756
Scaffold100	583993	584360
Scaffold100	585477	585710
Scaffold100	586426	586763
Scaffold100	592318	592501
Scaffold100	593059	594036
Scaffold100	596862	597243
Scaffold100	597610	598160
Scaffold100	598718	599856
Scaffold100	608189	608562
Scaffold100	610542	611220
Scaffold100	611630	612085
Scaffold100	612676	613932
Scaffold100	614669	614708
Scaffold100	615175	615438
Scaffold100	616267	618721
Scaffold100	619441	621421
Scaffold100	622172	623779
Scaffold100	624307	624481
Scaffold100	624829	625241
Scaffold100	625597	625898
Scaffold100	632257	635217
Scaffold100	635920	636632
Scaffold100	639771	640007
Scaffold100	643933	644273
Scaffold100	645540	645914
Scaffold100	646027	646443
Scaffold100	648566	648611
Scaffold100	656042	656568
Scaffold100	657138	657847
Scaffold100	658225	658422
Scaffold100	660700	661018
Scaffold100	661869	662477
Scaffold100	662825	662954
Scaffold100	663889	664219
Scaffold100	665676	666046
Scaffold100	667014	667248
Scaffold100	673995	674515
Scaffold100	677773	678492
Scaffold100	678734	679278
Scaffold100	682425	683232
Scaffold100	683545	683774
Scaffold100	683904	684874
Scaffold100	685330	685814
Scaffold100	687655	687745
Scaffold100	694285	694634
Scaffold100	695837	695870
Scaffold100	696858	696941
Scaffold100	697321	698375
Scaffold100	698599	698879
Scaffold100	699919	700788
Scaffold100	704409	705074
Scaffold100	705351	705708
Scaffold100	706003	706488
Scaffold100	707592	708390
Scaffold100	708935	709032
Scaffold100	710342	712881
Scaffold100	713438	713789
Scaffold100	714436	714943
Scaffold100	715607	715787
Scaffold100	717915	718124
Scaffold100	719780	720004
Scaffold100	720720	720864
Scaffold100	721165	722046
Scaffold100	724355	724575
Scaffold100	725630	726398
Scaffold100	726698	727063
Scaffold100	727372	727642
Scaffold100	728692	728986
Scaffold100	729168	729386
Scaffold100	729961	730579
Scaffold100	732743	732788
Scaffold100	733113	733904
Scaffold100	734124	734354
Scaffold100	735334	735915
Scaffold100	736206	736481
Scaffold100	737001	737857
Scaffold100	742624	743032
Scaffold100	743194	743234
Scaffold100	743609	743933
Scaffold100	745160	745510
Scaffold100	746868	748018
Scaffold100	748391	748620
Scaffold100	749697	750057
Scaffold100	750213	750352
Scaffold100	750957	751255
Scaffold100	751374	752021
Scaffold100	752476	752869
Scaffold100	753850	754596
Scaffold100	754805	755484
Scaffold100	755669	755861
Scaffold100	760937	761169
Scaffold100	765427	766379
Scaffold100	766566	766667
Scaffold100	767180	767523
Scaffold100	769243	769917
Scaffold100	770429	770458
Scaffold100	770772	771052
Scaffold100	774004	774465
Scaffold100	775063	775521
Scaffold100	775618	775949
Scaffold100	776284	776814
Scaffold100	778997	779518
Scaffold100	779997	780128
Scaffold100	780371	780508
Scaffold100	789309	789786
Scaffold100	799810	800036
Scaffold100	800788	801221
Scaffold100	801584	801941
Scaffold100	803292	803582
Scaffold100	804760	805596
Scaffold100	807100	807231
Scaffold100	808132	808490
Scaffold100	809301	809503
Scaffold100	809868	809931
Scaffold100	811342	811648
Scaffold100	812853	813384
Scaffold100	813546	814445
Scaffold100	815346	816453
Scaffold100	817096	817537
Scaffold100	817829	818845
Scaffold100	819096	821014
Scaffold100	821749	821846
Scaffold100	824311	824767
Scaffold100	825377	825854
Scaffold100	828859	829156
Scaffold100	829621	829988
Scaffold100	833383	833698
Scaffold100	834074	834225
Scaffold100	836241	836554
Scaffold100	837021	837423
Scaffold100	838719	839152
Scaffold100	839665	839763
Scaffold100	839915	840971
Scaffold100	841619	844015
Scaffold100	844360	845236
Scaffold100	845387	845788
Scaffold100	846115	846268
Scaffold100	848761	848889
Scaffold100	862233	862462
Scaffold100	866763	866851
Scaffold100	869104	869212
Scaffold100	870063	870233
Scaffold100	871459	871999
Scaffold100	872396	872918
Scaffold100	873931	874874
Scaffold100	876013	876359
Scaffold100	876735	877098
Scaffold100	879789	881919
Scaffold100	882420	882488
Scaffold100	883555	884518
Scaffold100	884909	885827
Scaffold100	886550	886595
Scaffold100	887794	887989
Scaffold100	888262	888514
Scaffold100	888864	892353
Scaffold100	892757	893245
Scaffold100	893544	900453
Scaffold100	900896	901358
Scaffold100	902389	902592
Scaffold100	902966	904284
Scaffold100	904789	905183
Scaffold100	907080	907988
Scaffold100	910399	910611
Scaffold100	910958	911319
Scaffold100	911790	911832
Scaffold100	917906	918318
Scaffold100	919941	920096
Scaffold100	920815	921066
Scaffold100	922658	922922
Scaffold100	923862	927786
Scaffold100	928063	928544
Scaffold100	928778	931525
Scaffold100	933124	933816
Scaffold100	934048	934375
Scaffold100	934484	939613
Scaffold100	939973	940098
Scaffold100	941389	941709
Scaffold100	943894	943955
Scaffold100	948021	948803
Scaffold100	950824	951217
Scaffold100	951967	952239
Scaffold100	966292	966595
Scaffold100	983991	984115
Scaffold100	985757	985875
Scaffold1000	11796	11963
Scaffold1000	27342	27626
Scaffold1000	27695	28029
Scaffold1000	28184	28618
Scaffold1000	30430	32442
Scaffold1000	32827	33564
Scaffold1000	34112	34899
Scaffold1000	35018	35202
Scaffold1000	35586	35932
Scaffold1000	36198	36583
Scaffold1000	36745	37289
Scaffold1000	37408	37638
Scaffold1000	38511	40319
Scaffold1000	40750	47138
Scaffold1000	47633	47791
Scaffold1000	47998	50181
Scaffold1000	50448	53146
Scaffold1000	53396	54604
Scaffold1000	54938	55127
Scaffold1000	55533	55875
Scaffold1000	56034	56385
Scaffold1000	56552	57388
Scaffold1000	58357	60662
Scaffold1000	60923	61680
Scaffold1000	61989	62627
Scaffold1000	63484	63972
Scaffold1000	64180	64400
Scaffold1000	64776	66126
Scaffold1000	67402	68579
Scaffold1000	68848	69501
Scaffold1000	69667	70986
Scaffold1000	71350	72807
Scaffold1000	73011	74065
Scaffold1000	74197	74981
Scaffold1000	75178	76409
Scaffold1000	76502	77160
Scaffold1000	77490	80745
Scaffold1000	81542	82948
Scaffold1000	83372	84245
Scaffold1000	84431	84518
Scaffold1000	84708	85472
Scaffold1000	85817	86100
Scaffold1000	86399	87086
Scaffold1000	87642	88529
Scaffold1000	88793	89061
Scaffold1000	89248	94158
Scaffold1000	94421	95368
Scaffold1000	95438	96445
Scaffold1000	97163	101157
Scaffold1000	101378	101830
Scaffold1000	102353	104372
Scaffold1000	104732	106416
Scaffold1000	106585	108207
Scaffold1000	112427	113027
Scaffold10000	1200	1448
Scaffold10001	99	377
Scaffold10002	4	310
Scaffold10005	907	1184
Scaffold10007	73	167
Scaffold10008	375	508
Scaffold1001	16897	17479
Scaffold1001	21594	22574
Scaffold1001	22829	23486
Scaffold1001	26132	27155
Scaffold1001	28543	29102
Scaffold1001	38543	38808
Scaffold1001	40485	41499
Scaffold1001	42478	42751
Scaffold1001	43047	43353
Scaffold1001	43639	43899
Scaffold1001	57647	57776
Scaffold1001	58312	58490
Scaffold1001	68462	69211
Scaffold1001	71008	71264
Scaffold1001	71663	72959
Scaffold1001	74360	74656
Scaffold1001	75414	76072
Scaffold1001	76297	76535
Scaffold1001	77616	77690
Scaffold1001	80238	80676
Scaffold1001	81597	81862
Scaffold1001	82100	82448
Scaffold1001	82473	84151
Scaffold1001	84488	85107
Scaffold1001	85574	86621
Scaffold1001	90115	90450
Scaffold1001	92715	92922
Scaffold1001	95041	95554
Scaffold1001	97102	97406
Scaffold1001	104479	104837
Scaffold1001	107643	108012
Scaffold1001	109865	110143
Scaffold1001	111039	111443
Scaffold1001	115821	116334
Scaffold1001	118259	118449
Scaffold1001	120079	120364
Scaffold1001	121324	121661
Scaffold1001	128068	128505
Scaffold1001	139711	140063
Scaffold1001	141387	142149
Scaffold1001	143277	144309
Scaffold1001	147284	150626
Scaffold1001	151605	151917
Scaffold1001	160494	161131
Scaffold10010	363	768
Scaffold10011	3202	4161
Scaffold10015	353	652
Scaffold10017	102	223
Scaffold10018	76	380
Scaffold1002	235	787
Scaffold1002	16258	16479
Scaffold1002	16767	17076
Scaffold1002	19381	24134
Scaffold1002	24192	24649
Scaffold1002	25246	25510
Scaffold1002	26565	26733
Scaffold1002	30290	31517
Scaffold1002	31849	32444
Scaffold1002	32630	33182
Scaffold1002	35131	35618
Scaffold1002	35979	36561
Scaffold1002	37677	39289
Scaffold1002	41121	41522
Scaffold1002	41824	42035
Scaffold1002	42769	42881
Scaffold1002	44926	45248
Scaffold1002	45413	49998
Scaffold1002	50125	50406
Scaffold1002	50633	51219
Scaffold1002	53165	53778
Scaffold1002	54449	55067
Scaffold1002	55167	56950
Scaffold1002	57804	57854
Scaffold1002	58048	58730
Scaffold1002	60942	61207
Scaffold1002	62169	62349
Scaffold1002	63175	63647
Scaffold1002	66258	66378
Scaffold1002	67175	67452
Scaffold1002	68379	68463
Scaffold1002	71434	72145
Scaffold1002	73307	74016
Scaffold1002	74882	75214
Scaffold1002	78212	78251
Scaffold1002	78558	78933
Scaffold1002	79235	79342
Scaffold1002	79851	80762
Scaffold1002	88332	89279
Scaffold1002	90030	90209
Scaffold1002	95377	95527
Scaffold1002	96044	96167
Scaffold1002	96731	97041
Scaffold1002	98742	100832
Scaffold1002	103106	103183
Scaffold1002	105653	105810
Scaffold1002	107099	108230
Scaffold1002	109112	109301
Scaffold1002	110230	110722
Scaffold1002	111703	112089
Scaffold1002	112550	112868
Scaffold1002	113850	114282
Scaffold1002	114970	115206
Scaffold1002	116216	116425
Scaffold1002	116619	117462
Scaffold1002	118087	118416
Scaffold1002	118552	119138
Scaffold1002	119612	119857
Scaffold1002	122572	122799
Scaffold1002	123736	123866
Scaffold1002	124288	124831
Scaffold1002	126486	127390
Scaffold1002	129846	130315
Scaffold1002	131775	132404
Scaffold1002	134059	134174
Scaffold1002	135255	135840
Scaffold1002	136484	138123
Scaffold1002	138977	139416
Scaffold1002	162423	162713
Scaffold1002	163325	163860
Scaffold1002	164396	164681
Scaffold1002	167562	167755
Scaffold1002	172419	172702
Scaffold1002	173440	174084
Scaffold1002	175329	175594
Scaffold1002	175764	176142
Scaffold1002	177527	178695
Scaffold1002	178834	180284
Scaffold1002	180998	181058
Scaffold1002	181704	182285
Scaffold1002	183215	183657
Scaffold1002	184955	185376
Scaffold1002	185711	186878
Scaffold1002	187190	187369
Scaffold1002	189546	190688
Scaffold1002	190817	191588
Scaffold1002	191725	191792
Scaffold1002	193015	193524
Scaffold1002	193822	194127
Scaffold1002	195272	195642
Scaffold1002	203587	203636
Scaffold1002	205410	205674
Scaffold1002	209887	210171
Scaffold1002	210583	210975
Scaffold1002	211446	211536
Scaffold1002	213849	214584
Scaffold1002	227383	227605
Scaffold1002	228945	229181
Scaffold1002	233287	233744
Scaffold1002	234383	234991
Scaffold1002	238234	238391
Scaffold1002	240099	240290
Scaffold1002	240674	240905
Scaffold1002	262759	262987
Scaffold1002	266131	266218
Scaffold1002	269326	269432
Scaffold1002	270083	270134
Scaffold1002	270813	271098
Scaffold1002	283182	283443
Scaffold1002	287699	288021
Scaffold1002	288271	289250
Scaffold1002	289296	289974
Scaffold1002	290245	290762
Scaffold1002	291516	291758
Scaffold1002	292811	293177
Scaffold1002	293438	294733
Scaffold1002	294995	296054
Scaffold1002	296971	298765
Scaffold1002	299164	301477
Scaffold1002	302148	302293
Scaffold1002	303712	306360
Scaffold1002	312012	314233
Scaffold1002	344165	344305
Scaffold1002	345753	347450
Scaffold1002	367788	367950
Scaffold1002	373570	373707
Scaffold10024	153	243
Scaffold10026	211	546
Scaffold1003	3311	3473
Scaffold1003	6701	7049
Scaffold1003	7589	7900
Scaffold1003	19962	20158
Scaffold1003	21426	21595
Scaffold1003	22996	24522
Scaffold1003	25536	29573
Scaffold1003	32630	33555
Scaffold1003	33999	34325
Scaffold1003	34888	35493
Scaffold1003	36627	38636
Scaffold1003	40542	40913
Scaffold1003	41864	42926
Scaffold1003	43693	44327
Scaffold1003	46490	48075
Scaffold1003	49536	50124
Scaffold1003	50238	50479
Scaffold1003	51018	51341
Scaffold1003	54743	55442
Scaffold1003	55689	56016
Scaffold1003	65254	65647
Scaffold1003	68073	69368
Scaffold1003	69497	69663
Scaffold1003	70035	71713
Scaffold1003	71873	73220
Scaffold1003	73352	73636
Scaffold1003	76421	77064
Scaffold1003	80333	80436
Scaffold1003	123577	124113
Scaffold1003	125742	126718
Scaffold1003	127396	130044
Scaffold1003	150925	151014
Scaffold1003	176309	176405
Scaffold1003	176959	177136
Scaffold1003	190767	190941
Scaffold1003	222699	223035
Scaffold1003	238460	239027
Scaffold1003	240227	240430
Scaffold1003	249820	250118
Scaffold1003	251126	251309
Scaffold1003	251712	251799
Scaffold1003	252067	252125
Scaffold1003	255425	255863
Scaffold1003	295699	295823
Scaffold1003	296351	296687
Scaffold1003	314525	315530
Scaffold1003	316438	316577
Scaffold1003	320432	320704
Scaffold1003	334743	336452
Scaffold1003	337373	337532
Scaffold1003	337865	338081
Scaffold1003	338806	340245
Scaffold1003	341916	342707
Scaffold10031	719	1045
Scaffold10033	243	767
Scaffold10034	14	676
Scaffold10038	13	351
Scaffold1004	173	560
Scaffold1004	1666	1769
Scaffold1004	2473	2706
Scaffold1004	8047	8824
Scaffold1004	9558	9739
Scaffold1004	9905	10951
Scaffold1004	11284	11371
Scaffold1004	12464	12716
Scaffold1004	13457	13983
Scaffold1004	14588	15027
Scaffold1004	15188	15498
Scaffold1004	18456	18948
Scaffold1004	19543	20079
Scaffold1004	20557	20734
Scaffold1004	21436	21984
Scaffold1004	24029	24477
Scaffold1004	26610	27728
Scaffold1004	29363	30615
Scaffold1004	39354	40176
Scaffold1004	41333	41632
Scaffold1004	41773	42109
Scaffold1004	43180	43749
Scaffold1004	43957	44356
Scaffold1004	49609	49938
Scaffold1004	51703	51989
Scaffold1004	52521	53477
Scaffold1004	55874	56105
[truncated: 250,512+ more rows]
