# Supplementary material for: Global analysis of primary mesenchyme cell cis-regulatory modules by chromatin accessibility profiling
Source: BMC Genomics. 2018 Mar 20;19:206. doi: 10.1186/s12864-018-4542-z (PMC5859501; doi:10.1186/s12864-018-4542-z)
Supplement: Supplementary file 6 — Table S5.ATAC-seq peaks significantly differentially enriched (DESSeq2 nominal p < 0.2) in isolated PMCs compared to non-PMC cells. Column 1: ATAC-seq Peak Name: Peak number, obtained from ATAC-seq RPS peak names. Column 2: Scaffold: S. purpuratus genome version 3.1 scaffold containing the peak. Column 3: Start: Start coordinate of the peak. Column 4: End: End coordinate of the peak. Column 5: baseMean: DESeq2 mean of normalized counts for all samples. Column 6: log2FoldChange: the DESeq log2 fold change of the treatment mean over the control mean. Column 7: lfcSE: log 2 fold change standard error. Column 8: stat: Wald statistic comparing treatment condition to control. Column 9: pvalue: Wald test p value. (XLSX 216 kb) [file 12864_2018_4542_MOESM6_ESM.xlsx]

## Sheet: Sheet1
ATAC Peak Name	Scaffold	Start	End	baseMean	log2FoldChange	lfcSE	stat	pvalue
75269	Scaffold173	39899	44904	392.994	0.822716	0.201011	4.09288	4.2604e-05
75270	Scaffold173	45456	46115	62.5657	0.575494	0.208559	2.75939	0.00579097
259907	Scaffold743	208945	209469	54.441	0.53195	0.207157	2.56786	0.010233
94070	Scaffold198	281847	282599	74.5895	0.517574	0.209993	2.46472	0.013712
112541	Scaffold2262	12035	12380	24.423	0.467931	0.190165	2.46065	0.0138684
3176	Scaffold1010	197058	197315	28.0259	0.464928	0.189441	2.45421	0.0141193
94081	Scaffold198	300809	301771	97.1276	0.511742	0.210593	2.43001	0.0150986
279574	Scaffold88	376405	376913	52.4696	0.497707	0.205049	2.42726	0.0152135
226228	Scaffold566	173585	174195	48.9233	0.498519	0.207996	2.39678	0.0165399
191390	Scaffold420	86240	86953	83.3956	0.502982	0.210551	2.38888	0.0168996
173997	Scaffold361	157650	158322	47.9852	0.490463	0.206764	2.37209	0.0176878
268469	Scaffold8	567948	570583	251.161	0.468117	0.199292	2.3489	0.0188288
37481	Scaffold131	376197	376618	32.4317	0.459365	0.197371	2.32742	0.0199428
283565	Scaffold901	100153	100580	54.7826	0.478339	0.206001	2.32202	0.0202319
80918	Scaffold180	262596	263128	49.6147	0.472314	0.205078	2.30309	0.0212737
54561	Scaffold1490	4878	5177	8.36148	0.316681	0.139084	2.27691	0.0227916
117157	Scaffold2330	128731	129318	46.062	0.457878	0.204089	2.24352	0.0248635
172837	Scaffold358	70028	71061	136.794	0.467068	0.208768	2.23725	0.0252697
239509	Scaffold63	168093	168677	84.1073	0.469733	0.209993	2.23689	0.0252933
70757	Scaffold1678	120262	120681	49.6494	0.45977	0.206143	2.23035	0.0257245
75271	Scaffold173	46433	46943	55.4794	0.464695	0.208731	2.22629	0.0259947
216564	Scaffold520	520395	520809	40.2977	0.448528	0.202318	2.21694	0.0266269
94023	Scaffold198	202941	203401	42.3044	0.445585	0.20292	2.19587	0.0281015
224410	Scaffold559	286379	286775	54.6077	0.447279	0.204864	2.18329	0.0290144
96894	Scaffold2001	139041	139643	39.0858	0.442933	0.202896	2.18306	0.0290317
64777	Scaffold1608	103230	103873	59.3657	0.454043	0.208076	2.1821	0.0291021
94030	Scaffold198	213830	214535	80.61	0.459558	0.210612	2.18201	0.0291087
244275	Scaffold652	243666	245001	160.832	0.449135	0.205917	2.18114	0.0291728
201744	Scaffold462	406144	406453	26.0189	0.402427	0.185188	2.17308	0.0297745
244173	Scaffold652	51211	52717	146.088	0.452014	0.209605	2.1565	0.0310444
157832	Scaffold317	581942	582617	95.3509	0.452975	0.210492	2.15198	0.0313987
94071	Scaffold198	283335	284004	71.9912	0.452857	0.210466	2.15169	0.0314216
191025	Scaffold419	185088	185459	50.7013	0.443606	0.206539	2.14781	0.031729
149766	Scaffold3	627341	627837	46.6588	0.440342	0.206483	2.13258	0.0329592
62275	Scaffold1573	109532	109862	42.001	0.427206	0.2013	2.12223	0.0338185
167744	Scaffold343	229432	229774	33.1273	0.421644	0.198783	2.12112	0.0339115
72607	Scaffold17	90100	92987	357.137	0.41126	0.195132	2.1076	0.035066
198531	Scaffold45	554421	555175	8.15327	0.296835	0.140846	2.10752	0.0350726
15982	Scaffold1119	181201	181973	86.7289	0.440132	0.210552	2.09038	0.036584
118054	Scaffold234	1157732	1158116	35.1514	0.414087	0.199175	2.07901	0.0376166
4209	Scaffold102	633622	634037	35.464	0.414778	0.199707	2.07693	0.0378077
107904	Scaffold219	2212	2659	51.5531	0.431722	0.208194	2.07365	0.0381116
100637	Scaffold2064	228199	228651	40.789	0.422895	0.204861	2.06431	0.0389887
160455	Scaffold324	416642	426822	242.188	0.422349	0.204829	2.06196	0.0392119
120556	Scaffold2395	55060	55270	7.65573	0.270677	0.131423	2.05959	0.0394375
159786	Scaffold322	166230	167268	66.851	0.431281	0.209921	2.05449	0.0399283
159787	Scaffold322	167737	168140	34.2755	0.411469	0.20031	2.05416	0.0399601
154791	Scaffold31	803212	803512	34.4354	0.400362	0.195307	2.04991	0.0403732
196161	Scaffold44	103917	104257	35.612	0.406722	0.198846	2.04541	0.0408141
94564	Scaffold1985	135008	135875	86.0087	0.429224	0.21056	2.03848	0.0415017
172838	Scaffold358	72542	73913	134.424	0.421204	0.207116	2.03366	0.0419859
244193	Scaffold652	111223	112015	73.7403	0.427699	0.210436	2.03244	0.0421088
35521	Scaffold1297	176898	177670	72.2937	0.427963	0.21063	2.03182	0.0421719
58872	Scaffold1539	129970	130121	21.032	0.363613	0.179021	2.03112	0.0422429
72615	Scaffold17	108752	109233	46.1806	0.416299	0.205129	2.02945	0.0424123
265579	Scaffold780	88252	88822	68.788	0.420898	0.208197	2.02163	0.0432145
165201	Scaffold336	91204	91777	56.297	0.422048	0.208828	2.02103	0.0432767
109278	Scaffold2203	53356	54755	147.671	0.416792	0.206266	2.02065	0.0433156
4210	Scaffold102	635630	636221	43.467	0.415825	0.205897	2.01958	0.043427
163232	Scaffold33	1507938	1508163	5.45968	0.235589	0.117472	2.00549	0.0449106
246971	Scaffold668	302133	302649	73.0144	0.419999	0.209564	2.00416	0.0450528
179082	Scaffold378	253374	254109	55.1962	0.415868	0.207531	2.00388	0.0450831
15968	Scaffold1119	162174	162721	69.5918	0.421716	0.210572	2.00272	0.0452078
121103	Scaffold240	144923	145607	78.1211	0.421034	0.210603	1.99918	0.0455892
50010	Scaffold1433	80377	80734	34.7465	0.387622	0.193955	1.99852	0.0456606
283818	Scaffold903	134328	136398	199.486	0.401724	0.201106	1.99757	0.0457632
151461	Scaffold301	587056	587749	74.8541	0.419689	0.210451	1.99423	0.0461265
140711	Scaffold279	120050	120295	19.955	0.363214	0.182407	1.99123	0.0464557
226194	Scaffold566	114453	114903	52.9084	0.414676	0.208276	1.991	0.0464814
210373	Scaffold499	102551	103112	46.1035	0.409438	0.205676	1.99069	0.0465148
276377	Scaffold857	456752	457503	72.2504	0.418313	0.210183	1.99023	0.0465652
46970	Scaffold1400	163404	168658	725.737	0.375641	0.188786	1.98977	0.0466163
250017	Scaffold686	274467	276063	75.59	0.417192	0.210615	1.98083	0.0476103
111993	Scaffold225	702014	702587	44.6854	0.408497	0.20696	1.9738	0.0484047
59957	Scaffold1548	277912	278600	57.7227	0.41196	0.208851	1.9725	0.0485523
157811	Scaffold317	539983	540419	54.7656	0.405865	0.206633	1.96418	0.0495096
54524	Scaffold149	651923	652321	33.6241	0.392809	0.200034	1.96371	0.0495634
92116	Scaffold195	360050	360285	16.3096	0.341326	0.174621	1.95467	0.0506224
3172	Scaffold1010	188728	189451	77.7653	0.408462	0.209051	1.95389	0.0507146
824	Scaffold10	393400	394191	109.189	0.410186	0.210128	1.95208	0.050929
5862	Scaffold1035	279921	280040	8.14625	0.258709	0.132654	1.95026	0.0511454
140239	Scaffold278	157154	157302	14.8936	0.320445	0.164471	1.94834	0.0513746
254803	Scaffold71	332417	332651	29.4742	0.369567	0.190392	1.94109	0.0522474
167709	Scaffold343	143655	144119	37.4045	0.389066	0.200511	1.94037	0.0523344
76472	Scaffold1744	139516	140562	113.383	0.406551	0.209529	1.94031	0.0523417
182293	Scaffold388	773124	773514	53.666	0.399242	0.206022	1.93786	0.0526404
156740	Scaffold314	397461	397988	60.9742	0.406916	0.210063	1.93711	0.0527319
250227	Scaffold688	185530	185995	33.2762	0.386508	0.199703	1.93541	0.0529399
197707	Scaffold4453	18107	19235	108.883	0.404515	0.20951	1.93076	0.0535125
80919	Scaffold180	264593	265098	59.595	0.402337	0.208775	1.92713	0.053963
145626	Scaffold29	738310	738763	49.1113	0.398851	0.20704	1.92644	0.0540492
72608	Scaffold17	93102	93740	79.265	0.403076	0.210289	1.91678	0.0552665
13859	Scaffold110	286451	286946	49.908	0.396223	0.20793	1.90556	0.0567071
179409	Scaffold379	397436	397947	24.7846	0.356367	0.187379	1.90185	0.0571909
208634	Scaffold489	922907	923039	12.6161	0.30681	0.161341	1.90163	0.0572199
153501	Scaffold306	530294	530680	50.2342	0.381807	0.201276	1.89693	0.057837
13866	Scaffold110	322145	322419	26.9484	0.363401	0.191711	1.89557	0.058017
105411	Scaffold2143	62217	62911	53.3282	0.395114	0.208994	1.89056	0.0586835
236185	Scaffold614	240136	240665	68.3469	0.396001	0.210451	1.88168	0.0598793
134992	Scaffold266	346457	347005	37.7655	0.382468	0.203366	1.88069	0.0600147
10749	Scaffold1074	146755	148026	97.6565	0.394825	0.210064	1.87955	0.0601698
199799	Scaffold454	172704	172933	21.5372	0.346934	0.184606	1.87932	0.0602004
250722	Scaffold69	320164	320768	46.4436	0.388913	0.207176	1.87721	0.0604898
284798	Scaffold911	316114	317096	106.664	0.394444	0.210263	1.87596	0.0606607
226175	Scaffold566	80942	81281	32.176	0.36771	0.196412	1.87214	0.0611877
111387	Scaffold2240	64348	66949	186.815	0.379783	0.202893	1.87184	0.0612284
178837	Scaffold377	285573	285885	25.7398	0.352895	0.188644	1.8707	0.0613873
43504	Scaffold1370	145694	145931	10.8572	0.290772	0.155669	1.86788	0.0617789
129943	Scaffold256	168116	169188	111.813	0.391588	0.209648	1.86784	0.0617848
48281	Scaffold142	330763	331166	32.4573	0.362062	0.193895	1.86731	0.0618589
170878	Scaffold352	130746	131072	37.3389	0.372536	0.199709	1.86539	0.0621266
121083	Scaffold240	109564	109992	33.7939	0.375299	0.201197	1.86533	0.0621357
200845	Scaffold459	222401	222630	24.7566	0.353189	0.189398	1.8648	0.0622096
3240	Scaffold1011	25552	25996	44.4077	0.384962	0.20644	1.86477	0.0622139
197716	Scaffold4453	34456	35630	110.856	0.391156	0.209885	1.86367	0.0623684
13327	Scaffold1099	172708	172947	15.0682	0.31901	0.171208	1.86329	0.0624215
88872	Scaffold190	83010	83183	15.8141	0.321494	0.172648	1.86214	0.0625831
44291	Scaffold1379	184778	185141	25.7107	0.358639	0.192649	1.86162	0.062657
222530	Scaffold55	598902	599148	15.3535	0.315267	0.169789	1.85681	0.0633382
88148	Scaffold1896	386597	387599	97.1893	0.390546	0.210567	1.85474	0.0636338
196250	Scaffold44	361232	362244	142.272	0.389533	0.210045	1.85453	0.0636638
282847	Scaffold9	1562207	1562964	59.9595	0.385397	0.208471	1.84868	0.064504
166575	Scaffold34	754327	755109	71.8364	0.388833	0.210632	1.84603	0.0648877
140231	Scaffold278	135187	135589	26.1372	0.356326	0.193107	1.84523	0.0650044
28100	Scaffold1224	121770	121981	24.0461	0.337573	0.183249	1.84216	0.0654521
24459	Scaffold1193	191931	192175	16.2831	0.322183	0.174959	1.84148	0.0655512
75272	Scaffold173	47390	50355	485.478	0.370423	0.201159	1.84144	0.0655575
34889	Scaffold129	183170	183452	28.5175	0.351263	0.190789	1.84111	0.0656058
123630	Scaffold2444	19144	19522	31.0135	0.359618	0.195537	1.83913	0.0658963
24958	Scaffold12	241812	243159	148.985	0.378789	0.206005	1.83873	0.0659546
46921	Scaffold1400	29885	32223	233.518	0.378509	0.205857	1.8387	0.0659599
205462	Scaffold477	408288	411500	328.416	0.359053	0.195496	1.83663	0.066265
223137	Scaffold552	60696	63801	333.801	0.370086	0.201597	1.83577	0.0663911
59899	Scaffold1548	124430	124989	51.3553	0.383113	0.208756	1.83522	0.0664738
107913	Scaffold219	12886	13303	36.6083	0.368299	0.201131	1.83114	0.06708
88874	Scaffold190	85404	86434	92.3269	0.38477	0.210484	1.82802	0.0675462
291408	Scaffold964	360766	361008	23.0645	0.334923	0.183659	1.82362	0.0682102
288814	Scaffold946	39328	40416	123.56	0.38357	0.210485	1.82231	0.0684072
252775	Scaffold7	1772158	1772245	10.6464	0.267992	0.147315	1.81918	0.0688843
265548	Scaffold780	25815	26296	22.2622	0.339852	0.186921	1.81816	0.0690404
123673	Scaffold2444	136102	136956	109.725	0.380854	0.209562	1.81738	0.0691595
3241	Scaffold1011	26406	26943	61.8089	0.378563	0.208493	1.81571	0.0694144
57322	Scaffold1521	97784	98538	74.2027	0.381962	0.210549	1.81413	0.0696583
127121	Scaffold2501	28977	29727	59.6556	0.380458	0.209806	1.81338	0.0697726
182539	Scaffold389	470534	471064	35.9725	0.365978	0.202055	1.81128	0.0700975
259904	Scaffold743	205202	206422	88.6665	0.380473	0.210189	1.81015	0.0702733
64774	Scaffold1608	100013	100661	80.6182	0.373178	0.206283	1.80906	0.0704412
246283	Scaffold663	89572	90096	59.5839	0.375792	0.208025	1.80647	0.0708445
112932	Scaffold2269	102289	102530	28.6711	0.337225	0.186955	1.80377	0.0712667
238398	Scaffold624	132562	132866	28.5615	0.351085	0.194896	1.80139	0.0716409
230839	Scaffold589	329122	329739	59.2894	0.371906	0.206565	1.80043	0.0717929
233854	Scaffold601	208879	209061	14.8365	0.305832	0.169966	1.79937	0.07196
34887	Scaffold129	178661	178882	5.18967	0.213633	0.118986	1.79545	0.0725827
35532	Scaffold1297	207732	208023	32.1682	0.346545	0.193033	1.79526	0.072612
244197	Scaffold652	114338	114909	69.5442	0.376142	0.209638	1.79425	0.0727733
145627	Scaffold29	739072	739489	51.9597	0.366315	0.204282	1.79319	0.0729431
174874	Scaffold3640	15523	16246	82.1873	0.377395	0.210474	1.79307	0.0729617
95941	Scaffold2	1158654	1158762	6.89312	0.235669	0.131585	1.79101	0.0732924
85367	Scaffold186	905622	905701	4.44934	0.195645	0.109595	1.78517	0.0742341
173379	Scaffold36	454979	456208	128.102	0.375671	0.210475	1.78487	0.0742818
229573	Scaffold58	560400	561167	74.9296	0.374516	0.209951	1.78382	0.0744522
25128	Scaffold12	714603	715742	153.034	0.368345	0.206502	1.78374	0.0744658
159730	Scaffold322	93420	94681	113.557	0.371848	0.20936	1.77612	0.075713
254780	Scaffold71	285064	285600	44.2253	0.366888	0.206664	1.77529	0.0758505
82016	Scaffold1813	199746	200272	48.0474	0.364057	0.20531	1.77321	0.0761942
89576	Scaffold191	187981	188101	10.3631	0.270518	0.153502	1.76231	0.0780165
265322	Scaffold78	120810	122268	143.715	0.368904	0.209355	1.76209	0.0780533
180776	Scaffold383	71613	72291	74.8194	0.370592	0.210332	1.76194	0.0780798
170885	Scaffold352	151798	152482	70.5817	0.370782	0.210511	1.76135	0.0781799
91921	Scaffold1947	56195	58564	157.288	0.370613	0.210461	1.76096	0.0782457
99910	Scaffold2051	99235	100162	102.482	0.36784	0.209203	1.75829	0.0786978
94021	Scaffold198	201559	201922	44.7992	0.356917	0.203081	1.75751	0.0788306
39150	Scaffold1326	166606	166838	16.8321	0.305776	0.17405	1.75683	0.0789476
170876	Scaffold352	128647	128971	28.5014	0.334094	0.19035	1.75515	0.079233
42650	Scaffold1361	95515	96581	53.5895	0.367131	0.209239	1.7546	0.0793276
30502	Scaffold125	294429	294814	22.942	0.331171	0.188873	1.75341	0.0795324
94017	Scaffold198	188969	191198	270.679	0.361271	0.206062	1.75321	0.0795653
148683	Scaffold2973	56996	57528	50.3691	0.360965	0.20614	1.75107	0.0799338
226174	Scaffold566	79850	80383	44.5377	0.359809	0.205536	1.75059	0.0800164
33730	Scaffold1278	114229	114452	24.7848	0.31916	0.182483	1.74898	0.0802939
23417	Scaffold1186	54279	54600	29.8804	0.338627	0.193655	1.74861	0.0803589
259692	Scaffold741	262017	262219	16.0256	0.298881	0.170989	1.74795	0.0804726
25610	Scaffold1200	8358	10056	56.079	0.36582	0.209368	1.74726	0.0805922
105182	Scaffold214	133284	133446	11.3351	0.267334	0.153035	1.74688	0.0806578
98589	Scaffold203	406775	407619	56.0938	0.365118	0.209448	1.74324	0.0812918
33725	Scaffold1278	109971	110226	17.333	0.306101	0.175738	1.7418	0.0815434
43164	Scaffold1368	159415	159468	6.65924	0.226362	0.129988	1.7414	0.0816131
277818	Scaffold866	186202	186408	18.047	0.308686	0.177284	1.74119	0.0816502
14578	Scaffold1106	21240	21707	37.3278	0.353219	0.203164	1.73859	0.0821077
224903	Scaffold560	4821	5085	35.4894	0.336363	0.194011	1.73373	0.0829661
164099	Scaffold3326	12153	12402	17.0325	0.305965	0.176891	1.72968	0.083688
14419	Scaffold1104	308596	309172	50.3971	0.360278	0.208521	1.72777	0.0840286
192396	Scaffold424	297754	298470	56.1287	0.360598	0.208725	1.72763	0.0840553
29474	Scaffold1238	253777	253831	6.69327	0.223621	0.129441	1.72759	0.0840621
79024	Scaffold178	109198	109569	40.2744	0.348866	0.202092	1.72627	0.0842982
232533	Scaffold597	563079	563388	24.6641	0.330095	0.191368	1.72492	0.0845416
272780	Scaffold829	158343	158559	15.5957	0.289713	0.168002	1.72446	0.0846244
243268	Scaffold649	285097	285477	32.2088	0.330712	0.191796	1.72429	0.0846553
256468	Scaffold72	1102501	1103125	58.5108	0.360725	0.209229	1.72407	0.0846956
279653	Scaffold88	586319	586711	28.4055	0.337893	0.196407	1.72037	0.0853646
48282	Scaffold142	331933	332625	107.702	0.361296	0.210565	1.71584	0.0861907
287713	Scaffold938	97210	97518	22.6929	0.323753	0.188715	1.71557	0.0862405
258539	Scaffold735	80800	81108	44.2251	0.344162	0.200629	1.71541	0.0862698
291388	Scaffold964	264932	265397	36.4699	0.346228	0.201965	1.7143	0.0864743
58279	Scaffold153	1128800	1129237	30.3696	0.337859	0.197134	1.71385	0.0865558
54159	Scaffold1488	62812	63291	46.8038	0.350048	0.204252	1.71381	0.0865644
94570	Scaffold1985	142932	143863	81.8111	0.360924	0.210636	1.7135	0.0866203
212996	Scaffold505	125235	125612	34.3085	0.33537	0.195949	1.71152	0.0869854
25114	Scaffold12	698954	699367	34.7199	0.337046	0.19696	1.71124	0.0870359
273155	Scaffold831	177606	177825	14.3084	0.287868	0.16853	1.70811	0.0876155
20538	Scaffold116	455768	455882	4.2099	0.181087	0.106017	1.70809	0.0876195
68769	Scaffold165	190494	190699	14.3424	0.287466	0.168484	1.70619	0.087972
30419	Scaffold125	88683	89196	54.8104	0.355323	0.208412	1.7049	0.0882124
14347	Scaffold1104	160927	161058	10.1362	0.259245	0.152259	1.70266	0.0886316
173544	Scaffold36	776276	776444	12.8374	0.278908	0.164073	1.6999	0.0891502
167696	Scaffold343	125145	126116	120.528	0.35679	0.210394	1.69582	0.0899195
197105	Scaffold443	147157	147409	30.3981	0.333016	0.196415	1.69547	0.089986
90448	Scaffold192	868729	869632	84.117	0.356661	0.210454	1.69472	0.0901288
210871	Scaffold5	740024	740364	29.1491	0.330219	0.194934	1.694	0.0902651
206547	Scaffold480	39958	41562	79.6459	0.356795	0.210627	1.69397	0.0902716
62354	Scaffold1574	127186	127365	17.6183	0.291086	0.171883	1.69351	0.0903587
262998	Scaffold763	9313	10101	64.2151	0.356199	0.210397	1.69298	0.0904586
189449	Scaffold411	585347	586669	44.3082	0.346733	0.204891	1.69228	0.0905922
246368	Scaffold663	296127	297270	114.681	0.355296	0.210112	1.69098	0.09084
269570	Scaffold804	42391	42873	50.7198	0.350501	0.207334	1.69052	0.0909293
246277	Scaffold663	83284	83662	46.3495	0.344099	0.203599	1.69008	0.0910126
59920	Scaffold1548	186107	186267	10.8529	0.259657	0.153738	1.68896	0.0912277
6565	Scaffold1041	10470	10564	10.8932	0.260261	0.154125	1.68864	0.0912887
144098	Scaffold286	505945	506626	58.5987	0.352388	0.209176	1.68464	0.0920573
123367	Scaffold244	437519	438030	59.5023	0.353341	0.209837	1.68388	0.092205
64776	Scaffold1608	101665	103091	183.753	0.346874	0.206005	1.68381	0.092218
194555	Scaffold432	327212	327831	69.9608	0.353096	0.210015	1.68129	0.0927059
239519	Scaffold63	188333	190209	186.926	0.342895	0.204066	1.68032	0.0928955
188942	Scaffold41	295736	295817	6.41498	0.215245	0.128175	1.6793	0.0930932
284555	Scaffold91	422090	422456	26.2402	0.32022	0.190699	1.67919	0.0931141
291679	Scaffold966	297052	297754	73.5268	0.351525	0.209415	1.67861	0.0932288
276376	Scaffold857	454514	454826	12.8555	0.273791	0.163232	1.67731	0.0934816
67469	Scaffold1638	29409	29799	12.2899	0.265665	0.158423	1.67693	0.0935556
259186	Scaffold739	287043	287131	7.87972	0.232808	0.138856	1.67661	0.0936183
182102	Scaffold388	233314	233894	73.1796	0.352745	0.210415	1.67642	0.0936556
61966	Scaffold157	589178	590039	106.38	0.350828	0.209607	1.67374	0.0941816
91787	Scaffold1943	159169	160042	73.5464	0.352407	0.210612	1.67325	0.0942788
13699	Scaffold11	1104121	1104429	24.7919	0.308096	0.184315	1.67158	0.0946079
94189	Scaffold198	536624	537406	34.3454	0.334521	0.200617	1.66746	0.0954232
206991	Scaffold482	273573	274140	43.0216	0.342411	0.205461	1.66655	0.0956033
27147	Scaffold1217	133509	133678	15.3847	0.276726	0.166158	1.66544	0.0958257
191389	Scaffold420	84375	85816	147.018	0.342571	0.205729	1.66516	0.0958811
202200	Scaffold464	123334	124570	70.902	0.350425	0.210532	1.66448	0.0960172
181515	Scaffold386	512324	512616	23.7316	0.316132	0.189977	1.66405	0.0961015
247239	Scaffold67	494024	494578	27.3624	0.323955	0.194809	1.66294	0.0963249
29739	Scaffold124	463979	464264	17.2732	0.295002	0.177663	1.66046	0.0968218
180778	Scaffold383	78009	79772	155.312	0.342076	0.20617	1.6592	0.097076
151234	Scaffold3008	16027	16216	18.6001	0.290955	0.175428	1.65854	0.0972087
195215	Scaffold435	524886	525662	7.14421	0.219651	0.132506	1.65767	0.0973844
206312	Scaffold48	437502	437707	7.14421	0.219651	0.132506	1.65767	0.0973844
197715	Scaffold4453	33796	34074	29.195	0.320595	0.193425	1.65746	0.0974265
104063	Scaffold212	321647	322807	112.161	0.347577	0.209809	1.65664	0.0975932
167689	Scaffold343	118345	119083	104.126	0.348274	0.210447	1.65493	0.0979395
197710	Scaffold4453	22807	24009	93.9907	0.348012	0.21036	1.65437	0.0980531
15972	Scaffold1119	169318	169699	41.1817	0.327845	0.198185	1.65424	0.098079
265278	Scaffold78	4415	6432	169.692	0.340635	0.205931	1.65412	0.0981025
254217	Scaffold706	245807	248484	261.807	0.32998	0.199511	1.65394	0.0981395
147128	Scaffold2931	72149	73042	90.0264	0.348284	0.210591	1.65384	0.0981597
33885	Scaffold128	354592	354802	3.96083	0.172829	0.10453	1.65339	0.0982523
173723	Scaffold360	227763	228074	30.6333	0.325601	0.196934	1.65335	0.09826
157798	Scaffold317	499413	499859	31.0398	0.327505	0.198165	1.65269	0.098394
266301	Scaffold785	227592	228008	23.2426	0.310559	0.188011	1.65182	0.0985718
94026	Scaffold198	209419	210167	67.2869	0.346588	0.209976	1.65061	0.098819
6716	Scaffold1042	129557	129783	28.7274	0.316537	0.191834	1.65005	0.0989318
57321	Scaffold1521	96211	96448	8.6034	0.23339	0.141487	1.64956	0.0990336
277205	Scaffold86	1047687	1047861	11.3685	0.258503	0.156981	1.64672	0.0996162
120558	Scaffold2395	57186	57561	10.6436	0.239665	0.145753	1.64432	0.10011
97948	Scaffold202	543418	548027	402.375	0.314177	0.191128	1.6438	0.100217
268481	Scaffold8	593727	594515	103.703	0.34507	0.210225	1.64143	0.100708
285573	Scaffold92	158383	158557	22.2446	0.298876	0.18218	1.64055	0.100891
111984	Scaffold225	683824	684411	52.9994	0.342555	0.20897	1.63925	0.101161
167731	Scaffold343	199133	199657	65.0345	0.342734	0.209123	1.63891	0.101231
5669	Scaffold10326	117	796	23.7553	0.309733	0.188989	1.63889	0.101236
254813	Scaffold71	347811	348149	24.234	0.311971	0.190479	1.63783	0.101457
204288	Scaffold472	443811	444342	43.2287	0.335778	0.205276	1.63574	0.101894
291387	Scaffold964	263185	263698	45.4602	0.338099	0.206731	1.63545	0.101954
273342	Scaffold833	129056	129724	22.9051	0.307374	0.188016	1.63483	0.102086
148685	Scaffold2973	59043	59497	38.1216	0.330049	0.202012	1.63381	0.102299
277396	Scaffold862	199842	200414	50.1479	0.340139	0.208228	1.63349	0.102366
10493	Scaffold1072	152905	154014	89.1254	0.343352	0.210197	1.63348	0.102368
46018	Scaffold1396	342835	342968	8.40502	0.233439	0.143025	1.63215	0.102648
61989	Scaffold157	657602	658738	25.35	0.293601	0.179897	1.63205	0.102669
167522	Scaffold342	260817	261683	38.7403	0.333295	0.20423	1.63196	0.102688
251521	Scaffold694	50171	52121	164.977	0.334737	0.205279	1.63064	0.102965
68538	Scaffold1647	253553	253969	30.8873	0.323549	0.198516	1.62984	0.103136
194055	Scaffold43	1006088	1006315	23.7413	0.305942	0.187818	1.62892	0.103329
229553	Scaffold58	512092	512550	47.206	0.33721	0.207298	1.62669	0.103802
88863	Scaffold190	64516	64713	20.3381	0.29111	0.178991	1.6264	0.103865
201755	Scaffold462	428635	429620	88.678	0.342351	0.210608	1.62554	0.104048
241097	Scaffold636	498858	499159	27.1877	0.316501	0.19473	1.62533	0.104092
18248	Scaffold114	109049	109431	21.0138	0.300915	0.185206	1.62476	0.104214
252568	Scaffold7	1003954	1005240	93.67	0.341291	0.210159	1.62396	0.104384
268464	Scaffold8	561611	562366	67.0894	0.340503	0.209801	1.62298	0.104594
90298	Scaffold192	401279	402066	77.1958	0.341665	0.210619	1.62219	0.104762
87959	Scaffold1894	40083	40824	58.309	0.340117	0.209723	1.62175	0.104858
148103	Scaffold296	284465	285191	97.8707	0.340349	0.209895	1.62152	0.104907
113311	Scaffold2272	19359	19796	25.9513	0.312873	0.193128	1.62003	0.105226
125384	Scaffold248	224495	240738	352.772	0.316207	0.195385	1.61838	0.105581
231307	Scaffold590	56241	56353	16.317	0.272275	0.168269	1.61809	0.105643
274395	Scaffold84	908920	909455	51.7324	0.336742	0.208323	1.61644	0.105998
54385	Scaffold149	191539	191921	39.5639	0.328724	0.203367	1.6164	0.106007
225966	Scaffold565	290315	290452	13.8025	0.269862	0.166986	1.61607	0.106079
56063	Scaffold1508	7226	8715	247.653	0.329001	0.203603	1.61589	0.106117
205888	Scaffold478	669778	670564	67.0413	0.339702	0.210302	1.6153	0.106245
201747	Scaffold462	408817	409949	94.1389	0.339266	0.210071	1.615	0.10631
68239	Scaffold1642	215018	215177	15.0563	0.277219	0.171678	1.61477	0.106362
57065	Scaffold152	276265	276555	40.6312	0.322728	0.199966	1.61392	0.106545
116122	Scaffold2317	77975	79093	104.357	0.337703	0.2093	1.61348	0.106639
101239	Scaffold2073	37505	37725	15.0507	0.27691	0.171633	1.61338	0.106661
239076	Scaffold627	422048	422278	16.5787	0.281256	0.174341	1.61325	0.10669
189257	Scaffold411	17371	18775	134.663	0.338054	0.209554	1.61321	0.1067
24976	Scaffold12	291549	292794	132.667	0.337571	0.209376	1.61227	0.106903
68886	Scaffold165	515918	516698	67.3386	0.339441	0.210539	1.61225	0.106908
47962	Scaffold1415	79391	79612	19.0467	0.291768	0.18102	1.6118	0.107005
278112	Scaffold8682	27	747	48.581	0.32017	0.198656	1.61168	0.107031
87714	Scaffold189	644317	645729	131.34	0.333663	0.20711	1.61105	0.107169
253683	Scaffold7029	651	1141	22.5946	0.290059	0.180072	1.6108	0.107224
10746	Scaffold1074	143029	143684	62.398	0.334046	0.207458	1.61018	0.107358
126087	Scaffold249	773614	774088	43.9533	0.332533	0.206591	1.60962	0.107481
169090	Scaffold346	215287	215696	9.12943	0.234497	0.145707	1.60937	0.107536
135704	Scaffold267	577316	577478	15.0389	0.275485	0.171184	1.60929	0.107552
268471	Scaffold8	573593	574202	57.6591	0.336142	0.208948	1.60874	0.107674
21753	Scaffold117	1067256	1067818	60.9258	0.33661	0.209283	1.6084	0.107748
280547	Scaffold8859	664	913	11.8125	0.25426	0.158236	1.60684	0.108089
116116	Scaffold2317	65772	66257	41.0321	0.329523	0.205102	1.60663	0.108136
265694	Scaffold780	353376	365080	1694.52	0.307627	0.191493	1.60647	0.108171
239003	Scaffold627	293138	293898	100.787	0.337393	0.210131	1.60563	0.108355
13706	Scaffold11	1136709	1137214	13.8121	0.265658	0.165587	1.60434	0.108639
67328	Scaffold1636	149868	150396	59.752	0.336827	0.209961	1.60423	0.108663
264809	Scaffold775	201681	203552	33.0311	0.320873	0.200229	1.60253	0.109038
208629	Scaffold489	915549	915649	9.83981	0.236322	0.147501	1.60217	0.109118
216435	Scaffold520	286138	286564	4.67822	0.177286	0.110701	1.60148	0.10927
88432	Scaffold19	244916	245074	14.6172	0.268523	0.167748	1.60075	0.109432
284066	Scaffold906	227777	227910	13.0607	0.262374	0.163926	1.60056	0.109474
40303	Scaffold1339	122117	122272	13.6258	0.257256	0.160909	1.59877	0.109872
22355	Scaffold1177	122886	123203	34.687	0.314884	0.197031	1.59814	0.110011
258030	Scaffold73	714510	715760	128.107	0.336261	0.210512	1.59735	0.110188
171671	Scaffold354	460115	461168	98.3301	0.335353	0.209984	1.59704	0.110256
59970	Scaffold1548	293556	293945	49.0554	0.326596	0.204549	1.59666	0.110341
115736	Scaffold231	100946	102248	93.3523	0.335927	0.210475	1.59604	0.110479
123665	Scaffold2444	117347	123869	1943.5	0.308584	0.193408	1.59551	0.110598
135397	Scaffold2663	14625	15199	63.6298	0.335448	0.210313	1.595	0.110713
127124	Scaffold2501	32496	33016	37.9442	0.322952	0.202598	1.59406	0.110923
231373	Scaffold590	237446	237934	47.725	0.329851	0.206926	1.59405	0.110924
116520	Scaffold2320	98551	99053	37.4058	0.316587	0.198619	1.59394	0.11095
233217	Scaffold6	621182	621747	41.5289	0.327253	0.205332	1.59377	0.110987
148617	Scaffold29708	7	450	33.852	0.312573	0.196224	1.59294	0.111173
250716	Scaffold69	311738	312610	101.121	0.335091	0.210369	1.59287	0.111189
257475	Scaffold728	52992	53541	22.285	0.296101	0.185926	1.59257	0.111256
16840	Scaffold1127	23523	24088	36.5046	0.323078	0.203028	1.5913	0.111543
43085	Scaffold1367	106711	107120	25.6479	0.306504	0.192617	1.59126	0.111552
15410	Scaffold1112	139489	139671	3.70473	0.161709	0.101671	1.59051	0.111719
188224	Scaffold407	107442	107606	9.63105	0.238434	0.149913	1.59049	0.111725
216604	Scaffold520	598147	599027	77.9808	0.334673	0.210558	1.58946	0.111957
142817	Scaffold283	537919	538827	101.888	0.334369	0.21049	1.58853	0.112166
283323	Scaffold90	1241014	1241455	44.4812	0.327669	0.206287	1.58841	0.112193
183722	Scaffold392	93393	94231	54.9105	0.328778	0.207199	1.58678	0.112563
92203	Scaffold195	525993	526503	23.7169	0.293692	0.185124	1.58646	0.112634
27320	Scaffold1219	118131	118744	40.4517	0.322437	0.203347	1.58565	0.11282
40663	Scaffold1340	174480	174705	18.7733	0.28698	0.18107	1.58491	0.112987
279953	Scaffold881	119782	121569	205.044	0.327243	0.206476	1.58489	0.11299
2371	Scaffold1004	131379	132022	46.2003	0.323554	0.204175	1.58469	0.113036
162858	Scaffold33	505452	507608	175.631	0.324105	0.204536	1.58459	0.11306
162332	Scaffold329	654237	654849	55.1228	0.331339	0.20911	1.58452	0.113074
232241	Scaffold5953	11564	11743	18.1436	0.26691	0.168461	1.58441	0.113101
259894	Scaffold743	190212	191013	74.24	0.333094	0.210294	1.58394	0.113207
57742	Scaffold1527	60573	61174	46.2284	0.328012	0.2071	1.58383	0.113232
206430	Scaffold48	853723	853902	16.3282	0.276144	0.174367	1.5837	0.113263
287099	Scaffold931	77162	77343	15.5524	0.273731	0.17289	1.58327	0.113361
176004	Scaffold369	17513	17836	31.3645	0.311974	0.197224	1.58183	0.113689
6884	Scaffold1045	37241	37446	18.3174	0.270529	0.171115	1.58097	0.113884
172836	Scaffold358	68356	69457	131.402	0.328449	0.20783	1.58037	0.114021
187123	Scaffold402	390902	391508	52.6068	0.329422	0.208639	1.57891	0.114357
116801	Scaffold2329	59700	59953	21.1717	0.262637	0.166387	1.57847	0.114457
143965	Scaffold286	147172	147599	58.3561	0.326256	0.206712	1.57831	0.114494
156593	Scaffold3139	56072	56240	8.88926	0.229172	0.145215	1.57815	0.11453
292069	Scaffold969	52695	52888	9.91564	0.232316	0.147249	1.57771	0.114633
63252	Scaffold159	424399	424518	11.5856	0.250657	0.158886	1.57759	0.114659
48441	Scaffold142	644488	646570	222.319	0.323383	0.205263	1.57546	0.11515
59789	Scaffold1546	286435	286710	16.784	0.277931	0.176419	1.57541	0.115163
93177	Scaffold1964	37205	38547	175.286	0.328131	0.208296	1.57531	0.115184
9424	Scaffold1064	127812	128102	31.8613	0.311789	0.19805	1.5743	0.115419
100332	Scaffold206	458542	458740	13.5575	0.26179	0.166297	1.57424	0.115433
239513	Scaffold63	173645	174561	82.0992	0.331513	0.210609	1.57407	0.115471
196237	Scaffold44	341364	341609	18.2409	0.278647	0.177174	1.57273	0.115781
65034	Scaffold161	528581	529112	63.9344	0.330035	0.209867	1.57259	0.115813
29538	Scaffold1239	60860	63509	301.877	0.31524	0.20048	1.57242	0.115852
77456	Scaffold1758	217028	217156	13.8343	0.256869	0.163396	1.57207	0.115934
44657	Scaffold1381	66455	67171	50.5823	0.320265	0.203744	1.57189	0.115975
258031	Scaffold73	717130	717697	41.6835	0.32343	0.20582	1.57142	0.116085
17993	Scaffold1136	124513	124825	21.2183	0.291411	0.185452	1.57136	0.116099
87722	Scaffold189	654566	655313	80.6926	0.330886	0.210613	1.57106	0.116169
276850	Scaffold86	174313	174807	42.5942	0.320045	0.203839	1.57009	0.116395
25217	Scaffold12	898399	899269	82.6071	0.33049	0.210571	1.56949	0.116533
273551	Scaffold835	143374	143536	26.5063	0.285867	0.18215	1.56941	0.116554
267653	Scaffold795	126518	126757	22.4555	0.29444	0.187614	1.5694	0.116556
270674	Scaffold813	100486	101042	58.455	0.328406	0.209323	1.56889	0.116673
36532	Scaffold130	561389	563361	213.008	0.315695	0.201351	1.56788	0.116909
267114	Scaffold790	203334	203923	80.6351	0.329906	0.210622	1.56634	0.117268
261021	Scaffold75	653486	654205	60.5014	0.328979	0.210069	1.56605	0.117337
170874	Scaffold352	127102	127497	33.3066	0.314278	0.200841	1.56481	0.117628
140026	Scaffold2772	11774	12855	10.8508	0.243975	0.155916	1.56479	0.117633
280354	Scaffold884	101805	101943	10.8508	0.243975	0.155916	1.56479	0.117633
157878	Scaffold317	689418	691441	211.808	0.320858	0.205104	1.56437	0.117732
27548	Scaffold122	628133	628218	7.39676	0.21304	0.136219	1.56396	0.117827
265561	Scaffold780	56787	57015	31.6789	0.29918	0.191372	1.56334	0.117972
226507	Scaffold568	28820	29127	6.67308	0.205071	0.131207	1.56296	0.118063
243236	Scaffold649	211681	211944	23.7155	0.295881	0.189348	1.56263	0.118139
31472	Scaffold1258	68406	68652	6.67381	0.205566	0.131602	1.56203	0.118281
261019	Scaffold75	649511	651061	140.044	0.32264	0.206634	1.56141	0.118428
101413	Scaffold2078	26221	27167	9.59702	0.230901	0.147901	1.56118	0.11848
246316	Scaffold663	160757	161057	24.179	0.298326	0.191201	1.56027	0.118696
139693	Scaffold2765	106989	107481	46.9714	0.321517	0.20607	1.56023	0.118705
244297	Scaffold652	283561	284018	42.8065	0.317345	0.203451	1.55981	0.118804
107916	Scaffold219	16589	16914	30.3577	0.308256	0.197664	1.55949	0.11888
221241	Scaffold544	294488	295976	188.25	0.314574	0.201726	1.55941	0.118899
109624	Scaffold221	632670	633112	15.5879	0.268226	0.172019	1.55928	0.118929
148697	Scaffold2973	82968	83480	80.2059	0.326148	0.20928	1.55843	0.11913
48265	Scaffold142	279978	280432	43.7674	0.315343	0.202348	1.55842	0.119134
214812	Scaffold514	64794	67831	116.334	0.327157	0.209982	1.55802	0.119228
121098	Scaffold240	136630	138309	194.875	0.320319	0.205605	1.55793	0.119249
48043	Scaffold1417	84035	84750	10.8556	0.241554	0.155059	1.55783	0.119274
76548	Scaffold1746	73219	74414	55.3546	0.326109	0.20935	1.55772	0.1193
205690	Scaffold478	317102	317810	40.0483	0.318689	0.204638	1.55733	0.119391
111388	Scaffold2240	67344	70104	331.804	0.302623	0.194378	1.55688	0.119499
22737	Scaffold118	329177	330074	46.2584	0.321519	0.206556	1.55657	0.119573
72526	Scaffold1699	96968	97085	7.67652	0.209232	0.134469	1.556	0.119709
98678	Scaffold20306	555	812	21.7151	0.29052	0.186738	1.55576	0.119765
208808	Scaffold49	553957	555919	203.595	0.312559	0.200964	1.5553	0.119875
63850	Scaffold16	95742	96245	58.7083	0.325769	0.20963	1.55402	0.120179
250476	Scaffold689	206818	207375	59.7374	0.326259	0.210004	1.55358	0.120284
165772	Scaffold338	167123	167420	21.7395	0.290681	0.187106	1.55356	0.120289
250764	Scaffold69	428639	428955	34.9521	0.306075	0.197307	1.55126	0.120838
56233	Scaffold151	554671	555170	30.8782	0.308066	0.198638	1.55089	0.120927
2475	Scaffold1005	194169	194752	48.8057	0.318493	0.205472	1.55006	0.121128
106347	Scaffold216	227225	227426	14.8302	0.26398	0.170317	1.54993	0.121159
177424	Scaffold372	554937	555155	14.7773	0.262426	0.169439	1.54879	0.121432
258009	Scaffold73	688821	689675	75.8412	0.325823	0.210513	1.54775	0.121682
167732	Scaffold343	200258	200956	85.8959	0.324294	0.209527	1.54775	0.121683
221824	Scaffold547	135150	135460	32.34	0.306088	0.197821	1.5473	0.121791
254340	Scaffold707	189054	197431	211.761	0.316954	0.204851	1.54725	0.121804
105015	Scaffold2135	54142	54263	7.3801	0.209289	0.135268	1.54721	0.121812
58285	Scaffold153	1136715	1137079	45.1603	0.319496	0.206599	1.54645	0.121995
196816	Scaffold441	165942	167993	228.98	0.311881	0.201713	1.54616	0.122065
43389	Scaffold137	494330	495581	101.188	0.325453	0.210616	1.54524	0.122288
226193	Scaffold566	112616	113314	65.9383	0.324582	0.210107	1.54484	0.122385
55302	Scaffold15	511785	512945	146.7	0.323239	0.209243	1.5448	0.122394
86709	Scaffold1878	53526	53975	32.56	0.309047	0.200136	1.54419	0.122543
165145	Scaffold3358	9796	10029	17.28	0.273677	0.177235	1.54414	0.122554
75849	Scaffold1737	78209	78358	10.88	0.239429	0.155062	1.54408	0.122568
75678	Scaffold1733	224028	224996	78.1615	0.324902	0.210577	1.54291	0.122852
23340	Scaffold1184	164719	166288	125.414	0.319531	0.207166	1.54239	0.122979
253976	Scaffold704	557050	558256	105.971	0.324091	0.210185	1.54193	0.12309
177393	Scaffold372	430634	430835	17.5724	0.271002	0.175939	1.54032	0.123482
154448	Scaffold3092	13033	13289	9.37496	0.229162	0.1488	1.54007	0.123544
250724	Scaffold69	322897	323554	75.112	0.324182	0.210511	1.53997	0.123567
121131	Scaffold240	179431	179733	31.2235	0.300894	0.195471	1.53933	0.123724
126366	Scaffold2499	8011	8167	12.0761	0.247198	0.160651	1.53873	0.12387
143162	Scaffold2837	9893	10616	79.1803	0.323821	0.210612	1.53753	0.124164
253706	Scaffold703	47271	48023	46.8143	0.318308	0.207055	1.53731	0.124217
190445	Scaffold417	12838	14089	5.93348	0.191287	0.124435	1.53724	0.124234
207656	Scaffold485	307111	308133	23.0338	0.282559	0.183847	1.53692	0.124312
50656	Scaffold144	427715	427806	9.36941	0.228392	0.148624	1.53672	0.124363
177471	Scaffold372	680577	680799	24.0105	0.286219	0.186264	1.53663	0.124385
95585	Scaffold2	157227	157676	55.3621	0.320868	0.208817	1.5366	0.124392
159001	Scaffold320	78712	80956	12.0942	0.247473	0.161057	1.53656	0.124402
44440	Scaffold138	170560	170918	31.5594	0.303188	0.197383	1.53603	0.12453
167693	Scaffold343	122308	122788	47.3798	0.315617	0.205577	1.53528	0.124716
63323	Scaffold159	592754	593420	43.7296	0.297987	0.194103	1.5352	0.124735
195686	Scaffold438	102797	102888	9.6233	0.222868	0.145194	1.53497	0.124791
171466	Scaffold3537	1803	1948	5.15837	0.179416	0.116899	1.53479	0.124835
194556	Scaffold432	330995	331222	17.2933	0.271925	0.177302	1.53368	0.125109
74217	Scaffold1711	108588	110809	83.1288	0.323045	0.210635	1.53367	0.12511
92501	Scaffold1955	49471	49783	28.8889	0.30175	0.196895	1.53255	0.125387
280017	Scaffold881	276785	276988	14.2575	0.252026	0.164537	1.53173	0.125589
170728	Scaffold351	402767	403536	30.8079	0.302224	0.197385	1.53114	0.125736
182235	Scaffold388	667684	668947	157.984	0.320443	0.209398	1.5303	0.125942
267631	Scaffold795	59562	59741	20.8203	0.277622	0.181539	1.52927	0.126198
162395	Scaffold329	756810	756904	10.0924	0.230215	0.150567	1.52898	0.126269
211476	Scaffold50	229534	229834	21.0103	0.283584	0.18552	1.52859	0.126367
6419	Scaffold104	782486	782722	18.5249	0.275489	0.180248	1.52839	0.126415
107929	Scaffold219	52385	52668	8.64573	0.221333	0.144834	1.52819	0.126467
204781	Scaffold4742	199	698	31.8197	0.30496	0.199665	1.52736	0.126672
276629	Scaffold858	530662	530997	32.441	0.302012	0.197743	1.52729	0.126688
235987	Scaffold613	79745	79916	16.0451	0.264595	0.173276	1.52701	0.126758
90457	Scaffold192	878423	879501	73.2326	0.321636	0.210636	1.52697	0.126768
238777	Scaffold625	318212	318436	17.9097	0.253814	0.166256	1.52665	0.126849
10028	Scaffold107	280341	281371	101.472	0.320898	0.210217	1.52651	0.126883
39366	Scaffold1329	83496	83587	12.1172	0.245043	0.160546	1.52631	0.126932
130688	Scaffold2570	43051	43366	26.4028	0.295922	0.193978	1.52554	0.127124
202079	Scaffold463	495838	496100	22.9837	0.286773	0.188033	1.52512	0.127229
170880	Scaffold352	133428	133646	17.2453	0.267992	0.175754	1.52481	0.127306
165222	Scaffold336	120148	120652	38.8107	0.30335	0.199005	1.52434	0.127425
257264	Scaffold7259	777	1434	5.20833	0.176188	0.115788	1.52164	0.128099
207751	Scaffold485	525708	526520	86.7553	0.32043	0.210605	1.52147	0.128142
282714	Scaffold9	1164602	1164800	14.0362	0.252967	0.166272	1.52141	0.128158
160091	Scaffold3227	49780	50156	44.4776	0.313728	0.206214	1.52137	0.128167
129081	Scaffold2540	66819	67995	71.9969	0.319958	0.210403	1.52069	0.128339
144100	Scaffold286	510825	514545	340.427	0.304837	0.200514	1.52028	0.128441
5909	Scaffold1036	90574	91168	69.7666	0.319338	0.210067	1.52017	0.128468
121129	Scaffold240	176263	178033	204.641	0.317286	0.208777	1.51974	0.128577
157873	Scaffold317	682212	682442	17.7824	0.271334	0.178555	1.51961	0.12861
94060	Scaffold198	263490	264616	126.171	0.320047	0.210616	1.51958	0.128617
194054	Scaffold43	1003561	1003773	22.9974	0.283776	0.186807	1.51909	0.12874
99909	Scaffold2051	97967	98168	14.5678	0.25839	0.170148	1.51861	0.128859
75972	Scaffold174	18065	18613	36.0586	0.307774	0.202696	1.5184	0.128913
242857	Scaffold646	65292	65596	18.991	0.275498	0.181453	1.51829	0.128941
177445	Scaffold372	605417	608224	305.972	0.300565	0.197979	1.51816	0.128973
25542	Scaffold120	549723	550368	78.8622	0.319724	0.210629	1.51795	0.129027
99885	Scaffold2051	12317	13040	53.6256	0.314802	0.207394	1.5179	0.129041
198673	Scaffold45	945307	945478	16.0533	0.260248	0.171479	1.51766	0.1291
207201	Scaffold483	364085	364438	29.6932	0.297849	0.196328	1.5171	0.129243
189256	Scaffold411	16552	17005	40.6883	0.301868	0.199095	1.5162	0.129469
213669	Scaffold509	324456	324899	54.3378	0.314796	0.207655	1.51596	0.12953
153496	Scaffold306	521203	521509	23.964	0.28915	0.190744	1.51591	0.129543
177472	Scaffold372	682177	682660	57.8349	0.316129	0.208595	1.51552	0.129641
231360	Scaffold590	203768	204234	61.3883	0.313976	0.207237	1.51506	0.129758
187330	Scaffold403	489003	489759	17.3322	0.266438	0.175876	1.51492	0.129792
9962	Scaffold107	169940	170468	57.3522	0.317349	0.209533	1.51455	0.129886
94008	Scaffold198	172748	173101	25.2122	0.291026	0.192222	1.51401	0.130024
10158	Scaffold107	538262	538465	15.3381	0.259462	0.171402	1.51376	0.130086
208276	Scaffold489	160866	161498	82.7251	0.317143	0.209508	1.51375	0.13009
116522	Scaffold2320	101253	101438	14.5685	0.257439	0.170112	1.51335	0.130191
224904	Scaffold560	6287	6574	17.3329	0.266038	0.175956	1.51196	0.130544
131965	Scaffold26	816670	816855	10.1452	0.227567	0.150528	1.5118	0.130585
197088	Scaffold443	78911	79356	37.8486	0.303212	0.200594	1.51157	0.130642
121999	Scaffold2416	42046	43234	82.7338	0.318336	0.210635	1.51132	0.130708
179209	Scaffold378	543926	544914	58.3207	0.316947	0.209767	1.51094	0.130803
189450	Scaffold411	587038	587127	10.4235	0.223745	0.148126	1.5105	0.130916
263705	Scaffold769	123888	124166	32.937	0.299033	0.197974	1.51047	0.130925
111391	Scaffold2240	72843	74361	141.878	0.312982	0.207286	1.50991	0.131067
202251	Scaffold464	220589	220861	20.9241	0.277652	0.184024	1.50878	0.131354
243978	Scaffold651	341358	341566	16.5697	0.264041	0.175047	1.5084	0.131452
182541	Scaffold389	490268	490551	21.5119	0.280466	0.186183	1.5064	0.131964
4548	Scaffold1025	53490	54144	11.3517	0.235282	0.156192	1.50637	0.131972
171239	Scaffold3529	24071	24341	21.9113	0.273064	0.181317	1.506	0.132068
162256	Scaffold329	530384	533318	329.69	0.291122	0.193342	1.50574	0.132135
166785	Scaffold340	56629	57032	20.9963	0.275956	0.183353	1.50505	0.132311
107235	Scaffold2173	47290	48824	18.1186	0.256108	0.170186	1.50487	0.132357
163024	Scaffold33	860359	861659	108.644	0.314249	0.208886	1.50441	0.132477
223222	Scaffold552	242829	243024	13.3147	0.247728	0.164728	1.50386	0.132618
75253	Scaffold1729	109129	109338	10.1604	0.224176	0.149081	1.50371	0.132655
237260	Scaffold62	376851	384732	1642.7	0.274452	0.182556	1.50338	0.13274
64758	Scaffold1608	28952	29988	93.577	0.315409	0.209877	1.50283	0.132883
54202	Scaffold1488	175559	177161	130.878	0.313957	0.209016	1.50207	0.133079
185247	Scaffold3987	49910	50366	24.7509	0.285622	0.190238	1.5014	0.133253
216494	Scaffold520	398905	399388	41.4244	0.306231	0.204041	1.50083	0.133399
67051	Scaffold1630	64417	64584	12.5722	0.243382	0.162173	1.50076	0.133419
127498	Scaffold251	350419	350518	17.1067	0.254012	0.169365	1.49979	0.133668
244175	Scaffold652	56789	56907	14.59	0.252834	0.168687	1.49883	0.133917
111580	Scaffold2245	100991	101041	4.92522	0.174761	0.116622	1.49852	0.133999
58286	Scaffold153	1138054	1138668	73.0103	0.313341	0.209102	1.49851	0.134001
155070	Scaffold310	188289	189271	72.2874	0.31471	0.210037	1.49836	0.13404
254677	Scaffold71	11003	11105	6.40662	0.194162	0.129601	1.49815	0.134093
63524	Scaffold1594	76665	77326	52.7607	0.313074	0.208988	1.49805	0.134121
164111	Scaffold3326	35221	35476	25.5009	0.283973	0.189572	1.49797	0.134141
256352	Scaffold72	683810	684429	36.8788	0.302025	0.201726	1.4972	0.134341
35366	Scaffold1294	140973	143377	54.5815	0.313494	0.209391	1.49717	0.13435
268210	Scaffold799	40698	49708	165.092	0.305191	0.20385	1.49713	0.134359
65207	Scaffold161	782785	783004	21.0395	0.275438	0.183981	1.4971	0.134368
284698	Scaffold911	82344	82558	23.7817	0.279499	0.186771	1.49648	0.134529
102446	Scaffold2099	114092	114290	3.47786	0.14668	0.0980456	1.49603	0.134645
115711	Scaffold231	23735	23817	9.86548	0.225846	0.151087	1.4948	0.134966
54675	Scaffold1492	197105	197321	15.8286	0.258939	0.17325	1.4946	0.135018
194454	Scaffold432	37496	38082	4.95371	0.174381	0.116692	1.49437	0.135078
46975	Scaffold1400	182971	184024	85.9617	0.314477	0.210441	1.49437	0.135079
197574	Scaffold445	243781	244325	37.5127	0.304542	0.203858	1.49389	0.135204
157793	Scaffold317	488971	489468	54.382	0.310805	0.208081	1.49368	0.13526
149892	Scaffold3	983067	983296	18.9729	0.268186	0.17957	1.49349	0.13531
4777	Scaffold1027	254080	254528	40.1533	0.303644	0.203349	1.49321	0.135381
290019	Scaffold951	176614	177104	41.2157	0.3056	0.204733	1.49268	0.135522
86910	Scaffold188	457159	457712	31.0549	0.295343	0.198041	1.49132	0.135877
128289	Scaffold2526	216414	216629	17.065	0.262935	0.176396	1.49059	0.136068
53419	Scaffold1478	93718	93925	19.5219	0.271755	0.182316	1.49057	0.136074
170857	Scaffold352	103477	103972	19.3263	0.265126	0.177892	1.49037	0.136126
169368	Scaffold347	253584	253664	9.42639	0.217219	0.145801	1.48983	0.136269
213647	Scaffold509	294539	294680	15.059	0.255824	0.171801	1.48907	0.136468
254778	Scaffold71	280053	280190	15.0583	0.255312	0.171485	1.48883	0.136532
281832	Scaffold896	107727	108161	31.6966	0.292468	0.196472	1.4886	0.136593
6529	Scaffold1040	170963	171071	11.8374	0.237727	0.159744	1.48818	0.136703
47593	Scaffold141	513320	513453	11.3232	0.230282	0.154787	1.48773	0.136822
56868	Scaffold1517	394184	394840	19.5289	0.271565	0.18257	1.48746	0.136894
110951	Scaffold2232	96131	96548	50.9089	0.308488	0.207411	1.48733	0.136929
69694	Scaffold1663	64430	67757	189.088	0.307646	0.20689	1.48701	0.137013
132307	Scaffold260	738235	738596	6.66344	0.189309	0.127313	1.48695	0.137028
86947	Scaffold188	534615	535067	44.0616	0.302403	0.203375	1.48692	0.137036
7319	Scaffold1049	113284	113581	27.7206	0.28796	0.193671	1.48685	0.137055
98114	Scaffold2021	234468	235343	66.3707	0.309555	0.20821	1.48674	0.137082
75814	Scaffold1737	1816	2272	55.9424	0.309916	0.208576	1.48587	0.137314
108047	Scaffold219	337016	338041	113.95	0.312117	0.21011	1.48549	0.137413
277413	Scaffold862	240222	240372	13.8496	0.247773	0.166796	1.48548	0.137417
223473	Scaffold553	68244	68573	23.5034	0.278662	0.187763	1.48411	0.137779
270628	Scaffold8123	5520	6057	33.6866	0.292653	0.197211	1.48395	0.137821
177755	Scaffold3730	25130	25640	33.1961	0.291016	0.196183	1.48339	0.13797
58281	Scaffold153	1130476	1130853	31.1592	0.293784	0.198076	1.48319	0.138024
114887	Scaffold23	799140	799247	9.1307	0.218772	0.147563	1.48257	0.138189
123681	Scaffold2444	153311	153690	41.043	0.300649	0.202912	1.48167	0.138428
28283	Scaffold1226	100720	101118	44.2034	0.304568	0.205594	1.4814	0.1385
286773	Scaffold93	237963	238254	20.5608	0.268184	0.181074	1.48107	0.138588
256331	Scaffold72	642032	642539	32.0833	0.295909	0.199887	1.48038	0.138772
216610	Scaffold520	617280	617437	9.33464	0.213436	0.144243	1.47969	0.138955
46917	Scaffold1400	16574	24634	1429.81	0.299863	0.202683	1.47947	0.139015
157225	Scaffold315	549474	549697	19.0669	0.266054	0.179832	1.47946	0.139018
207392	Scaffold484	282349	282605	20.6847	0.271909	0.183893	1.47863	0.13924
129942	Scaffold256	162963	163093	6.44621	0.189881	0.128448	1.47826	0.139337
260580	Scaffold748	47674	47909	6.44621	0.189881	0.128448	1.47826	0.139337
292394	Scaffold97	683087	684056	38.004	0.301622	0.204057	1.47812	0.139375
143860	Scaffold2858	37170	37363	19.0654	0.264839	0.179225	1.47769	0.139492
135981	Scaffold2677	21852	22208	24.6381	0.277164	0.187597	1.47744	0.139557
252882	Scaffold70	178463	178608	9.85365	0.22101	0.149591	1.47744	0.139559
36775	Scaffold1301	184253	184640	29.1233	0.290687	0.196758	1.47738	0.139573
117793	Scaffold234	620626	621033	35.925	0.296496	0.200695	1.47735	0.139582
38955	Scaffold1324	106951	107056	12.5507	0.237857	0.16107	1.47673	0.139747
268486	Scaffold8	601664	602284	52.9547	0.306834	0.207826	1.4764	0.139837
274373	Scaffold84	878885	879356	54.797	0.307413	0.208298	1.47583	0.139989
97825	Scaffold202	171956	172646	36.7883	0.299855	0.203317	1.47482	0.140262
126703	Scaffold25	962745	963436	76.687	0.310322	0.210485	1.47432	0.140396
274380	Scaffold84	888618	888870	19.4483	0.267216	0.181304	1.47385	0.140522
58386	Scaffold1531	118734	118879	5.69477	0.180726	0.122623	1.47383	0.140528
193460	Scaffold429	179148	179463	19.9673	0.270488	0.183565	1.47353	0.140609
162255	Scaffold329	529302	530063	47.8462	0.306356	0.207963	1.47313	0.140716
130093	Scaffold256	595941	595973	7.19282	0.196297	0.133271	1.47292	0.140774
166476	Scaffold34	529059	529128	5.68922	0.180586	0.122606	1.4729	0.140778
264349	Scaffold771	30648	30867	6.40588	0.187702	0.127443	1.47283	0.140798
113602	Scaffold228	454950	455188	17.5396	0.262631	0.178328	1.47274	0.140822
23876	Scaffold119	497552	497886	28.072	0.285062	0.193595	1.47247	0.140894
13937	Scaffold110	577703	578084	29.4064	0.287041	0.194956	1.47234	0.14093
191024	Scaffold419	182543	184709	514.551	0.292506	0.198722	1.47193	0.141039
106543	Scaffold216	676767	677040	18.9821	0.264042	0.179421	1.47163	0.14112
5541	Scaffold1031	155901	156132	5.2098	0.167259	0.113675	1.47138	0.141188
19747	Scaffold1150	307237	307607	35.945	0.294297	0.200018	1.47135	0.141197
282638	Scaffold9	1023138	1023472	26.645	0.285993	0.194479	1.47055	0.141412
232473	Scaffold597	439286	439442	14.3124	0.249064	0.169456	1.46979	0.141619
204766	Scaffold474	507096	508601	142.286	0.30323	0.206346	1.46952	0.141693
115748	Scaffold231	120676	120738	11.1256	0.230478	0.156857	1.46935	0.141737
143840	Scaffold2858	7759	8743	124.275	0.305503	0.207958	1.46906	0.141817
239506	Scaffold63	163132	163794	93.8804	0.309269	0.210584	1.46863	0.141934
123114	Scaffold2435	206785	207136	29.6327	0.290485	0.197829	1.46836	0.142006
59926	Scaffold1548	192994	193382	18.1514	0.25097	0.170926	1.4683	0.142024
223680	Scaffold554	379171	379576	28.6531	0.287237	0.195777	1.46717	0.142331
54158	Scaffold1488	60265	62432	244.176	0.293992	0.200389	1.46711	0.142347
71846	Scaffold1690	88963	89564	59.9982	0.308142	0.210036	1.46709	0.14235
242986	Scaffold647	146913	147188	2.69239	0.122684	0.0836272	1.46704	0.142366
262759	Scaffold760	339595	340028	13.8678	0.243543	0.166043	1.46674	0.142446
44396	Scaffold138	65459	65680	19.4523	0.264279	0.180283	1.46591	0.142672
288404	Scaffold941	94644	98460	202.077	0.294441	0.200879	1.46576	0.142712
210411	Scaffold499	162628	162930	19.9554	0.268088	0.182923	1.46558	0.142762
116120	Scaffold2317	71392	73260	186.833	0.29988	0.204625	1.4655	0.142783
190354	Scaffold416	321544	322433	89.974	0.308431	0.210627	1.46435	0.1431
20382	Scaffold11588	0	513	25.4078	0.282335	0.192817	1.46427	0.14312
209237	Scaffold491	290652	291523	78.7242	0.307537	0.210075	1.46394	0.143211
283100	Scaffold90	500451	500925	26.2177	0.282452	0.192957	1.46381	0.143247
277395	Scaffold862	196844	199278	235.281	0.292669	0.199982	1.46348	0.143336
137531	Scaffold271	139187	141777	131.633	0.303398	0.207318	1.46344	0.143347
250018	Scaffold686	277028	277664	42.8447	0.298511	0.203985	1.4634	0.143358
156257	Scaffold313	45147	45578	17.8249	0.257495	0.176027	1.46281	0.143518
6511	Scaffold1040	111666	112260	14.8768	0.241574	0.165172	1.46256	0.143587
114230	Scaffold229	502601	503022	42.5538	0.29261	0.200211	1.4615	0.143877
210365	Scaffold499	89434	90603	212.785	0.2973	0.203424	1.46148	0.143883
27993	Scaffold1223	137742	137962	15.2608	0.242946	0.166339	1.46054	0.144141
210769	Scaffold5	473722	474546	66.1352	0.307317	0.210505	1.4599	0.144316
10000	Scaffold107	236500	236943	41.0362	0.298872	0.204725	1.45987	0.144327
171675	Scaffold354	464899	465176	30.4182	0.287573	0.197083	1.45915	0.144524
280099	Scaffold882	61282	61825	36.8349	0.295837	0.202874	1.45823	0.144778
259908	Scaffold743	211009	211373	42.3638	0.295948	0.202997	1.45789	0.14487
265549	Scaffold780	27188	27887	47.9338	0.302844	0.207784	1.4575	0.144979
125918	Scaffold249	422140	422293	13.378	0.236172	0.162069	1.45723	0.145052
81996	Scaffold1813	137463	138863	157.595	0.29892	0.205135	1.45719	0.145064
46977	Scaffold1400	185764	186365	35.0969	0.293867	0.201691	1.45702	0.145112
273194	Scaffold832	55663	55724	8.37299	0.20758	0.142479	1.45691	0.14514
120779	Scaffold24	236781	237269	26.9921	0.28028	0.192403	1.45674	0.145189
288722	Scaffold945	320034	320171	11.1019	0.226195	0.155362	1.45592	0.145414
124338	Scaffold246	240596	240909	21.2406	0.270112	0.185538	1.45583	0.145439
224579	Scaffold56	229870	230246	36.9949	0.292652	0.201064	1.45552	0.145526
143880	Scaffold2859	32481	32851	35.1811	0.289156	0.198742	1.45493	0.145689
284968	Scaffold912	259435	260127	63.7952	0.304747	0.209577	1.45411	0.145916
211609	Scaffold50	635967	636120	12.3349	0.23589	0.162227	1.45407	0.145926
88437	Scaffold19	259887	260576	52.8505	0.303047	0.208421	1.45401	0.145942
65415	Scaffold1611	96705	96834	9.91209	0.216736	0.149063	1.45399	0.145949
167752	Scaffold343	260582	261063	38.5626	0.296359	0.20384	1.45388	0.145981
272153	Scaffold824	202970	203252	19.2617	0.265205	0.182479	1.45334	0.146128
91240	Scaffold1935	19543	19651	8.40776	0.207528	0.142799	1.45329	0.146144
278420	Scaffold87	553461	553832	6.97986	0.177904	0.122429	1.45312	0.146191
218263	Scaffold53	454653	455186	40.7308	0.298474	0.205463	1.45269	0.146309
165221	Scaffold336	117849	118753	94.5026	0.305903	0.210616	1.45242	0.146385
136902	Scaffold2698	87361	87937	54.8839	0.301934	0.20789	1.45237	0.146398
167708	Scaffold343	143151	143482	28.0225	0.276807	0.190604	1.45226	0.146429
29099	Scaffold1231	61616	62528	11.7659	0.213587	0.147164	1.45135	0.146681
59955	Scaffold1548	271198	271890	75.6697	0.305583	0.210557	1.45131	0.146694
173994	Scaffold361	143327	144748	85.9858	0.305636	0.21062	1.45113	0.146745
192659	Scaffold425	495190	495531	30.7083	0.283442	0.19542	1.45043	0.146939
182294	Scaffold388	774425	774563	15.3784	0.242937	0.167509	1.45029	0.146977
167690	Scaffold343	119610	119926	25.9143	0.280237	0.19325	1.45013	0.147022
9963	Scaffold107	170881	172012	96.6651	0.30405	0.209674	1.45011	0.147028
206374	Scaffold48	680450	680521	7.66114	0.201128	0.138706	1.45003	0.14705
24453	Scaffold1193	178190	178417	17.0672	0.253145	0.174597	1.44988	0.147091
15952	Scaffold1119	141669	142541	115.143	0.30456	0.210098	1.44961	0.147167
243245	Scaffold649	234442	234945	40.7641	0.297501	0.205268	1.44933	0.147247
131526	Scaffold2591	33782	33829	3.95728	0.15514	0.107123	1.44824	0.14755
87109	Scaffold1881	18936	19389	12.3176	0.234027	0.161605	1.44814	0.147578
216483	Scaffold520	381532	382150	83.4044	0.303137	0.209359	1.44793	0.147637
251535	Scaffold694	70701	71760	94.6553	0.304856	0.21056	1.44783	0.147664
290649	Scaffold959	52520	52728	13.5769	0.24128	0.16667	1.44765	0.147714
12615	Scaffold109	274513	274919	31.4689	0.283276	0.195704	1.44747	0.147764
69998	Scaffold167	62645	64391	90.473	0.304177	0.210291	1.44646	0.148048
223636	Scaffold554	207256	207482	13.8741	0.23841	0.164894	1.44584	0.148222
210399	Scaffold499	147980	148465	40.7397	0.296324	0.204963	1.44575	0.148248
286572	Scaffold928	188056	188238	16.8048	0.254712	0.176183	1.44572	0.148256
147079	Scaffold293	567861	567999	13.7912	0.235901	0.163207	1.44541	0.148342
190340	Scaffold416	274438	274670	19.2791	0.263203	0.182112	1.44528	0.148378
264784	Scaffold775	133835	134474	42.9372	0.298352	0.206444	1.4452	0.148402
56034	Scaffold1507	65742	66102	15.5899	0.24852	0.172194	1.44326	0.148949
15188	Scaffold1110	4652	4985	27.7895	0.272086	0.188583	1.44279	0.149079
173726	Scaffold360	232620	233318	65.9011	0.301665	0.209173	1.44218	0.149252
104080	Scaffold212	340455	341053	49.7066	0.299727	0.207875	1.44186	0.149342
275895	Scaffold854	106089	106393	15.9511	0.23944	0.166208	1.44061	0.149695
29693	Scaffold124	308348	308570	12.3238	0.232443	0.161372	1.44042	0.14975
49340	Scaffold143	166728	167135	32.171	0.28603	0.198584	1.44035	0.149768
277391	Scaffold862	189344	189797	41.5414	0.29519	0.205012	1.43987	0.149905
145969	Scaffold2903	53611	53775	9.63306	0.216388	0.150319	1.43952	0.150003
238477	Scaffold624	271026	271491	28.6768	0.280089	0.194604	1.43928	0.150071
14910	Scaffold111	63723	64258	32.7666	0.277233	0.192626	1.43923	0.150087
85705	Scaffold1867	31538	31820	11.5939	0.229358	0.15939	1.43897	0.150158
197072	Scaffold443	30311	30928	84.7794	0.30273	0.210454	1.43846	0.150303
198759	Scaffold450	33054	34069	78.9645	0.302813	0.210526	1.43837	0.150331
207160	Scaffold483	260333	260606	21.6664	0.267061	0.185716	1.43801	0.150432
196252	Scaffold44	363058	363159	8.3667	0.202401	0.140756	1.43795	0.150447
46461	Scaffold14	275081	275528	33.6823	0.285175	0.19832	1.43795	0.150447
47516	Scaffold141	208705	208930	20.9831	0.267182	0.185833	1.43776	0.150503
96234	Scaffold20	303577	303966	4.22448	0.151029	0.105054	1.43763	0.150539
225368	Scaffold562	389614	389689	9.62123	0.215455	0.149872	1.4376	0.150548
269339	Scaffold802	179008	179304	3.94063	0.153107	0.106542	1.43706	0.150702
42071	Scaffold1357	47903	48462	41.9291	0.294982	0.205365	1.43638	0.150894
197711	Scaffold4453	25613	26882	52.736	0.296847	0.206824	1.43526	0.151212
285591	Scaffold92	249115	249350	24.9539	0.271038	0.188889	1.43491	0.151314
291605	Scaffold966	154383	154702	38.5549	0.29104	0.202865	1.43465	0.151388
165405	Scaffold3363	3094	4199	69.2782	0.302054	0.21058	1.43439	0.15146
51064	Scaffold1444	38717	39542	93.8355	0.301904	0.21049	1.43429	0.151489
16231	Scaffold1120	27163	31347	421.432	0.282505	0.196978	1.4342	0.151516
34105	Scaffold1280	106959	107211	16.7401	0.25022	0.174471	1.43416	0.151526
253977	Scaffold704	558477	560001	183.042	0.295831	0.206292	1.43404	0.15156
205655	Scaffold478	249568	249758	14.8266	0.244871	0.170795	1.43372	0.151654
795	Scaffold10	318458	318634	18.0024	0.256011	0.178595	1.43347	0.151724
88147	Scaffold1896	385458	386012	56.2506	0.300016	0.209352	1.43307	0.151839
151261	Scaffold3009	4645	4979	6.91379	0.189971	0.132564	1.43305	0.151842
147126	Scaffold2931	70081	70337	27.4164	0.274344	0.191561	1.43215	0.152102
157801	Scaffold317	506260	507198	135.649	0.301219	0.210507	1.43092	0.152453
13883	Scaffold110	404781	405345	72.8133	0.30087	0.210374	1.43017	0.152669
68490	Scaffold1647	129068	129573	38.7408	0.29249	0.204543	1.42997	0.152726
24957	Scaffold12	239338	239781	39.9876	0.292619	0.204671	1.4297	0.152802
98526	Scaffold203	217380	217593	18.0482	0.255256	0.178549	1.42961	0.152829
292952	Scaffold977	32772	33102	20.9901	0.265562	0.185763	1.42957	0.152839
35511	Scaffold1297	162801	163200	39.6218	0.29039	0.203145	1.42947	0.152869
228206	Scaffold573	117066	118472	177.424	0.295446	0.206727	1.42916	0.152959
25132	Scaffold12	719342	719589	19.7696	0.262001	0.183341	1.42904	0.152993
149885	Scaffold3	969263	969798	40.4685	0.293434	0.205392	1.42865	0.153105
47757	Scaffold1411	225663	225987	36.377	0.286657	0.200712	1.4282	0.153234
244022	Scaffold651	520534	521883	119.833	0.297838	0.208614	1.4277	0.153377
44094	Scaffold1378	56450	56865	34.0753	0.287571	0.201459	1.42744	0.153452
64779	Scaffold1608	105287	106514	151.063	0.29859	0.209207	1.42724	0.153509
47524	Scaffold141	226394	226812	20.8182	0.25936	0.18175	1.42701	0.153576
204280	Scaffold472	431979	432864	70.0907	0.300312	0.210479	1.4268	0.153636
140242	Scaffold278	167457	168770	89.1557	0.300346	0.210512	1.42674	0.153654
25505	Scaffold120	371395	390444	418.506	0.279135	0.195702	1.42633	0.153774
292539	Scaffold972	108715	108807	4.69835	0.163616	0.114713	1.4263	0.153781
206305	Scaffold48	418937	419077	14.7807	0.24245	0.170012	1.42608	0.153846
237259	Scaffold62	374654	375956	116.969	0.298272	0.209187	1.42586	0.153908
160897	Scaffold326	135562	135988	28.1506	0.279457	0.196053	1.42542	0.154037
21156	Scaffold1165	105231	106236	101.038	0.299803	0.210374	1.4251	0.154129
35593	Scaffold1298	6079	6229	12.8192	0.233296	0.163805	1.42423	0.154381
30599	Scaffold125	586856	586972	4.93004	0.158608	0.111366	1.42421	0.154385
142631	Scaffold2828	37500	38416	62.0723	0.298191	0.209378	1.42418	0.154395
284262	Scaffold908	67140	67802	201.646	0.287075	0.201599	1.42399	0.15445
229567	Scaffold58	544767	545185	33.2361	0.27336	0.19207	1.42323	0.15467
92911	Scaffold196	552122	554550	188.055	0.286939	0.201615	1.4232	0.154678
244021	Scaffold651	519517	520251	93.411	0.299204	0.210235	1.42319	0.15468
167378	Scaffold3414	5771	6188	4.67541	0.16227	0.11408	1.42243	0.154902
170846	Scaffold352	79117	79853	57.7084	0.298402	0.209843	1.42202	0.155019
239541	Scaffold63	221602	222879	273.233	0.287242	0.202031	1.42177	0.155092
187164	Scaffold4023	25368	25537	4.91338	0.158173	0.11129	1.42127	0.155238
54668	Scaffold1492	178406	178809	56.1009	0.296349	0.208522	1.42119	0.155262
249040	Scaffold68	1246591	1246769	19.1065	0.250166	0.176061	1.4209	0.155345
176741	Scaffold37	1098608	1098890	27.0017	0.269952	0.190012	1.42071	0.155401
162707	Scaffold33	10396	11073	19.78	0.259168	0.182471	1.42032	0.155515
263093	Scaffold764	68688	68896	18.4962	0.254777	0.179386	1.42027	0.155529
219008	Scaffold5338	9973	10173	19.7863	0.259445	0.182675	1.42026	0.155533
205886	Scaffold478	668891	669291	39.0572	0.288357	0.203046	1.42016	0.155562
291546	Scaffold966	33029	34688	123.622	0.29778	0.209743	1.41973	0.155685
121087	Scaffold240	114240	114940	64.9739	0.296464	0.208985	1.41859	0.156018
198744	Scaffold450	8643	9932	61.5361	0.297205	0.209521	1.4185	0.156045
121929	Scaffold2414	4311	4569	27.861	0.27239	0.192055	1.41829	0.156106
113370	Scaffold2274	76837	77553	77.223	0.297864	0.210035	1.41817	0.156143
265650	Scaffold780	228779	229290	48.681	0.294963	0.20799	1.41816	0.156144
78257	Scaffold177	279678	279772	9.62824	0.211627	0.149246	1.41798	0.156197
71713	Scaffold169	401272	401309	6.91526	0.187837	0.132473	1.41793	0.156212
186508	Scaffold400	323021	323124	10.8473	0.220957	0.155898	1.41732	0.156388
159782	Scaffold322	162183	162439	29.9018	0.273729	0.193142	1.41725	0.156411
183539	Scaffold391	475451	475604	12.8318	0.232205	0.163888	1.41685	0.156528
86279	Scaffold1871	57524	58516	93.6252	0.297734	0.210153	1.41675	0.156556
128177	Scaffold2524	29330	29648	35.5949	0.283586	0.200196	1.41654	0.156616
279986	Scaffold881	216107	216430	43.6683	0.290203	0.204904	1.41629	0.156691
51843	Scaffold1453	137467	146384	1403.86	0.262753	0.18563	1.41547	0.156932
83864	Scaffold184	405265	405484	16.3546	0.242868	0.171583	1.41545	0.156936
211920	Scaffold500	201434	201566	14.0744	0.238575	0.168583	1.41518	0.157015
122256	Scaffold2420	32679	33049	25.677	0.273661	0.193377	1.41517	0.15702
286346	Scaffold926	152849	153246	25.6826	0.273551	0.193333	1.41492	0.157092
268467	Scaffold8	565468	565870	35.7412	0.286279	0.202373	1.41461	0.157183
246278	Scaffold663	84473	85339	122.722	0.297512	0.210373	1.41422	0.157298
199816	Scaffold454	214535	214972	35.6367	0.283366	0.200415	1.41389	0.157393
104554	Scaffold2128	87650	88018	27.6907	0.27534	0.194741	1.41388	0.157398
292365	Scaffold97	613557	618414	506.829	0.275673	0.195035	1.41345	0.157523
72620	Scaffold17	115194	116031	51.0664	0.294385	0.208281	1.4134	0.157537
105242	Scaffold214	399664	399938	2.22608	0.114528	0.081036	1.4133	0.157568
173940	Scaffold361	3	482	5.43239	0.169818	0.120183	1.413	0.157655
285329	Scaffold916	129576	129814	18.9993	0.256789	0.181739	1.41296	0.157669
206318	Scaffold48	452662	452758	9.91838	0.206938	0.146483	1.41271	0.157742
35174	Scaffold1291	91895	92126	17.2961	0.249961	0.176983	1.41235	0.157848
52569	Scaffold1465	110895	111076	23.0008	0.253741	0.179665	1.4123	0.157862
174041	Scaffold361	251469	251889	33.0281	0.280086	0.198356	1.41204	0.15794
211225	Scaffold5	1734595	1735021	35.7767	0.285893	0.202482	1.41194	0.157967
258325	Scaffold732	50263	59501	190.855	0.28766	0.203734	1.41194	0.157968
260377	Scaffold746	316424	316588	2.22052	0.114321	0.0809678	1.41193	0.157971
88495	Scaffold19	407752	407784	6.16309	0.179108	0.126889	1.41153	0.158087
31648	Scaffold126	364299	364587	8.90938	0.205544	0.14562	1.41151	0.158094
129083	Scaffold2540	68993	69504	30.1983	0.277306	0.196485	1.41134	0.158146
91601	Scaffold194	846766	847526	7.68963	0.192203	0.136186	1.41133	0.158149
14961	Scaffold111	178335	180939	209.885	0.286155	0.202777	1.41118	0.158192
106283	Scaffold216	124807	124918	7.21021	0.182536	0.129353	1.41115	0.158201
67764	Scaffold164	360175	361616	163.267	0.290977	0.206214	1.41104	0.158232
35506	Scaffold1297	157550	158366	93.9851	0.297171	0.210618	1.41095	0.15826
207617	Scaffold485	235638	236129	44.4491	0.291793	0.206831	1.41078	0.158309
62776	Scaffold1580	93559	93658	12.8262	0.230551	0.163474	1.41032	0.158445
139481	Scaffold276	38147	38656	50.0773	0.291742	0.206929	1.40987	0.15858
127349	Scaffold25072	84	825	32.8515	0.28253	0.200426	1.40965	0.158644
210364	Scaffold499	88321	89249	146.469	0.291201	0.206643	1.40919	0.158778
215168	Scaffold516	27045	27471	26.9038	0.274118	0.194522	1.40919	0.158779
195800	Scaffold438	391632	392245	98.5963	0.296352	0.210368	1.40873	0.158914
110573	Scaffold223	74417	74611	4.715	0.159797	0.113437	1.40869	0.158926
173246	Scaffold36	162380	162583	17.7914	0.252127	0.179011	1.40844	0.159
92575	Scaffold1957	80595	80922	24.52	0.263652	0.187202	1.40838	0.159018
274145	Scaffold84	118459	119626	87.5011	0.296387	0.210547	1.4077	0.15922
194056	Scaffold43	1006877	1007062	16.5598	0.247405	0.175764	1.4076	0.15925
111867	Scaffold225	422454	422641	14.0633	0.236538	0.16811	1.40704	0.159414
98597	Scaffold203	432793	432931	12.09	0.226851	0.161278	1.40659	0.15955
280880	Scaffold89	76750	76886	2.23163	0.113494	0.0806912	1.40653	0.159568
39573	Scaffold133	250744	250964	10.8876	0.218761	0.155534	1.40651	0.159572
219265	Scaffold535	386822	387299	59.2501	0.292158	0.207729	1.40644	0.159595
184243	Scaffold394	502914	503234	15.608	0.239291	0.170149	1.40637	0.159615
103291	Scaffold2104	69607	69919	37.1159	0.28016	0.19921	1.40636	0.159618
202306	Scaffold464	349113	349325	19.2588	0.250824	0.178422	1.40579	0.159786
10032	Scaffold107	286115	286713	78.4223	0.296099	0.210631	1.40577	0.159793
152073	Scaffold303	227655	228356	58.7402	0.295065	0.209904	1.40571	0.15981
21300	Scaffold1167	112524	112587	6.15052	0.176419	0.125538	1.4053	0.159932
126742	Scaffold25	1138118	1138661	60.3259	0.292246	0.207963	1.40528	0.159939
119558	Scaffold2375	60321	61589	69.1745	0.295906	0.210582	1.40519	0.159966
273538	Scaffold835	96074	96189	5.45533	0.168578	0.119983	1.40502	0.160017
251366	Scaffold692	392674	393798	101.985	0.294725	0.209804	1.40476	0.160093
235913	Scaffold612	154167	154246	5.45051	0.169329	0.120541	1.40474	0.160099
273987	Scaffold8385	1000	1352	5.45051	0.169329	0.120541	1.40474	0.160099
294243	Scaffold99	188599	188658	8.15722	0.199223	0.141848	1.40449	0.160174
140044	Scaffold2773	8	374	3.2003	0.132247	0.0941745	1.40427	0.160238
58943	Scaffold1539	252841	253196	29.4155	0.27504	0.19586	1.40427	0.160239
19666	Scaffold115	756248	756562	21.464	0.261628	0.186312	1.40425	0.160246
133320	Scaffold2627	8921	9024	19.5781	0.247937	0.176644	1.4036	0.160439
254617	Scaffold709	370068	370204	10.4089	0.21168	0.150828	1.40345	0.160481
280613	Scaffold886	167992	168325	27.4221	0.273995	0.195333	1.4027	0.160706
8631	Scaffold106	501837	502066	15.2705	0.240257	0.171285	1.40268	0.160714
260788	Scaffold75	13970	14582	53.1432	0.289936	0.206735	1.40245	0.160781
116748	Scaffold2328	15538	16073	44.7496	0.288649	0.20582	1.40244	0.160784
93624	Scaffold197	854646	855141	37.8419	0.284032	0.202582	1.40205	0.160899
69429	Scaffold166	401833	402128	23.4267	0.262027	0.186892	1.40203	0.160907
210874	Scaffold5	741454	741966	41.7848	0.287097	0.204774	1.40202	0.160909
10019	Scaffold107	265079	266702	135.524	0.290416	0.207183	1.40173	0.160995
21906	Scaffold11701	456	1050	10.8931	0.217405	0.155119	1.40153	0.161055
50917	Scaffold1441	82536	83075	64.0233	0.293747	0.209673	1.40098	0.16122
30430	Scaffold125	105576	105968	40.902	0.287157	0.205007	1.40071	0.1613
196906	Scaffold4416	11869	12141	14.7619	0.234454	0.167402	1.40054	0.161352
140219	Scaffold278	105318	105715	30.4504	0.26924	0.192263	1.40037	0.161402
76416	Scaffold1744	17378	17913	27.2398	0.269592	0.192627	1.39955	0.161648
205468	Scaffold477	425533	443307	4738.8	0.267524	0.191218	1.39905	0.161797
287454	Scaffold935	55962	56198	5.23756	0.152397	0.108938	1.39893	0.161834
268507	Scaffold8	633346	633941	68.8483	0.29271	0.209358	1.39813	0.162073
287754	Scaffold938	288304	288769	32.0971	0.279329	0.199798	1.39806	0.162095
177434	Scaffold372	577317	577393	10.1291	0.213033	0.152414	1.39773	0.162194
206605	Scaffold480	169415	170108	39.7851	0.286104	0.204702	1.39767	0.162214
28707	Scaffold123	475425	475892	20.8697	0.245677	0.175869	1.39693	0.162434
267130	Scaffold790	262957	263434	12.0726	0.223972	0.16035	1.39677	0.162483
18254	Scaffold114	134463	134669	17.8081	0.248749	0.178101	1.39667	0.162512
269371	Scaffold802	275953	276237	17.8081	0.248749	0.178101	1.39667	0.162512
217712	Scaffold527	249617	249730	11.6349	0.219365	0.157102	1.39632	0.162618
182663	Scaffold389	803424	803584	14.8614	0.235284	0.168537	1.39604	0.162704
78741	Scaffold1774	6554	8739	5.43386	0.167645	0.12009	1.396	0.162715
238944	Scaffold627	127659	127865	17.8597	0.239856	0.171848	1.39574	0.162792
293977	Scaffold986	153599	153760	14.0667	0.232014	0.166245	1.39562	0.16283
155987	Scaffold312	256787	257456	41.7995	0.286022	0.204956	1.39553	0.162856
50056	Scaffold1433	229496	229718	4.98146	0.15374	0.110193	1.39518	0.162962
267113	Scaffold790	196119	196233	15.1397	0.231545	0.16599	1.39494	0.163035
180593	Scaffold382	362305	362881	71.3546	0.293672	0.210616	1.39435	0.163212
157799	Scaffold317	500297	500868	62.3798	0.292402	0.209718	1.39427	0.163237
50375	Scaffold1436	193899	194356	42.7924	0.28123	0.201723	1.39414	0.163274
131822	Scaffold26	278288	278593	10.1062	0.211787	0.151936	1.39392	0.163341
66942	Scaffold163	557653	558762	87.0666	0.292999	0.210305	1.39321	0.163556
153294	Scaffold306	31078	31203	13.7483	0.223578	0.160507	1.39295	0.163634
207283	Scaffold484	50584	52983	230.41	0.284128	0.204014	1.39269	0.163713
266791	Scaffold79	96276	96514	21.9427	0.260859	0.187344	1.39241	0.163798
27193	Scaffold1218	92937	93129	14.8718	0.233666	0.167845	1.39215	0.163877
275272	Scaffold849	403259	403319	8.12318	0.196033	0.140814	1.39214	0.163881
153627	Scaffold3066	2713	3825	21.0526	0.255436	0.183496	1.39205	0.163908
126368	Scaffold2499	11833	12854	52.4796	0.290225	0.208533	1.39175	0.163999
211613	Scaffold50	646170	646472	27.8786	0.272808	0.196024	1.39171	0.16401
198674	Scaffold45	947219	947376	17.3161	0.242859	0.174539	1.39143	0.164096
21297	Scaffold1167	106127	106689	38.0748	0.283124	0.203547	1.39095	0.16424
18223	Scaffold114	49426	50235	50.793	0.289626	0.208228	1.39091	0.164254
152054	Scaffold303	183765	184359	46.6417	0.288532	0.207492	1.39057	0.164356
142246	Scaffold2816	59789	62240	136.287	0.288581	0.207596	1.39011	0.164496
249419	Scaffold682	254710	254913	16.5828	0.242819	0.174683	1.39005	0.164512
192634	Scaffold425	361049	361225	16.8618	0.23987	0.172568	1.39	0.16453
12151	Scaffold1085	159992	160050	6.19158	0.174544	0.125615	1.38952	0.164675
198693	Scaffold45	977658	978137	36.3276	0.280572	0.201977	1.38913	0.164794
153325	Scaffold306	110610	110956	38.224	0.281519	0.202693	1.3889	0.164864
272802	Scaffold829	205907	207028	36.7263	0.281314	0.202567	1.38874	0.164911
263894	Scaffold77	463762	463990	13.3208	0.229019	0.164945	1.38846	0.164998
292768	Scaffold974	225820	225932	10.1014	0.210999	0.151989	1.38826	0.165059
9300	Scaffold1063	404851	406327	155.102	0.290466	0.209262	1.38805	0.165121
82013	Scaffold1813	194345	194901	72.7522	0.29179	0.210308	1.38744	0.165307
80260	Scaffold1795	58144	61830	280.152	0.271878	0.195959	1.38743	0.165312
25228	Scaffold12	915484	915545	11.6265	0.214881	0.15494	1.38687	0.165481
273899	Scaffold838	192422	192990	51.0781	0.289585	0.208826	1.38673	0.165525
81820	Scaffold181	736153	736354	21.3309	0.251108	0.181101	1.38656	0.165575
230644	Scaffold588	99328	99665	15.7792	0.240852	0.173711	1.38651	0.165592
39207	Scaffold1327	47143	47300	17.7781	0.245104	0.176789	1.38642	0.165618
289073	Scaffold946	543788	544446	50.7454	0.28725	0.207221	1.3862	0.165686
205310	Scaffold477	24332	24423	11.3496	0.219565	0.158444	1.38576	0.165822
40953	Scaffold1344	125945	126062	10.8994	0.213753	0.154284	1.38545	0.165915
269698	Scaffold805	65920	66059	10.8994	0.213753	0.154284	1.38545	0.165915
88893	Scaffold190	145508	145772	15.3353	0.236969	0.1711	1.38497	0.166062
210727	Scaffold5	407116	407618	67.1078	0.289428	0.20898	1.38496	0.166066
221679	Scaffold546	164265	164724	24.8893	0.265217	0.191503	1.38492	0.166077
213419	Scaffold507	259431	259944	54.9458	0.287731	0.207765	1.38488	0.166088
30543	Scaffold125	434763	435044	29.1427	0.271872	0.196329	1.38478	0.16612
224121	Scaffold557	256621	256905	19.1231	0.240183	0.173473	1.38455	0.166189
219625	Scaffold537	289468	289828	24.9289	0.26502	0.191436	1.38439	0.166241
95171	Scaffold1992	110329	110562	17.2188	0.240383	0.173644	1.38434	0.166254
290989	Scaffold960	67511	67865	26.1146	0.266693	0.192661	1.38427	0.166277
216522	Scaffold520	455676	456133	44.3947	0.284467	0.205686	1.38302	0.16666
295373	Scaffold999	52722	52885	11.3441	0.218906	0.158291	1.38294	0.166685
198692	Scaffold45	976945	977326	33.8477	0.277364	0.200656	1.38229	0.166883
77683	Scaffold176	427453	427666	7.40578	0.189168	0.136905	1.38175	0.16705
109245	Scaffold2202	31965	32638	29.8179	0.271452	0.196461	1.38171	0.167059
14017	Scaffold110	826830	827004	20.7673	0.254921	0.184498	1.3817	0.167062
113427	Scaffold2277	29531	29687	14.1203	0.229774	0.166416	1.38072	0.167366
62872	Scaffold1582	8768	9045	24.7766	0.260374	0.18867	1.38005	0.167571
12392	Scaffold1088	64093	65047	37.402	0.277204	0.200879	1.37995	0.167601
71841	Scaffold1690	68391	68933	59.705	0.286393	0.207549	1.37988	0.167623
4455	Scaffold1024	38207	38337	12.1255	0.220936	0.160129	1.37974	0.167667
15953	Scaffold1119	143053	143774	58.8356	0.289328	0.209725	1.37956	0.167723
4164	Scaffold102	552225	552833	47.679	0.286686	0.207848	1.3793	0.167801
138022	Scaffold272	598377	598437	6.67027	0.182263	0.132167	1.37903	0.167884
201334	Scaffold460	428216	428574	23.2438	0.260315	0.188769	1.37902	0.16789
196441	Scaffold44	917270	918309	83.9463	0.290086	0.210362	1.37898	0.1679
53678	Scaffold148	441770	444032	275.61	0.27054	0.19626	1.37847	0.168057
92944	Scaffold196	625011	625398	34.0036	0.273791	0.198662	1.37818	0.168149
278825	Scaffold874	68507	68820	25.524	0.26006	0.188701	1.37816	0.168155
286874	Scaffold93	486197	486369	15.8537	0.229213	0.166337	1.37801	0.168201
94020	Scaffold198	198429	199405	88.3209	0.289524	0.210112	1.37795	0.168218
24952	Scaffold12	233458	234327	95.7834	0.288859	0.209657	1.37777	0.168275
279930	Scaffold881	76583	77062	58.7335	0.288903	0.209712	1.37762	0.168321
88136	Scaffold1896	357641	358048	50.5811	0.281028	0.204024	1.37743	0.16838
175990	Scaffold3686	8669	9748	74.2741	0.290103	0.210625	1.37734	0.168407
22169	Scaffold1175	177439	178165	49.8165	0.287084	0.208442	1.37728	0.168425
273167	Scaffold8316	5233	5313	9.36587	0.204622	0.148577	1.37721	0.168447
244196	Scaffold652	113667	114037	40.9625	0.272312	0.197766	1.37694	0.168531
262324	Scaffold759	450704	450887	6.67582	0.181618	0.131934	1.37659	0.168641
132743	Scaffold261	823095	826618	51.177	0.285774	0.2076	1.37656	0.168648
122205	Scaffold242	278735	279288	47.5684	0.285729	0.207574	1.37652	0.168662
83944	Scaffold184	578793	581615	274.17	0.287272	0.208698	1.37649	0.168669
16230	Scaffold1120	25771	26945	108.594	0.287081	0.208631	1.37602	0.168815
145061	Scaffold289	200847	201348	41.3486	0.280268	0.20368	1.37602	0.168816
238361	Scaffold624	17432	17575	20.9102	0.250698	0.182219	1.37581	0.168881
183137	Scaffold39	1210197	1210517	37.4054	0.275564	0.200316	1.37565	0.168931
144733	Scaffold288	337300	337451	6.38295	0.16574	0.120502	1.37542	0.169003
25375	Scaffold120	82840	83159	25.5295	0.259224	0.188494	1.37524	0.169057
133317	Scaffold2627	4656	5014	28.4031	0.269985	0.196365	1.37492	0.169158
235703	Scaffold611	78992	79245	28.9897	0.266105	0.193596	1.37454	0.169275
291535	Scaffold966	20280	21109	43.7483	0.283206	0.206043	1.3745	0.169286
14695	Scaffold1107	177833	178078	14.5295	0.231416	0.168386	1.37431	0.169344
110756	Scaffold223	547269	547488	13.2923	0.225129	0.163814	1.3743	0.169348
206659	Scaffold480	303476	303608	7.39876	0.186132	0.13544	1.37428	0.169356
7249	Scaffold1048	154672	155038	38.1215	0.276493	0.201213	1.37413	0.169401
171480	Scaffold3538	22638	23641	40.6577	0.281524	0.204951	1.37361	0.169561
239020	Scaffold627	318347	318623	18.2945	0.246729	0.179649	1.37339	0.169631
86469	Scaffold1874	31222	31716	27.9348	0.26762	0.194923	1.37295	0.169767
282572	Scaffold9	928831	928981	12.5749	0.223697	0.162933	1.37294	0.169771
105022	Scaffold2135	68104	68529	45.7562	0.275776	0.200867	1.37293	0.169775
18357	Scaffold114	371449	371485	3.70747	0.143488	0.104542	1.37253	0.169897
75818	Scaffold1737	12189	12703	59.7142	0.287811	0.209702	1.37248	0.169915
69604	Scaffold1661	19026	19189	12.5986	0.224278	0.163419	1.37241	0.169935
216580	Scaffold520	555250	556090	103.204	0.287513	0.209506	1.37234	0.169959
1618	Scaffold100	303303	303812	37.3289	0.278859	0.203216	1.37223	0.169992
208163	Scaffold488	196475	197251	8.1413	0.192253	0.140109	1.37217	0.170011
208607	Scaffold489	868355	868908	44.163	0.282951	0.206223	1.37207	0.170043
70162	Scaffold167	582421	582616	14.75	0.226519	0.165105	1.37197	0.170072
208415	Scaffold489	436864	437323	22.4798	0.258348	0.188306	1.37196	0.170076
235816	Scaffold6114	44548	45947	20.1747	0.249292	0.181723	1.37182	0.170119
49805	Scaffold143	1255453	1255646	14.5942	0.232168	0.169293	1.3714	0.170251
82375	Scaffold182	165885	166132	19.4628	0.249284	0.18179	1.37127	0.17029
164434	Scaffold333	800745	801112	28.98	0.265696	0.1938	1.37098	0.170382
22165	Scaffold1175	168962	169660	77.3945	0.28866	0.210573	1.37083	0.170428
131368	Scaffold259	177632	177794	21.5487	0.252385	0.184118	1.37078	0.170443
111606	Scaffold2246	64251	65167	85.2105	0.288413	0.210456	1.37042	0.170556
193779	Scaffold43	279641	279788	14.5997	0.231785	0.169159	1.37022	0.170617
89185	Scaffold19015	107	1107	19.5483	0.249196	0.181869	1.37019	0.170626
73306	Scaffold170	744272	744415	3.97467	0.140778	0.102744	1.37019	0.170629
101727	Scaffold2082	71249	71566	3.97467	0.140778	0.102744	1.37019	0.170629
43734	Scaffold1373	124928	125340	39.618	0.276824	0.202036	1.37017	0.170633
277104	Scaffold86	788895	789152	20.0564	0.244335	0.178353	1.36995	0.170703
153309	Scaffold306	81876	82079	16.5273	0.237992	0.173738	1.36983	0.170739
126692	Scaffold25	913225	913337	12.6034	0.222955	0.162789	1.36959	0.170814
220164	Scaffold54	507334	507571	18.7669	0.248423	0.181388	1.36957	0.170822
122433	Scaffold2426	69383	69679	9.39509	0.203454	0.148581	1.36931	0.170903
291554	Scaffold966	45735	46427	49.3294	0.284359	0.207765	1.36866	0.171106
157875	Scaffold317	684674	685156	58.9553	0.287319	0.209953	1.36849	0.171158
56768	Scaffold1517	14761	16440	10.8661	0.209849	0.153346	1.36847	0.171166
110854	Scaffold223	770945	771371	21.9956	0.25512	0.186439	1.36838	0.171192
198676	Scaffold45	948327	948720	36.5058	0.277709	0.20296	1.36829	0.171221
60841	Scaffold1559	80883	81212	5.92365	0.172634	0.126173	1.36823	0.171239
175778	Scaffold368	126665	127213	32.8419	0.272091	0.198869	1.36819	0.171251
15027	Scaffold111	362167	362367	17.074	0.241067	0.176224	1.36796	0.171326
177777	Scaffold3731	918	1100	15.0555	0.235091	0.171874	1.36781	0.171371
206056	Scaffold479	299834	300876	65.1083	0.287863	0.210458	1.36779	0.171377
148693	Scaffold2973	76948	77631	94.4847	0.288022	0.210607	1.36758	0.171443
280410	Scaffold884	314056	314628	44.6091	0.282587	0.206633	1.36758	0.171444
208579	Scaffold489	822274	823790	109.581	0.285182	0.208546	1.36747	0.171477
36505	Scaffold130	518456	519088	59.2285	0.286329	0.209419	1.36725	0.171546
210354	Scaffold499	70901	71108	16.2926	0.239816	0.17541	1.36717	0.171571
268465	Scaffold8	562856	563364	80.5646	0.28779	0.210563	1.36676	0.171699
234935	Scaffold608	84034	84215	13.835	0.228881	0.167479	1.36662	0.171743
210882	Scaffold5	752361	752704	26.2315	0.263001	0.192506	1.3662	0.171877
82408	Scaffold182	261209	261357	11.3315	0.213563	0.156347	1.36595	0.171954
256110	Scaffold719	230410	230678	11.3211	0.214221	0.156843	1.36583	0.171993
204821	Scaffold475	30725	30861	15.0437	0.234208	0.171495	1.36568	0.172038
223044	Scaffold551	341732	342234	5.9292	0.171958	0.125926	1.36555	0.17208
53558	Scaffold148	76568	76784	24.4836	0.257604	0.188665	1.3654	0.172126
244026	Scaffold651	526131	526469	25.4509	0.262948	0.192635	1.365	0.172252
14960	Scaffold111	177549	177823	22.5075	0.25617	0.187688	1.36487	0.172293
59847	Scaffold1547	69284	69715	3.69637	0.142113	0.104128	1.36479	0.172318
172335	Scaffold356	501526	501922	26.5996	0.263377	0.192999	1.36465	0.172362
276824	Scaffold86	127563	128000	29.1693	0.267656	0.196149	1.36455	0.172393
234515	Scaffold605	415299	416132	51.9449	0.284114	0.208219	1.36449	0.172412
246733	Scaffold667	16356	17610	93.7919	0.286205	0.209753	1.36448	0.172416
226236	Scaffold566	181908	183996	172.919	0.27947	0.204854	1.36424	0.172493
172721	Scaffold357	508544	510656	67.2429	0.28699	0.210426	1.36385	0.172614
167476	Scaffold342	152256	152633	31.8259	0.272461	0.199801	1.36366	0.172675
52653	Scaffold1467	116003	116237	13.8246	0.228703	0.167713	1.36365	0.172677
175564	Scaffold3666	262	1455	10.8077	0.20711	0.151899	1.36347	0.172734
177408	Scaffold372	468583	469906	125.108	0.285191	0.209202	1.36323	0.172809
257230	Scaffold725	251097	251606	38.2926	0.278262	0.204123	1.36321	0.172817
29570	Scaffold1239	113204	113387	17.8047	0.240851	0.176704	1.36302	0.172875
85179	Scaffold186	405672	406536	84.2929	0.28678	0.21045	1.3627	0.172977
3124	Scaffold1010	107678	107931	28.7036	0.264374	0.194024	1.36258	0.173014
21697	Scaffold117	892706	892856	13.8468	0.228116	0.167423	1.36251	0.173037
34576	Scaffold1288	41783	42426	38.1151	0.275847	0.202506	1.36217	0.173145
91565	Scaffold194	702745	703032	15.3471	0.231139	0.169695	1.36208	0.173171
90127	Scaffold1918	141169	141213	5.93549	0.171836	0.126159	1.36207	0.173176
117009	Scaffold233	544693	545159	5.93549	0.171836	0.126159	1.36207	0.173176
238072	Scaffold622	105860	105996	12.5819	0.22167	0.162789	1.3617	0.173293
94569	Scaffold1985	141587	142065	43.1742	0.278678	0.204674	1.36157	0.173333
13333	Scaffold1099	186264	187020	28.8533	0.267842	0.196725	1.3615	0.173355
44287	Scaffold1379	180148	180314	17.838	0.240069	0.176329	1.36148	0.173363
263769	Scaffold769	391132	391587	8.93787	0.193438	0.142097	1.36131	0.173415
106289	Scaffold216	133574	133948	28.8478	0.267807	0.19674	1.36122	0.173443
249305	Scaffold681	301270	302408	5.92994	0.171695	0.126144	1.3611	0.173481
262179	Scaffold758	291225	291577	26.2899	0.254027	0.186667	1.36086	0.173557
41131	Scaffold1347	59385	59668	21.7151	0.254874	0.187336	1.36052	0.173666
64780	Scaffold1608	106584	106657	13.0664	0.21464	0.157851	1.35976	0.173906
117764	Scaffold234	556867	557120	16.3156	0.237903	0.174989	1.35953	0.17398
76329	Scaffold1742	140256	141014	14.8843	0.225733	0.166044	1.35948	0.173995
52866	Scaffold147	99226	101491	171.042	0.286047	0.210482	1.35901	0.174143
193796	Scaffold43	314572	314670	8.64774	0.196382	0.144529	1.35877	0.174218
159125	Scaffold320	391474	391623	14.1266	0.224287	0.165093	1.35855	0.174289
157868	Scaffold317	673386	674382	173.43	0.282917	0.208253	1.35852	0.174298
95793	Scaffold2	700606	700711	8.9164	0.193629	0.142541	1.35841	0.174334
275026	Scaffold847	223724	223871	10.6315	0.210131	0.15469	1.35841	0.174335
216727	Scaffold521	225673	225705	6.68765	0.17796	0.131008	1.35839	0.17434
171473	Scaffold3538	8592	12016	94.3946	0.285235	0.20999	1.35833	0.174359
216562	Scaffold520	518035	518845	95.9239	0.284854	0.20971	1.35832	0.174361
202888	Scaffold468	80229	80358	4.4367	0.152541	0.112308	1.35824	0.174386
292842	Scaffold9742	377	702	4.4367	0.152541	0.112308	1.35824	0.174386
30864	Scaffold1252	50491	50861	30.6102	0.269774	0.198621	1.35823	0.17439
111291	Scaffold224	446625	446808	17.0489	0.237034	0.174536	1.35808	0.174438
99202	Scaffold204	570113	570418	30.1607	0.268588	0.197819	1.35775	0.174543
23486	Scaffold1187	30869	31926	84.2288	0.285662	0.210406	1.35767	0.174569
133254	Scaffold2625	18423	18709	8.9275	0.19325	0.142361	1.35746	0.174634
81105	Scaffold1800	57810	58404	38.2009	0.276573	0.203791	1.35714	0.174736
46965	Scaffold1400	150464	155842	945.954	0.251778	0.185525	1.35712	0.174744
82608	Scaffold182	690147	690342	17.4894	0.240968	0.177567	1.35706	0.174762
262594	Scaffold76	757487	757710	18.7739	0.245585	0.181023	1.35665	0.174892
256985	Scaffold724	190204	190774	41.3889	0.276106	0.203531	1.35658	0.174914
41601	Scaffold1350	85728	85809	9.34921	0.199548	0.147155	1.35603	0.175088
204415	Scaffold473	220524	220591	8.1502	0.186318	0.137401	1.35602	0.175094
254811	Scaffold71	345155	345478	24.6806	0.260426	0.192065	1.35593	0.175123
166609	Scaffold34	834255	834446	12.552	0.218965	0.161501	1.35581	0.17516
287948	Scaffold94	204781	205310	60.6068	0.282386	0.208308	1.35561	0.175222
281194	Scaffold890	179456	182744	233.412	0.268901	0.198393	1.3554	0.175291
282753	Scaffold9	1262348	1262460	9.65747	0.196826	0.145219	1.35537	0.1753
186599	Scaffold400	530054	530726	27.6517	0.265385	0.195811	1.35531	0.175318
70783	Scaffold1679	9950	10483	27.6572	0.26529	0.19577	1.35511	0.175383
66000	Scaffold162	165116	165380	21.2634	0.250285	0.184753	1.3547	0.175513
173727	Scaffold360	233755	234572	56.9147	0.28105	0.207491	1.35452	0.175572
65986	Scaffold162	144197	144352	10.8946	0.206277	0.152375	1.35375	0.175817
280105	Scaffold882	70254	70681	30.6061	0.268913	0.198708	1.35331	0.175957
187709	Scaffold405	261470	261988	48.5946	0.280959	0.207629	1.35318	0.175999
172098	Scaffold356	72449	72766	25.4779	0.259234	0.191592	1.35305	0.176039
257744	Scaffold729	309974	310093	10.9216	0.205179	0.151648	1.353	0.176055
55427	Scaffold15	892955	893580	77.6296	0.284915	0.210601	1.35287	0.176097
165238	Scaffold336	162853	163068	11.8457	0.216778	0.160263	1.35264	0.176172
251453	Scaffold693	156880	157050	11.8457	0.216778	0.160263	1.35264	0.176172
34143	Scaffold1281	132104	132290	14.043	0.219938	0.162602	1.35262	0.176177
156277	Scaffold313	127361	127479	9.17804	0.188653	0.139506	1.3523	0.176281
132111	Scaffold260	126914	127488	41.3333	0.275111	0.203523	1.35174	0.176459
208046	Scaffold487	212154	212611	3.94691	0.13754	0.101754	1.35169	0.176474
236664	Scaffold617	143593	144064	37.69	0.273577	0.202425	1.3515	0.176536
268159	Scaffold798	171603	172170	49.7685	0.280609	0.207637	1.35144	0.176555
7807	Scaffold1051	86829	88741	115.884	0.281621	0.208426	1.35118	0.176639
166979	Scaffold340	556325	556683	37.0074	0.274204	0.202938	1.35117	0.17664
5659	Scaffold1032	247627	247912	4.44854	0.151758	0.112319	1.35113	0.176652
85343	Scaffold186	860611	860985	42.3943	0.271824	0.201189	1.35108	0.176668
47758	Scaffold1411	226318	226685	22.9111	0.254068	0.188061	1.35099	0.176699
4677	Scaffold1027	9245	9816	50.6879	0.279649	0.207011	1.35089	0.176731
136617	Scaffold269	414921	415524	32.3512	0.270462	0.200254	1.35059	0.176826
124360	Scaffold246	293993	294165	8.44808	0.183531	0.135912	1.35037	0.176898
76221	Scaffold1741	186956	187123	14.6116	0.226638	0.167908	1.34977	0.177089
148879	Scaffold298	214557	215155	46.5074	0.278025	0.206001	1.34963	0.177134
19750	Scaffold1150	314205	315187	72.1955	0.283879	0.210367	1.34944	0.177194
84425	Scaffold185	81587	81897	36.3853	0.270441	0.200411	1.34943	0.177199
111390	Scaffold2240	70787	71475	42.0632	0.276333	0.204793	1.34933	0.177232
276881	Scaffold86	215605	215807	16.612	0.232296	0.172179	1.34916	0.177286
166926	Scaffold340	436770	437280	44.4344	0.27909	0.206927	1.34873	0.177423
267817	Scaffold796	416604	417253	63.3894	0.282072	0.209155	1.34863	0.177456
263341	Scaffold765	408802	409723	24.6521	0.258413	0.191614	1.34861	0.177461
186251	Scaffold40	583018	583055	5.17704	0.159877	0.118566	1.34842	0.177523
249418	Scaffold682	250516	250882	28.4505	0.263402	0.195397	1.34803	0.177647
239933	Scaffold630	307759	308197	34.6717	0.268681	0.199401	1.34744	0.177838
167737	Scaffold343	208378	209069	57.8933	0.28153	0.208955	1.34733	0.177875
29190	Scaffold1232	258685	259150	22.465	0.250157	0.185698	1.34712	0.177942
150265	Scaffold3	1996142	1996632	60.2916	0.282279	0.209545	1.3471	0.177948
83876	Scaffold184	421760	423132	210.253	0.275608	0.204644	1.34677	0.178054
206058	Scaffold479	303328	312666	256.69	0.275781	0.204772	1.34677	0.178054
84378	Scaffold1849	11118	12429	13.8517	0.22332	0.165845	1.34655	0.178124
281142	Scaffold89	913810	914718	59.6804	0.280329	0.208191	1.3465	0.17814
3179	Scaffold1010	203034	203850	45.8496	0.273148	0.20291	1.34615	0.178253
111990	Scaffold225	695222	695607	42.4395	0.275162	0.204442	1.34592	0.178329
49773	Scaffold143	1188206	1188268	5.18259	0.159185	0.118309	1.34551	0.17846
291881	Scaffold967	78815	79210	25.9588	0.259752	0.193059	1.34545	0.17848
16392	Scaffold1121	110481	110780	21.7506	0.251304	0.186834	1.34507	0.178604
43656	Scaffold1373	17159	17541	32.3345	0.269045	0.200063	1.3448	0.17869
251233	Scaffold6917	22569	22630	9.40692	0.197618	0.147015	1.34421	0.178882
150803	Scaffold30	985275	985451	22.4476	0.249166	0.185384	1.34406	0.17893
215205	Scaffold516	132756	132842	9.87378	0.203642	0.151585	1.34342	0.179136
280862	Scaffold89	10334	10509	9.87378	0.203642	0.151585	1.34342	0.179136
56234	Scaffold151	555393	555742	40.1397	0.261756	0.194859	1.34331	0.179173
90469	Scaffold192	895431	896840	144.308	0.28197	0.20991	1.34329	0.179178
280795	Scaffold888	157240	164135	59.2419	0.282154	0.210051	1.34326	0.179187
101400	Scaffold2077	230804	230834	2.9442	0.122752	0.0913898	1.34317	0.179218
10115	Scaffold107	452291	452448	12.1539	0.211468	0.157486	1.34278	0.179344
265546	Scaffold780	21812	22714	51.5183	0.278949	0.207782	1.34251	0.179431
112502	Scaffold2261	39182	39407	5.16593	0.158736	0.118246	1.34242	0.17946
225246	Scaffold5616	160	419	5.16593	0.158736	0.118246	1.34242	0.17946
156419	Scaffold3130	33264	33781	5.95214	0.167227	0.124574	1.34239	0.179469
94058	Scaffold198	258312	259300	93.9923	0.281476	0.209755	1.34193	0.17962
227381	Scaffold57	834374	834550	16.7839	0.237154	0.17674	1.34182	0.179653
246964	Scaffold668	294265	295094	47.4584	0.278478	0.207574	1.34158	0.179731
83925	Scaffold184	533776	533979	15.5523	0.232592	0.173372	1.34158	0.179733
284955	Scaffold912	234260	234418	15.5523	0.232592	0.173372	1.34158	0.179733
56218	Scaffold151	355813	355950	12.1588	0.210565	0.156958	1.34154	0.179745
140668	Scaffold2788	50937	51170	18.7802	0.241756	0.180223	1.34143	0.179781
145628	Scaffold29	739770	739999	19.5664	0.241907	0.18034	1.34139	0.179794
80782	Scaffold18	961964	962641	19.2227	0.243421	0.181522	1.341	0.179921
173725	Scaffold360	229795	230330	46.2914	0.269827	0.201226	1.34092	0.179947
121100	Scaffold240	139656	141417	133.487	0.278188	0.207461	1.34091	0.179948
10023	Scaffold107	270313	271927	160.715	0.278316	0.207598	1.34064	0.180036
806	Scaffold10	342833	343499	90.8296	0.282176	0.21053	1.34031	0.180144
120360	Scaffold239	312841	313002	13.0655	0.220279	0.164366	1.34017	0.18019
132726	Scaffold261	771642	772821	99.2805	0.281137	0.209918	1.33927	0.180482
118926	Scaffold236	399666	402071	176.959	0.271434	0.202721	1.33895	0.180586
48988	Scaffold1425	82676	83053	11.8527	0.214153	0.159949	1.33888	0.180609
236005	Scaffold613	187938	188039	13.101	0.220911	0.165028	1.33863	0.180691
280785	Scaffold888	118625	119854	64.9731	0.281615	0.210414	1.33838	0.180771
266069	Scaffold783	287102	287303	12.5457	0.213954	0.15986	1.33838	0.180772
91422	Scaffold194	88384	88512	7.88447	0.187235	0.139907	1.33828	0.180805
212430	Scaffold502	378000	378696	69.948	0.281515	0.21037	1.33819	0.180834
251598	Scaffold694	157458	158077	70.339	0.281524	0.210385	1.33814	0.18085
90375	Scaffold192	631214	631303	9.88006	0.202753	0.151542	1.33793	0.180919
73293	Scaffold170	702061	702544	54.3886	0.279631	0.20906	1.33756	0.181039
142973	Scaffold28317	41952	42356	19.2116	0.242583	0.181372	1.33749	0.181062
179793	Scaffold38	649915	649991	8.66586	0.192029	0.143627	1.33699	0.181225
182089	Scaffold388	200214	200265	8.66586	0.192029	0.143627	1.33699	0.181225
184555	Scaffold396	191226	191693	38.031	0.272854	0.204094	1.3369	0.181255
292158	Scaffold969	287599	287838	17.9925	0.239481	0.179186	1.33649	0.181388
1396	Scaffold10	2008396	2008761	25.1759	0.256862	0.192205	1.3364	0.181419
276462	Scaffold858	103368	103651	20.974	0.248297	0.185827	1.33618	0.181491
170845	Scaffold352	77217	78956	136.831	0.275805	0.206483	1.33573	0.181638
76982	Scaffold175	911345	912094	67.7411	0.281003	0.210399	1.33557	0.181689
193310	Scaffold428	78925	81897	187.965	0.273493	0.204778	1.33556	0.181694
23116	Scaffold1182	239243	239350	8.65476	0.191802	0.143625	1.33543	0.181735
192395	Scaffold424	296610	297584	94.1919	0.280657	0.210167	1.3354	0.181746
216801	Scaffold521	515867	516019	14.3381	0.225976	0.169226	1.33535	0.181763
54268	Scaffold1489	59108	59375	21.8403	0.240686	0.180312	1.33483	0.181933
206807	Scaffold481	202575	202956	9.87451	0.202039	0.151362	1.33481	0.181938
53978	Scaffold1483	164486	164684	14.327	0.225822	0.16925	1.33425	0.182123
165203	Scaffold336	92887	93449	40.5267	0.272687	0.204392	1.33414	0.182157
108058	Scaffold219	366852	367175	26.9051	0.260105	0.194963	1.33412	0.182163
280040	Scaffold881	339572	340358	9.85712	0.201493	0.15104	1.33403	0.182193
147354	Scaffold294	368532	368889	26.7346	0.256625	0.192382	1.33393	0.182226
191476	Scaffold420	283213	283464	24.3257	0.245479	0.184051	1.33376	0.182283
229516	Scaffold58	393603	394084	35.8364	0.269917	0.202395	1.33362	0.182328
88862	Scaffold190	61840	62714	147.184	0.279478	0.20961	1.33332	0.182427
24447	Scaffold1193	163571	163713	7.37583	0.176155	0.132122	1.33328	0.182439
7557	Scaffold105	719512	719620	7.87892	0.186078	0.139576	1.33317	0.182478
203532	Scaffold47	43625	43712	7.87892	0.186078	0.139576	1.33317	0.182478
54567	Scaffold1490	17891	18029	7.91851	0.186151	0.13964	1.33307	0.182508
94052	Scaffold198	246081	246243	15.2191	0.221276	0.166012	1.33289	0.182569
33865	Scaffold128	277590	277751	15.0103	0.225762	0.169397	1.33273	0.182619
105937	Scaffold2150	180	576	10.6496	0.204297	0.153355	1.33219	0.182798
210549	Scaffold499	556518	556642	10.6496	0.204297	0.153355	1.33219	0.182798
126372	Scaffold2499	18735	19177	21.6733	0.24604	0.1848	1.33138	0.183063
121335	Scaffold2402	38278	38749	1.97627	0.102386	0.0769024	1.33137	0.183066
208508	Scaffold489	586945	587913	57.2994	0.272525	0.204698	1.33135	0.183074
100856	Scaffold2069	163027	163236	22.9674	0.248511	0.186665	1.33132	0.183085
228832	Scaffold577	47603	47967	31.5816	0.265762	0.199646	1.33117	0.183134
187029	Scaffold402	91245	91962	31.6031	0.265367	0.199386	1.33092	0.183215
72364	Scaffold1697	134737	135250	47.1494	0.276458	0.207735	1.33082	0.183249
233175	Scaffold6	521949	523096	99.0592	0.279171	0.209823	1.33051	0.183352
283298	Scaffold90	1126414	1126548	5.42056	0.151701	0.114045	1.33018	0.183458
127674	Scaffold2513	40690	41203	50.6166	0.277316	0.208515	1.32996	0.183532
161998	Scaffold329	64076	64283	18.8031	0.238707	0.179516	1.32972	0.18361
138983	Scaffold2744	6854	7125	31.2865	0.253391	0.190563	1.3297	0.183618
87900	Scaffold1893	70498	71574	98.5561	0.279166	0.209948	1.3297	0.183619
140787	Scaffold279	321713	321928	18.0502	0.238046	0.17908	1.32927	0.18376
224177	Scaffold558	70904	71551	52.3442	0.277556	0.208811	1.32922	0.183775
282862	Scaffold9	1581667	1582017	25.1696	0.254701	0.191617	1.32922	0.183776
100124	Scaffold2058	6634	7078	36.3255	0.269382	0.202696	1.32899	0.18385
68365	Scaffold1645	117470	120311	21.2497	0.244714	0.18416	1.32881	0.18391
200226	Scaffold456	68635	69226	61.8969	0.277862	0.209122	1.32871	0.183944
52986	Scaffold147	357391	357982	66.7363	0.279603	0.210436	1.32868	0.183953
171523	Scaffold354	100133	100289	1.98182	0.101972	0.0767547	1.32854	0.184
182640	Scaffold389	743815	745220	103.004	0.279604	0.210505	1.32825	0.184095
127122	Scaffold2501	30304	30835	52.5981	0.276369	0.20816	1.32767	0.184286
252333	Scaffold7	191450	191635	15.855	0.226292	0.170447	1.32764	0.184297
55013	Scaffold1496	463715	463874	18.0606	0.23708	0.178583	1.32757	0.184322
54327	Scaffold149	37368	38393	2.97751	0.119881	0.0903074	1.32748	0.18435
123991	Scaffold2450	22352	23127	34.851	0.265096	0.19976	1.32707	0.184485
4610	Scaffold1026	43042	43536	84.7482	0.278827	0.210157	1.32675	0.184591
172458	Scaffold3562	11783	12129	4.47074	0.146535	0.110455	1.32664	0.184627
282743	Scaffold9	1222332	1222599	23.9687	0.253043	0.190756	1.32653	0.184665
4551	Scaffold1025	58097	58459	7.16079	0.179688	0.135494	1.32617	0.184782
202222	Scaffold464	156861	157200	22.7079	0.250615	0.188982	1.32613	0.184796
64793	Scaffold1608	184067	184413	45.503	0.2717	0.204952	1.32568	0.184947
185943	Scaffold4	1399731	1400405	18.6863	0.235821	0.177895	1.32561	0.184967
21010	Scaffold1164	148028	148546	1.97072	0.101546	0.0766044	1.32559	0.184977
59849	Scaffold1547	72301	72934	1.97072	0.101546	0.0766044	1.32559	0.184977
149060	Scaffold29808	712	812	1.97072	0.101546	0.0766044	1.32559	0.184977
25127	Scaffold12	712891	713892	95.2251	0.278502	0.210116	1.32547	0.185016
274718	Scaffold844	179598	180104	36.414	0.266425	0.201022	1.32535	0.185055
238071	Scaffold622	104899	105185	18.506	0.239802	0.180953	1.32521	0.1851
259335	Scaffold74	369220	369272	7.87337	0.184225	0.139022	1.32516	0.18512
120826	Scaffold24	525118	526271	101.028	0.277977	0.209798	1.32498	0.185179
292344	Scaffold97	584315	584989	54.0415	0.277192	0.209217	1.32491	0.185203
209213	Scaffold491	224899	225638	55.9237	0.276279	0.208552	1.32475	0.185255
163675	Scaffold331	406202	406762	31.0863	0.262972	0.198524	1.32464	0.185292
121143	Scaffold240	198131	198696	57.7234	0.276691	0.20893	1.32432	0.185396
164404	Scaffold333	717333	718652	119.911	0.274981	0.207649	1.32426	0.185417
198971	Scaffold450	604166	604620	41.4793	0.271631	0.205127	1.32421	0.185433
11698	Scaffold1081	142580	142871	19.213	0.239652	0.180996	1.32408	0.185478
102268	Scaffold20942	31	413	55.0274	0.277426	0.209542	1.32396	0.185517
217797	Scaffold5272	4720	4974	10.1743	0.194369	0.146819	1.32386	0.185548
161348	Scaffold327	298625	298834	25.1926	0.253285	0.19135	1.32367	0.185612
90681	Scaffold1924	118304	119316	122.898	0.277126	0.209405	1.3234	0.185702
56943	Scaffold152	16526	17024	56.5447	0.276436	0.208953	1.32296	0.185849
154	Scaffold1	541060	541240	5.94732	0.163708	0.123748	1.32291	0.185864
3998	Scaffold102	115549	116154	7.90259	0.184518	0.139509	1.32263	0.18596
107713	Scaffold2183	7929	8367	30.0313	0.257849	0.194982	1.32243	0.186027
5715	Scaffold1033	231928	233202	31.7375	0.260709	0.197147	1.32241	0.186033
191035	Scaffold419	216267	216422	13.1183	0.216858	0.164	1.3223	0.186068
145649	Scaffold29	783279	784143	94.827	0.277838	0.210193	1.32182	0.186227
261898	Scaffold756	406575	406875	29.43	0.259107	0.196024	1.32181	0.186231
135007	Scaffold266	369425	369823	43.2306	0.272096	0.205852	1.3218	0.186234
85974	Scaffold187	401070	401595	43.2574	0.270107	0.204363	1.3217	0.186269
50488	Scaffold1439	41172	41429	18.5178	0.239079	0.180896	1.32164	0.186288
259289	Scaffold74	224112	224388	18.5178	0.239079	0.180896	1.32164	0.186288
147338	Scaffold294	322394	322726	29.8428	0.261074	0.19754	1.32162	0.186293
106899	Scaffold2167	122883	123050	7.16707	0.17914	0.135577	1.32131	0.186397
290056	Scaffold952	42930	44517	7.16707	0.17914	0.135577	1.32131	0.186397
118459	Scaffold235	406002	406212	9.903	0.198706	0.150431	1.32091	0.186532
94016	Scaffold198	185698	186184	45.0724	0.270309	0.204642	1.32089	0.186539
43117	Scaffold1367	189620	189877	24.6536	0.251403	0.190362	1.32066	0.186616
107906	Scaffold219	4114	4861	62.7875	0.277342	0.210012	1.32061	0.186633
8885	Scaffold1060	314665	314791	12.3307	0.213905	0.162002	1.32038	0.186708
283528	Scaffold901	20540	20668	5.18405	0.155343	0.117652	1.32036	0.186715
169619	Scaffold348	341377	342089	61.3628	0.277291	0.210014	1.32035	0.186719
54512	Scaffold149	625389	625852	33.7935	0.265837	0.201341	1.32033	0.186726
116751	Scaffold2328	20460	20995	28.6675	0.259478	0.196528	1.32031	0.186731
54206	Scaffold1488	179421	184990	410.532	0.251208	0.190284	1.32018	0.186775
80262	Scaffold1795	64922	70656	509.34	0.249935	0.18935	1.31996	0.186847
196326	Scaffold44	569217	569421	26.7191	0.251381	0.190455	1.3199	0.18687
259909	Scaffold743	211832	211939	16.3078	0.225974	0.171224	1.31976	0.186916
274375	Scaffold84	880397	881214	68.2776	0.277495	0.210268	1.31972	0.186929
71295	Scaffold1684	54871	55037	19.7591	0.240834	0.182501	1.31963	0.186959
202557	Scaffold465	272704	273852	162.116	0.271124	0.205564	1.31893	0.187193
10858	Scaffold1075	58131	58571	42.6043	0.265197	0.2011	1.31873	0.187259
3907	Scaffold1019	89366	89708	18.4949	0.238153	0.180596	1.31871	0.187266
205294	Scaffold4766	7021	7529	18.4949	0.238153	0.180596	1.31871	0.187266
13858	Scaffold110	284027	285347	103.326	0.276347	0.209595	1.31848	0.187343
197890	Scaffold447	196362	196627	25.2281	0.252403	0.191438	1.31846	0.187349
198698	Scaffold45	990718	990831	16.2904	0.225342	0.170941	1.31825	0.187421
103693	Scaffold2110	81108	81358	3.69564	0.13247	0.100502	1.31808	0.187477
237619	Scaffold62	1085991	1086074	9.85011	0.196294	0.148957	1.31779	0.187574
265653	Scaffold780	233884	234080	20.4528	0.239369	0.181698	1.3174	0.187705
162129	Scaffold329	303747	304137	28.9591	0.257092	0.195186	1.31717	0.187783
183570	Scaffold391	552300	552367	7.87263	0.181647	0.137912	1.31713	0.187796
174728	Scaffold364	421157	421423	22.7364	0.248148	0.188436	1.31688	0.187879
13696	Scaffold11	1094612	1095016	39.0183	0.269389	0.204626	1.31649	0.188008
86844	Scaffold188	191475	191629	14.8001	0.225094	0.171026	1.31614	0.188127
63565	Scaffold1596	12645	12765	13.5859	0.219784	0.167039	1.31577	0.188253
183335	Scaffold391	12151	12382	16.0317	0.229695	0.174576	1.31573	0.188265
3595	Scaffold1015	2672	2786	1.98737	0.100107	0.0760871	1.31568	0.18828
33648	Scaffold1276	417649	417791	1.98737	0.100107	0.0760871	1.31568	0.18828
43394	Scaffold137	501897	501994	9.11606	0.193651	0.147188	1.31567	0.188286
223073	Scaffold551	459748	459857	13.5915	0.219622	0.166958	1.31543	0.188366
98108	Scaffold2021	220492	220738	17.2507	0.233011	0.177148	1.31535	0.188394
22157	Scaffold1175	159596	159999	37.4968	0.266825	0.20286	1.31532	0.188403
56216	Scaffold151	351516	353166	154.276	0.268934	0.204533	1.31487	0.188553
187526	Scaffold404	463544	463700	17.1143	0.227046	0.172698	1.3147	0.18861
243896	Scaffold651	72096	80692	178.099	0.269297	0.204838	1.31468	0.188618
5055	Scaffold103	93629	94041	33.1514	0.261165	0.198688	1.31445	0.188696
245912	Scaffold660	363582	363981	13.1294	0.214618	0.163286	1.31437	0.18872
38806	Scaffold1322	78455	78832	31.1717	0.260305	0.198055	1.31431	0.188742
19757	Scaffold1150	338835	339023	13.5804	0.219458	0.166981	1.31427	0.188755
107296	Scaffold2175	80263	81231	14.2693	0.21979	0.167236	1.31425	0.188762
281078	Scaffold89	680932	681056	18.5225	0.224954	0.171184	1.3141	0.188811
179547	Scaffold38	8167	8601	27.2259	0.253302	0.192781	1.31393	0.188868
14955	Scaffold111	162583	163769	111.128	0.274127	0.208637	1.31389	0.188883
110074	Scaffold222	143316	143523	18.5297	0.237203	0.180544	1.31383	0.188905
111386	Scaffold2240	60696	61781	74.336	0.276711	0.210635	1.31369	0.188949
164794	Scaffold334	455420	456370	51.7357	0.273584	0.208303	1.31339	0.18905
286294	Scaffold926	39797	39958	13.1463	0.203176	0.154702	1.31334	0.189069
220792	Scaffold542	68926	69169	14.8105	0.223752	0.170369	1.31334	0.189069
26931	Scaffold1215	5907	6152	8.09542	0.177527	0.135181	1.31326	0.189095
289459	Scaffold95	174766	175013	19.277	0.237479	0.180843	1.31318	0.189123
291961	Scaffold967	261786	262039	22.7183	0.246549	0.187825	1.31265	0.189301
138237	Scaffold2729	68403	68539	12.314	0.212093	0.161576	1.31265	0.189301
212235	Scaffold5010	12586	13197	18.6877	0.232934	0.177508	1.31224	0.189438
100850	Scaffold2069	149848	150053	14.812	0.224348	0.170969	1.31222	0.189447
106472	Scaffold216	526132	526512	11.8068	0.206744	0.157558	1.31218	0.189459
245183	Scaffold658	362065	362877	69.8343	0.2748	0.20945	1.31201	0.189518
170182	Scaffold35	356265	356338	12.3377	0.212589	0.16206	1.31179	0.189591
96639	Scaffold200	34415	34799	24.2381	0.24728	0.188563	1.3114	0.189723
43290	Scaffold137	183414	183624	20.007	0.237218	0.180903	1.3113	0.189757
84128	Scaffold1842	44801	45954	54.9952	0.274222	0.209127	1.31127	0.189765
123199	Scaffold2439	60449	61107	47.4946	0.271319	0.206924	1.3112	0.189789
176735	Scaffold37	1070213	1070355	9.9141	0.195969	0.149516	1.31069	0.189963
94561	Scaffold1985	129540	131181	168.033	0.270082	0.206134	1.31022	0.190121
247960	Scaffold673	141448	141608	17.1129	0.225022	0.171751	1.31017	0.190139
220760	Scaffold541	524669	525031	30.6819	0.257992	0.196942	1.30999	0.190199
20950	Scaffold1164	70451	70980	1.96516	0.099268	0.0757874	1.30982	0.190256
8403	Scaffold1059	17444	17636	12.371	0.211575	0.161552	1.30964	0.190317
198068	Scaffold448	144090	145137	72.625	0.275793	0.210632	1.30936	0.190412
95787	Scaffold2	692863	692946	9.14528	0.192843	0.147301	1.30918	0.190474
19772	Scaffold1150	393187	393392	23.7536	0.242232	0.185058	1.30895	0.19055
267882	Scaffold797	60206	60764	46.6626	0.271097	0.207111	1.30894	0.190554
138984	Scaffold2744	8764	9038	26.2781	0.247946	0.189433	1.30888	0.190574
258019	Scaffold73	701521	701607	9.83345	0.194282	0.148434	1.30888	0.190576
49435	Scaffold143	434241	434709	40.3813	0.265369	0.202917	1.30777	0.19095
224883	Scaffold56	1011135	1011289	12.1325	0.203221	0.155396	1.30776	0.190954
108223	Scaffold219	784512	785093	43.235	0.269174	0.205876	1.30746	0.191058
245588	Scaffold66	575499	575629	12.3606	0.211544	0.161852	1.30702	0.191206
121927	Scaffold2414	2117	2379	32.4311	0.259089	0.19823	1.30701	0.191208
51330	Scaffold1448	44601	45054	20.5515	0.237611	0.18181	1.30692	0.191239
171376	Scaffold353	371946	372469	53.3297	0.273253	0.209097	1.30683	0.191272
248186	Scaffold674	373206	374365	79.3466	0.275253	0.210628	1.30682	0.191273
40669	Scaffold1340	187411	187715	19.4988	0.229838	0.175913	1.30655	0.191367
39079	Scaffold1326	12650	13157	53.1833	0.271988	0.208193	1.30642	0.191408
20003	Scaffold1154	48822	49107	10.3761	0.201233	0.15404	1.30637	0.191428
48237	Scaffold142	214527	214630	12.3717	0.211215	0.161685	1.30634	0.191438
21307	Scaffold1167	119742	120500	86.8811	0.274595	0.210232	1.30615	0.1915
59384	Scaffold1543	76229	76475	17.0984	0.225289	0.172505	1.30599	0.191556
160899	Scaffold326	143405	143774	30.4	0.257882	0.197464	1.30597	0.191563
59114	Scaffold154	543670	543777	15.5072	0.223075	0.170826	1.30586	0.1916
24954	Scaffold12	236225	237172	111.935	0.272509	0.208706	1.30571	0.191653
50018	Scaffold1433	96521	97194	54.2926	0.273425	0.209427	1.30559	0.191692
231068	Scaffold59	408264	408555	24.3905	0.249141	0.190862	1.30535	0.191774
275812	Scaffold853	243370	243551	13.5978	0.217339	0.1665	1.30534	0.191777
202524	Scaffold465	164055	164189	13.6033	0.217184	0.166421	1.30503	0.191882
34127	Scaffold1281	62244	62615	33.815	0.261529	0.20041	1.30497	0.191904
130673	Scaffold257	761727	761895	10.365	0.201027	0.15405	1.30495	0.191911
291962	Scaffold967	263877	263947	7.17744	0.174446	0.133682	1.30493	0.191916
160811	Scaffold3256	23714	23992	21.582	0.234129	0.179433	1.30483	0.19195
182954	Scaffold39	603624	603695	10.3532	0.200526	0.153708	1.30459	0.192032
144134	Scaffold2861	37286	38291	14.8334	0.221561	0.169837	1.30455	0.192046
178564	Scaffold376	195145	197741	225.041	0.259981	0.199294	1.30451	0.19206
216084	Scaffold52	355642	355789	12.3551	0.210946	0.161711	1.30446	0.192077
50073	Scaffold1434	41414	41676	17.9703	0.23089	0.17707	1.30395	0.19225
89736	Scaffold191	584978	585735	74.0004	0.274629	0.210636	1.30381	0.192298
2562	Scaffold1006	187318	187587	18.6759	0.230386	0.176705	1.30379	0.192306
238231	Scaffold623	330600	339391	1431.01	0.236311	0.181257	1.30374	0.192322
85704	Scaffold1867	30247	30868	22.6691	0.244871	0.187834	1.30365	0.192352
110164	Scaffold222	472611	472857	20.4132	0.235655	0.180775	1.30358	0.192376
109583	Scaffold221	424340	430773	354.294	0.257175	0.197284	1.30358	0.192377
76330	Scaffold1742	149135	150312	14.4223	0.206642	0.158524	1.30354	0.192391
240191	Scaffold631	432120	432301	13.5393	0.215659	0.165445	1.30351	0.192402
166072	Scaffold3389	39813	42466	263.141	0.256821	0.197043	1.30338	0.192446
174020	Scaffold361	207039	207238	19.7938	0.236749	0.181649	1.30333	0.192463
212564	Scaffold503	149221	149757	32.5667	0.26045	0.199862	1.30315	0.192523
198648	Scaffold45	901279	901813	54.4135	0.271085	0.208068	1.30287	0.192621
272741	Scaffold829	68187	68972	18.5526	0.234316	0.179865	1.30273	0.192666
67274	Scaffold1636	48855	49008	14.3562	0.217953	0.167312	1.30267	0.192687
102834	Scaffold21	1086492	1087247	55.5938	0.272844	0.209463	1.30259	0.192715
257140	Scaffold724	491161	491658	68.7268	0.273455	0.20997	1.30235	0.192795
133609	Scaffold2630	46473	46992	49.786	0.271077	0.208192	1.30205	0.192899
94584	Scaffold1985	161202	161328	16.0414	0.225001	0.172814	1.30198	0.192922
278995	Scaffold876	49392	49878	42.9608	0.268621	0.20634	1.30184	0.192972
186346	Scaffold40	829400	829672	18.5415	0.234191	0.179894	1.30183	0.192976
160090	Scaffold3227	41412	41744	22.2862	0.241852	0.18582	1.30154	0.193074
246290	Scaffold663	104506	105035	50.8588	0.271719	0.208775	1.30149	0.193091
270113	Scaffold81	54731	54798	3.71376	0.130829	0.100523	1.30148	0.193095
264709	Scaffold774	333753	334608	54.3218	0.272443	0.209389	1.30113	0.193213
81421	Scaffold1807	5854	13656	354.97	0.256689	0.197304	1.30099	0.193263
18858	Scaffold1142	16160	19621	363.282	0.256717	0.197328	1.30096	0.193271
227763	Scaffold570	284814	285001	22.0796	0.236288	0.181643	1.30084	0.193314
151932	Scaffold3026	16508	16613	11.8875	0.204821	0.157463	1.30076	0.193342
293563	Scaffold983	189940	190091	12.6174	0.206736	0.158951	1.30063	0.193386
110853	Scaffold223	766263	769369	187.774	0.264427	0.203307	1.30063	0.193387
226720	Scaffold568	488615	488756	13.1191	0.211582	0.162697	1.30047	0.193441
268079	Scaffold797	606318	606928	43.4506	0.268748	0.206658	1.30045	0.193446
27716	Scaffold122	1147999	1148358	38.0815	0.258589	0.198864	1.30033	0.193487
133314	Scaffold2627	1250	1411	5.38244	0.146671	0.112799	1.30029	0.193501
100739	Scaffold2066	96640	96722	6.41973	0.167832	0.129075	1.30027	0.19351
81720	Scaffold181	501234	501723	34.7016	0.256442	0.197321	1.29962	0.193732
223409	Scaffold552	651394	653747	330.696	0.255148	0.196334	1.29956	0.193752
158218	Scaffold3185	8209	8285	7.18928	0.173684	0.133656	1.29948	0.193778
52749	Scaffold1468	169166	169735	45.062	0.265642	0.204426	1.29945	0.193789
129454	Scaffold255	161108	161469	32.2835	0.2555	0.196669	1.29914	0.193897
117957	Scaffold234	999616	1001191	156.108	0.266714	0.20531	1.29908	0.193916
100828	Scaffold2069	108892	109234	25.9721	0.247869	0.190841	1.29883	0.194003
47272	Scaffold1405	138269	138890	3.72486	0.130227	0.100267	1.29879	0.194015
154853	Scaffold31	968383	968997	23.5986	0.238694	0.183791	1.29873	0.194038
2741	Scaffold1009	14385	14785	21.9794	0.243884	0.187793	1.29868	0.194054
237199	Scaffold62	266223	266464	22.8549	0.240036	0.184833	1.29866	0.19406
126596	Scaffold25	577578	578027	44.5992	0.264586	0.203773	1.29843	0.194139
132995	Scaffold262	162747	163083	24.9032	0.249042	0.191825	1.29827	0.194194
127382	Scaffold2509	25350	26402	27.8876	0.254296	0.195876	1.29825	0.194202
274738	Scaffold845	47016	47494	39.8296	0.264706	0.203898	1.29822	0.194211
268816	Scaffold80	124386	124864	7.13304	0.173483	0.133642	1.29812	0.194247
173392	Scaffold36	481259	481945	80.9354	0.273293	0.210542	1.29805	0.194272
229574	Scaffold58	561610	561992	30.7202	0.250484	0.193053	1.29749	0.194462
100340	Scaffold206	473480	479475	1160.05	0.252787	0.194828	1.29749	0.194462
116691	Scaffold2325	67355	67490	20.2496	0.237616	0.183146	1.29741	0.194489
81058	Scaffold180	655603	655917	31.5154	0.255798	0.197185	1.29725	0.194547
64193	Scaffold16	1054487	1054716	11.6133	0.206813	0.159449	1.29705	0.194613
93498	Scaffold197	505968	506140	11.6133	0.206813	0.159449	1.29705	0.194613
55280	Scaffold15	433659	434185	10.0492	0.187018	0.144213	1.29681	0.194696
5868	Scaffold1035	288401	288656	27.4344	0.251414	0.193922	1.29647	0.194814
122015	Scaffold2416	86446	86921	51.5558	0.269854	0.208151	1.29643	0.194826
264825	Scaffold775	234193	235315	26.1599	0.250865	0.193524	1.2963	0.194873
94600	Scaffold1985	189181	190422	122.953	0.26895	0.207496	1.29617	0.194918
262824	Scaffold761	106381	108083	54.2924	0.266353	0.205556	1.29577	0.195056
251766	Scaffold695	224890	224928	8.40421	0.18593	0.143498	1.29569	0.195081
16233	Scaffold1120	33288	33458	17.7934	0.231582	0.178774	1.29539	0.195187
225689	Scaffold564	328482	330320	183.746	0.263037	0.203061	1.29536	0.195197
18411	Scaffold114	508648	509146	67.2384	0.266897	0.206056	1.29526	0.195229
199827	Scaffold454	229736	229885	19.7994	0.234405	0.181017	1.29493	0.195344
54528	Scaffold149	664425	664674	19.094	0.226692	0.1751	1.29464	0.195443
129006	Scaffold254	557563	557832	17.3266	0.228544	0.176531	1.29464	0.195445
73179	Scaffold170	506423	506503	5.66829	0.160663	0.1241	1.29462	0.19545
205097	Scaffold476	242490	243107	38.9077	0.263335	0.203422	1.29453	0.195484
185361	Scaffold3998	14213	14369	14.6512	0.211922	0.163718	1.29443	0.195516
276463	Scaffold858	108504	109092	54.2412	0.270791	0.209215	1.29432	0.195556
77734	Scaffold176	609974	610433	50.3333	0.263565	0.203652	1.2942	0.195597
94067	Scaffold198	274828	275267	37.187	0.262251	0.202638	1.29419	0.195601
89126	Scaffold1900	36263	36627	16.0643	0.223014	0.172338	1.29405	0.195649
230102	Scaffold583	264461	264764	40.869	0.261298	0.201962	1.2938	0.195734
38840	Scaffold1322	170872	171814	67.9509	0.271624	0.209947	1.29378	0.195742
192292	Scaffold4233	33191	33549	6.43229	0.167533	0.129521	1.29348	0.195846
147188	Scaffold2934	54365	54999	37.9406	0.256143	0.198043	1.29337	0.195882
199824	Scaffold454	225574	226039	44.2409	0.266289	0.205921	1.29316	0.195956
122394	Scaffold2424	78462	78633	14.0591	0.218055	0.168632	1.29308	0.195984
113662	Scaffold2280	23577	23899	11.0595	0.19919	0.154076	1.2928	0.196079
112930	Scaffold2269	91082	91338	20.7249	0.239847	0.185546	1.29266	0.19613
167336	Scaffold3411	2660	3298	49.6042	0.269524	0.208517	1.29258	0.196158
127936	Scaffold252	337209	337383	17.7601	0.231188	0.178861	1.29255	0.196166
10003	Scaffold107	245487	246705	118.156	0.270676	0.209437	1.2924	0.196219
126088	Scaffold249	775015	777393	204.307	0.258918	0.20036	1.29226	0.196266
264599	Scaffold774	14255	14761	45.9674	0.267381	0.206919	1.2922	0.196288
29422	Scaffold1238	48103	48392	21.9377	0.241201	0.186683	1.29204	0.196345
279405	Scaffold879	196586	197089	3.45766	0.131456	0.101748	1.29197	0.196367
182097	Scaffold388	222407	222897	24.6054	0.232176	0.179726	1.29183	0.196417
166925	Scaffold340	434589	436336	152.62	0.266123	0.206009	1.2918	0.196425
73796	Scaffold1708	111430	112074	8.38054	0.183997	0.142451	1.29165	0.196478
48363	Scaffold142	505659	506034	31.3832	0.257336	0.199236	1.29162	0.19649
78602	Scaffold1770	85497	86006	8.39311	0.185029	0.143282	1.29136	0.196578
119905	Scaffold238	599084	599137	5.68568	0.160444	0.124245	1.29136	0.196579
210471	Scaffold499	361957	362207	11.4295	0.195772	0.151631	1.29111	0.196667
54174	Scaffold1488	85081	85403	38.2647	0.263153	0.20382	1.2911	0.196668
226695	Scaffold568	423014	425108	283.545	0.25388	0.196646	1.29105	0.196687
4702	Scaffold1027	69205	69582	37.1745	0.261176	0.202309	1.29098	0.196712
18372	Scaffold114	411928	412084	16.5326	0.226176	0.175198	1.29097	0.196714
29526	Scaffold1239	36236	37057	91.2229	0.271516	0.210322	1.29096	0.196719
97181	Scaffold2009	17731	17973	26.6379	0.227336	0.176103	1.29093	0.19673
132719	Scaffold261	716009	716301	6.42674	0.16702	0.129384	1.29088	0.196744
182309	Scaffold388	804696	804796	6.42674	0.16702	0.129384	1.29088	0.196744
141066	Scaffold2796	8008	8184	8.37499	0.183878	0.142449	1.29083	0.196761
193183	Scaffold427	297507	297963	33.9494	0.254525	0.1972	1.2907	0.196809
160695	Scaffold325	374341	374685	19.0376	0.234123	0.181411	1.29057	0.196854
28634	Scaffold123	303657	303745	5.69123	0.160185	0.124122	1.29054	0.196863
226249	Scaffold566	204804	204953	3.46322	0.131121	0.101604	1.2905	0.196876
119788	Scaffold238	328252	329056	54.2356	0.269872	0.209148	1.29034	0.196934
69565	Scaffold1660	26503	32384	228.372	0.261812	0.202911	1.29028	0.196953
142427	Scaffold282	265225	265775	26.9487	0.247669	0.191973	1.29012	0.197008
71582	Scaffold1689	134725	134903	8.3861	0.18347	0.142243	1.28984	0.197108
9732	Scaffold1067	308066	308691	54.8331	0.269922	0.209274	1.2898	0.19712
215658	Scaffold518	506569	523592	4698.65	0.227693	0.176559	1.28961	0.197185
293511	Scaffold983	27143	29004	95.0353	0.270371	0.209666	1.28953	0.197213
10536	Scaffold1072	287969	288672	70.1991	0.270985	0.210147	1.2895	0.197223
294266	Scaffold99	233931	234786	102.911	0.270945	0.210119	1.28948	0.19723
6938	Scaffold1046	6076	6659	24.9025	0.24638	0.191076	1.28944	0.197247
217121	Scaffold523	396003	396079	10.3991	0.197106	0.152881	1.28928	0.197299
15983	Scaffold1119	183782	184435	52.5668	0.268964	0.208629	1.28919	0.197331
265494	Scaffold78	724887	725188	28.1681	0.25021	0.194159	1.28869	0.197506
4965	Scaffold1029	200420	200625	16.8368	0.223817	0.173681	1.28867	0.197514
159485	Scaffold3210	15829	15998	16.8368	0.223817	0.173681	1.28867	0.197514
39209	Scaffold1327	55076	55382	25.8393	0.244238	0.18957	1.28838	0.197614
243271	Scaffold649	292511	294058	145.896	0.267842	0.20792	1.2882	0.197678
95165	Scaffold1992	102271	102475	20.7235	0.23794	0.184723	1.28809	0.197716
277899	Scaffold867	52927	53354	3.45211	0.130761	0.101526	1.28795	0.197763
295251	Scaffold997	318614	318734	3.45211	0.130761	0.101526	1.28795	0.197763
97005	Scaffold2003	106992	107479	69.0065	0.267471	0.20771	1.28771	0.197847
185203	Scaffold3983	12365	12954	40.6402	0.262547	0.203896	1.28765	0.197867
178836	Scaffold377	283100	283514	47.2349	0.265919	0.206516	1.28764	0.19787
4492	Scaffold1024	130060	130544	12.3725	0.206731	0.16059	1.28732	0.197983
238404	Scaffold624	142285	142898	61.4606	0.270576	0.210194	1.28726	0.198002
273518	Scaffold835	40594	41347	12.3836	0.206425	0.160428	1.28672	0.198192
62637	Scaffold158	420220	420462	19.4815	0.235321	0.182923	1.28644	0.198288
38624	Scaffold132	970255	970911	67.5057	0.269069	0.209166	1.28639	0.198307
192350	Scaffold424	51322	51604	33.9702	0.252855	0.196563	1.28638	0.198309
83953	Scaffold184	590669	592809	270.506	0.264634	0.205778	1.28602	0.198435
280390	Scaffold884	248093	248406	28.2945	0.242568	0.188621	1.28601	0.198439
17370	Scaffold113	1027538	1027745	15.3143	0.221648	0.17238	1.28581	0.19851
98523	Scaffold203	210590	210955	31.3895	0.255962	0.199069	1.2858	0.198515
259899	Scaffold743	198075	198912	64.4595	0.270338	0.210258	1.28574	0.198533
205131	Scaffold476	300076	300173	7.19483	0.170386	0.132524	1.28569	0.19855
248360	Scaffold676	242561	243570	69.8569	0.270773	0.210612	1.28565	0.198565
29602	Scaffold124	41611	42593	31.6804	0.254298	0.197816	1.28553	0.198608
206449	Scaffold48	907275	907570	16.5041	0.224615	0.174728	1.28551	0.198613
94028	Scaffold198	211755	211965	18.5741	0.229005	0.178152	1.28545	0.198637
44139	Scaffold1378	148879	149146	23.7238	0.244257	0.190033	1.28534	0.198673
170114	Scaffold35	166734	166802	8.38756	0.183583	0.142851	1.28513	0.198745
268201	Scaffold7984	324	639	32.4766	0.251434	0.195655	1.28509	0.198761
33954	Scaffold128	579277	579868	40.4321	0.263505	0.205057	1.28503	0.19878
98384	Scaffold2028	107211	108036	34.6857	0.25276	0.196753	1.28466	0.198912
170468	Scaffold3500	3003	3355	5.479	0.144492	0.112479	1.28462	0.198926
240870	Scaffold635	321260	321382	9.62397	0.193194	0.150413	1.28443	0.198993
18856	Scaffold1142	14435	15209	45.1046	0.26551	0.206737	1.28429	0.19904
194293	Scaffold431	198178	198582	26.3088	0.243551	0.189662	1.28414	0.199095
106353	Scaffold216	235950	236075	12.8622	0.210413	0.163873	1.284	0.199142
152410	Scaffold304	159183	159465	12.8622	0.210413	0.163873	1.284	0.199142
274001	Scaffold839	9814	10750	59.8612	0.268931	0.209494	1.28372	0.199241
55670	Scaffold1500	48976	49129	5.6905	0.157864	0.123007	1.28337	0.199362
140249	Scaffold278	182050	184781	337.788	0.249861	0.194726	1.28314	0.199443
200011	Scaffold455	202925	203177	19.3255	0.228012	0.177727	1.28294	0.199515
143619	Scaffold285	384321	384700	18.5755	0.229005	0.178533	1.2827	0.199597
156727	Scaffold314	368543	368934	32.5771	0.254795	0.198645	1.28266	0.19961
25070	Scaffold12	612561	612729	4.95016	0.150456	0.117314	1.2825	0.199667
61196	Scaffold1560	97476	97741	4.95016	0.150456	0.117314	1.2825	0.199667
120696	Scaffold23990	365	499	2.7166	0.114392	0.089196	1.28248	0.199674
289854	Scaffold95	1330421	1330436	4.19245	0.140941	0.109907	1.28237	0.199714
19753	Scaffold1150	318918	319256	27.1576	0.250362	0.195266	1.28216	0.199786
93265	Scaffold1967	125274	125670	29.6297	0.251616	0.196322	1.28165	0.199965
