# Supplementary material for: Global analysis of primary mesenchyme cell cis-regulatory modules by chromatin accessibility profiling
Source: BMC Genomics. 2018 Mar 20;19:206. doi: 10.1186/s12864-018-4542-z (PMC5859501; doi:10.1186/s12864-018-4542-z)
Supplement: Supplementary file 7 — Table S19. ATAC-seq peaks significantly differentially enriched (DESeq2 nominal p < 0.2) in Other Cells (non-PMCs) compared to PMCs. Column definitions as in Additional file 6: Table S5. (XLSX 207 kb) [file 12864_2018_4542_MOESM7_ESM.xlsx]

## Sheet: ATACPvalue02PeakDifference.csv
ATAC Peak Name	Scaffold	Start	End	baseMean	log2FoldChange	lfcSE	stat	pvalue
262134	Scaffold758	192414	192887	49.4069	0.492958	0.207805	2.37221	0.017682
155368	Scaffold3107	16006	23072	831.466	0.48092	0.186457	2.57925	0.00990148
252421	Scaffold7	462102	462615	54.2642	0.479994	0.209022	2.29638	0.0216542
268013	Scaffold797	432890	433746	106.787	0.478695	0.210379	2.2754	0.0228821
202988	Scaffold468	355372	356422	179.019	0.474797	0.202955	2.33942	0.0193135
174240	Scaffold362	344132	345846	243.095	0.466688	0.201132	2.3203	0.0203244
171259	Scaffold353	25621	26500	215.799	0.461318	0.201365	2.29095	0.0219664
42138	Scaffold1358	74847	76966	251.462	0.459279	0.199214	2.30545	0.0211413
171260	Scaffold353	27476	28539	186.114	0.452022	0.202381	2.23352	0.0255148
290662	Scaffold959	85155	86360	240.823	0.443172	0.198183	2.23617	0.0253405
161526	Scaffold327	784473	785333	107.178	0.440266	0.209025	2.10628	0.0351797
57639	Scaffold1525	78285	79056	104.454	0.438164	0.20899	2.09658	0.0360306
113230	Scaffold2270	6277	7015	89.7058	0.427631	0.210333	2.03312	0.0420408
131813	Scaffold26	204466	205135	83.1892	0.425977	0.21035	2.02508	0.042859
108503	Scaffold2197	20434	21330	96.2038	0.423542	0.210075	2.01615	0.0437845
144160	Scaffold2863	22349	23426	202.672	0.41816	0.205205	2.03777	0.0415727
193976	Scaffold43	730140	730968	171.717	0.417087	0.206682	2.01802	0.0435896
145431	Scaffold29	97643	98151	75.6705	0.415201	0.210145	1.97579	0.0481787
123458	Scaffold244	659708	660380	84.6603	0.414632	0.210411	1.97058	0.0487715
93515	Scaffold197	559024	559498	84.5687	0.414203	0.205615	2.01446	0.0439611
92655	Scaffold1957	268295	269593	145.017	0.407491	0.210257	1.93806	0.0526155
96587	Scaffold20	1481087	1482132	105.214	0.407178	0.209059	1.94768	0.0514537
284582	Scaffold91	558852	559432	59.2725	0.406363	0.209256	1.94194	0.0521441
176877	Scaffold370	459772	460358	41.2081	0.404338	0.20493	1.97305	0.0484897
250102	Scaffold687	126921	127734	124.098	0.404311	0.209615	1.92882	0.0537528
224800	Scaffold56	734652	735647	158.461	0.402636	0.20554	1.95892	0.0501219
260498	Scaffold747	268070	269029	183.376	0.40164	0.202537	1.98305	0.047362
27715	Scaffold122	1146148	1147687	164.028	0.400413	0.204728	1.95583	0.0504856
269162	Scaffold801	139899	140865	55.3694	0.400176	0.208326	1.92091	0.0547426
183831	Scaffold392	472850	477911	488.683	0.400141	0.190354	2.10209	0.0355453
12583	Scaffold109	208382	208771	40.351	0.400031	0.2033	1.96769	0.0491039
21641	Scaffold117	681712	682315	69.9572	0.399206	0.210276	1.89849	0.057632
149955	Scaffold3	1153517	1156297	469.528	0.398351	0.188689	2.11114	0.03476
190503	Scaffold417	159203	160045	200.684	0.397201	0.204823	1.93924	0.0524726
275217	Scaffold849	122413	123177	132.736	0.397027	0.210384	1.88715	0.0591398
222843	Scaffold550	270709	271496	94.1312	0.395935	0.209726	1.88787	0.0590439
123759	Scaffold2447	29903	30738	98.9731	0.392334	0.209668	1.87122	0.0613151
292761	Scaffold974	216504	217001	33.2944	0.390997	0.20052	1.94991	0.0511866
24284	Scaffold1191	183700	184237	51.6789	0.389779	0.207903	1.87481	0.0608193
249033	Scaffold68	1236059	1236519	47.8374	0.389009	0.206263	1.88598	0.0592973
8109	Scaffold1054	265373	266159	67.4614	0.388678	0.21022	1.84891	0.0644705
250326	Scaffold688	353175	354196	280.266	0.387558	0.196239	1.97493	0.0482762
292780	Scaffold974	251867	252282	39.0869	0.387338	0.202781	1.91013	0.0561164
151203	Scaffold3006	33842	34639	100.398	0.386954	0.209126	1.85034	0.0642651
26561	Scaffold121	431686	432163	37.0633	0.386781	0.200256	1.93143	0.0534295
69530	Scaffold166	707776	708812	62.7567	0.386775	0.209796	1.84358	0.0652447
292785	Scaffold974	265785	266844	88.2994	0.383746	0.209939	1.82789	0.0675664
83879	Scaffold184	426948	427658	114.272	0.381376	0.208011	1.83345	0.0667361
260201	Scaffold745	484787	485233	31.7783	0.380722	0.199085	1.91236	0.0558298
204650	Scaffold474	188187	189791	211.447	0.380451	0.203314	1.87125	0.0613108
131869	Scaffold26	485148	486710	218.575	0.379931	0.202996	1.87162	0.0612596
64877	Scaffold161	67191	67854	62.7358	0.379058	0.209945	1.80551	0.070995
236820	Scaffold618	108209	108733	37.8073	0.378981	0.203098	1.866	0.0620412
199095	Scaffold451	262007	262507	60.1931	0.378317	0.208641	1.81324	0.0697944
223937	Scaffold556	291964	293284	229.394	0.377907	0.202994	1.86167	0.0626499
72783	Scaffold17	511081	511940	192.137	0.377198	0.202851	1.85948	0.0629594
200101	Scaffold455	438805	439315	35.6699	0.375622	0.200261	1.87566	0.0607018
28356	Scaffold1227	29151	29845	134.453	0.374338	0.207319	1.80561	0.0709789
191791	Scaffold4212	7753	8250	60.5008	0.374213	0.209362	1.7874	0.0738734
224791	Scaffold56	718135	719810	362.736	0.373296	0.193329	1.93088	0.0534978
31122	Scaffold1254	151125	153645	218.347	0.373011	0.201381	1.85227	0.0639876
125480	Scaffold2481	54945	55886	65.793	0.372959	0.209971	1.77623	0.0756943
69522	Scaffold166	690934	692655	250.383	0.37278	0.197107	1.89126	0.0585903
215264	Scaffold516	301178	302990	317.162	0.371494	0.194563	1.90938	0.0562133
38980	Scaffold1325	11780	12391	66.8476	0.371491	0.210093	1.76823	0.0770232
264581	Scaffold7732	985	1509	23.6906	0.371415	0.18976	1.95729	0.0503134
27746	Scaffold122	1184104	1184558	43.2956	0.370803	0.201281	1.84222	0.0654435
216440	Scaffold520	313047	313659	101.09	0.370772	0.210065	1.76503	0.0775584
129998	Scaffold256	336030	336618	52.2323	0.370344	0.208375	1.7773	0.0755187
108962	Scaffold220	79339	80170	68.0807	0.370117	0.210323	1.75976	0.0784491
104639	Scaffold213	165599	166392	56.7096	0.368709	0.20941	1.76071	0.0782881
77977	Scaffold1764	195434	195886	44.9447	0.368461	0.20667	1.78285	0.0746109
261287	Scaffold752	131329	131980	59.2791	0.368143	0.207998	1.76994	0.0767377
70101	Scaffold167	447302	448023	134.121	0.367484	0.207644	1.76978	0.0767638
278381	Scaffold87	404951	406908	122.59	0.367231	0.20888	1.7581	0.0787305
252395	Scaffold7	415624	416486	199.859	0.367169	0.203206	1.80688	0.0707805
145727	Scaffold29	1015400	1017515	180.76	0.366737	0.202291	1.81292	0.0698442
69527	Scaffold166	703672	704986	123.126	0.366684	0.20816	1.76155	0.0781455
149218	Scaffold299	34911	35665	160.123	0.365839	0.203846	1.79468	0.0727048
280452	Scaffold8846	526	1119	100.206	0.365731	0.210342	1.73875	0.0820789
21281	Scaffold1167	55634	56822	98.5883	0.365586	0.210207	1.73917	0.0820047
219415	Scaffold536	241731	243823	346.441	0.365445	0.195776	1.86665	0.0619507
206930	Scaffold482	153389	154650	134.53	0.365375	0.206907	1.76589	0.0774141
27910	Scaffold1221	243008	243732	90.5622	0.364767	0.210311	1.73441	0.0828448
246513	Scaffold664	211676	212862	138.394	0.364079	0.206032	1.7671	0.0772117
142156	Scaffold281	567649	570386	260.077	0.363797	0.198763	1.83031	0.0672043
14390	Scaffold1104	271630	272158	66.6175	0.363772	0.210248	1.7302	0.083594
170512	Scaffold3504	17756	18764	155.897	0.363722	0.205505	1.7699	0.0767444
4392	Scaffold1023	29845	31087	192.969	0.363029	0.202015	1.79703	0.0723302
97568	Scaffold2014	102660	104138	95.743	0.362265	0.209498	1.7292	0.083773
203062	Scaffold468	505170	506033	134.096	0.362178	0.206472	1.75413	0.0794085
84530	Scaffold185	349363	349989	49.3532	0.361396	0.207907	1.73825	0.0821663
222868	Scaffold550	349226	351020	298.466	0.360948	0.194426	1.85648	0.0633849
202982	Scaffold468	345146	345955	93.2814	0.359946	0.209705	1.71644	0.086081
133818	Scaffold2637	153242	154392	106.957	0.359923	0.208834	1.72349	0.0848
101379	Scaffold2077	169347	170049	92.6084	0.359359	0.210388	1.70808	0.0876212
225328	Scaffold562	273692	274373	51.2554	0.359206	0.207162	1.73394	0.0829282
263793	Scaffold77	18697	19318	62.8394	0.359076	0.209996	1.70991	0.0872819
164975	Scaffold335	350947	351714	74.9716	0.358619	0.210392	1.70453	0.0882819
170249	Scaffold35	516192	516885	99.3356	0.358272	0.209863	1.70717	0.087791
76814	Scaffold175	265251	266470	205.299	0.357977	0.201233	1.77892	0.0752522
185176	Scaffold398	418148	418860	76.222	0.356699	0.210403	1.69531	0.0900158
65837	Scaffold1618	75305	78621	435.687	0.354156	0.190544	1.85865	0.0630761
27451	Scaffold122	241885	242161	21.9693	0.353891	0.186918	1.89329	0.0583189
129986	Scaffold256	313930	316377	232.875	0.353754	0.202387	1.74791	0.0804802
15804	Scaffold1117	300640	301060	35.5058	0.353437	0.201859	1.75091	0.0799615
293061	Scaffold978	96224	96745	43.1354	0.353066	0.201254	1.75433	0.0793743
15374	Scaffold1112	56633	57261	72.8344	0.352978	0.21031	1.67837	0.0932744
64878	Scaffold161	68070	68585	53.8402	0.35261	0.208746	1.68919	0.0911836
284218	Scaffold907	394025	394767	74.1577	0.352376	0.210411	1.6747	0.0939928
102336	Scaffold2097	46169	46820	71.4075	0.352085	0.210347	1.67383	0.0941634
187507	Scaffold404	390734	391397	87.308	0.352074	0.210399	1.67337	0.0942552
155575	Scaffold311	319210	320145	181.195	0.351862	0.204068	1.72424	0.0846646
64874	Scaffold161	60199	61102	168.178	0.3518	0.204273	1.7222	0.085033
40747	Scaffold1341	166552	167053	28.3886	0.351634	0.19588	1.79515	0.0726297
177448	Scaffold372	617180	617806	52.6824	0.351566	0.208338	1.68748	0.0915114
169452	Scaffold3473	5698	7957	218.712	0.351008	0.201037	1.74598	0.0808136
239931	Scaffold630	303780	304079	31.489	0.350389	0.197886	1.77066	0.0766172
35891	Scaffold13	498510	499443	133.666	0.350346	0.208433	1.68086	0.0927906
284819	Scaffold911	354210	354543	46.6234	0.350323	0.204282	1.7149	0.086363
96206	Scaffold20	238679	239095	32.628	0.350012	0.199285	1.75633	0.0790316
161335	Scaffold327	249654	250383	84.4059	0.34892	0.210148	1.66035	0.0968432
41454	Scaffold135	502853	503673	131.198	0.348771	0.209499	1.66479	0.0959548
263112	Scaffold764	112808	113911	76.1677	0.348729	0.210401	1.65745	0.0974289
149976	Scaffold3	1178871	1179430	63.4929	0.347998	0.210026	1.65693	0.0975346
27437	Scaffold122	219996	222442	392.405	0.347562	0.190877	1.82087	0.0686262
101595	Scaffold208	464323	465510	69.8766	0.347553	0.210353	1.65224	0.0984864
276075	Scaffold856	43852	44557	47.0244	0.347547	0.206157	1.68584	0.0918271
26852	Scaffold1213	88740	89377	82.6778	0.34729	0.210411	1.65053	0.0988339
210322	Scaffold4984	6560	7275	36.4489	0.347079	0.194355	1.7858	0.0741316
105654	Scaffold2149	11560	13125	322.904	0.346876	0.197628	1.7552	0.0792257
184173	Scaffold394	284479	285857	137.788	0.346741	0.207832	1.66837	0.0952419
61452	Scaffold1564	256220	256680	46.5032	0.346663	0.20579	1.68455	0.0920761
292800	Scaffold974	287988	288619	62.0609	0.346266	0.209605	1.652	0.0985352
273946	Scaffold838	278176	280540	250.965	0.346085	0.204136	1.69537	0.0900059
93381	Scaffold197	167816	168522	150.671	0.345375	0.204974	1.68496	0.0919953
226107	Scaffold565	718995	719868	197.035	0.344647	0.207207	1.66329	0.0962535
234833	Scaffold607	330365	332721	178.068	0.34459	0.207534	1.6604	0.0968341
246038	Scaffold661	250100	250501	32.3185	0.344354	0.199145	1.72917	0.0837796
42182	Scaffold1358	170122	170583	37.9471	0.344236	0.202236	1.70215	0.0887274
234099	Scaffold603	49148	50686	133.426	0.343705	0.206377	1.66543	0.0958275
221982	Scaffold548	135549	136087	45.7129	0.34318	0.206708	1.66021	0.0968715
74732	Scaffold172	408244	408701	40.3003	0.342479	0.202975	1.68729	0.0915467
184890	Scaffold397	292193	293101	160.687	0.341876	0.204124	1.67485	0.0939644
150320	Scaffold3	2092242	2092841	57.1703	0.341469	0.209469	1.63016	0.103067
289632	Scaffold95	700668	701629	118.731	0.341455	0.208596	1.63692	0.101647
248984	Scaffold68	1058281	1058595	40.4352	0.340548	0.198683	1.71403	0.086523
195917	Scaffold438	637013	637295	30.2137	0.340497	0.195943	1.73773	0.0822576
122732	Scaffold243	646289	646917	73.4411	0.340471	0.210411	1.61812	0.105636
54857	Scaffold1496	209737	209940	17.0634	0.340235	0.175086	1.94325	0.0519863
273941	Scaffold838	261057	261595	57.6615	0.340187	0.209545	1.62345	0.104492
188402	Scaffold408	279751	280200	40.4777	0.340129	0.204312	1.66475	0.0959617
174241	Scaffold362	346862	348769	259.094	0.340025	0.208816	1.62834	0.103452
80569	Scaffold18	247430	250460	540.986	0.339868	0.189332	1.79508	0.0726403
224621	Scaffold56	318690	319266	37.543	0.339861	0.202721	1.6765	0.0936409
106030	Scaffold2153	49435	49923	53.233	0.339301	0.208369	1.62837	0.103447
154356	Scaffold309	219919	221496	188.936	0.339266	0.202947	1.6717	0.0945844
114195	Scaffold229	444973	445425	74.5287	0.339259	0.21016	1.61429	0.106465
68253	Scaffold1642	254486	255246	120.671	0.339238	0.208029	1.63072	0.102949
279085	Scaffold876	348265	349042	111.244	0.33887	0.208498	1.62529	0.104101
65693	Scaffold1615	72255	73360	100.691	0.338503	0.209229	1.61785	0.105694
250332	Scaffold688	363677	364735	106.053	0.338432	0.209475	1.61562	0.106176
96494	Scaffold20	1250167	1250565	28.692	0.338129	0.195436	1.73013	0.0836078
36027	Scaffold13	847684	848235	64.7548	0.338033	0.207239	1.63113	0.102864
280451	Scaffold8846	0	475	53.562	0.337753	0.208883	1.61695	0.105889
252435	Scaffold7	478538	480123	94.7845	0.337709	0.209703	1.61041	0.107307
6739	Scaffold1043	36523	37400	133.343	0.337392	0.20878	1.61602	0.10609
18360	Scaffold114	374869	375305	40.7187	0.337385	0.204846	1.64702	0.099554
286031	Scaffold923	104355	104915	59.9339	0.337316	0.208549	1.61744	0.105783
20195	Scaffold1156	190242	191109	67.3956	0.337313	0.210316	1.60384	0.10875
150293	Scaffold3	2046789	2047793	181.599	0.336643	0.204945	1.6426	0.100466
115830	Scaffold231	395847	396816	130.44	0.336416	0.206565	1.62862	0.103394
279432	Scaffold879	241804	242515	67.7746	0.336237	0.210163	1.59989	0.109623
115811	Scaffold231	357406	358412	106.142	0.336225	0.208686	1.61116	0.107145
278888	Scaffold874	220378	221038	58.406	0.336182	0.20868	1.61099	0.107181
7885	Scaffold1052	163453	164422	86.0613	0.335588	0.210385	1.59511	0.110687
48555	Scaffold142	858012	859052	85.3724	0.335502	0.210134	1.59661	0.110353
133124	Scaffold262	462292	465041	435.648	0.335282	0.200896	1.66893	0.0951306
270243	Scaffold81	547526	548334	24.8903	0.33503	0.191497	1.74953	0.0801997
156007	Scaffold312	306774	307458	85.0338	0.334973	0.210333	1.59259	0.111253
149226	Scaffold299	60047	60924	70.1781	0.334644	0.2101	1.59279	0.111208
180774	Scaffold383	55043	58328	110.424	0.334575	0.2088	1.60237	0.109073
160183	Scaffold323	314722	315603	51.9197	0.334041	0.207096	1.61297	0.10675
1241	Scaffold10	1542790	1543268	32.3802	0.333744	0.197834	1.68699	0.0916062
141006	Scaffold2792	63834	64504	73.5819	0.333174	0.210411	1.58345	0.11332
222091	Scaffold548	440075	440922	173.175	0.332588	0.208297	1.5967	0.110333
150290	Scaffold3	2043116	2043601	57.9106	0.332155	0.209538	1.58518	0.112926
101360	Scaffold2077	131699	132414	63.5798	0.331741	0.208208	1.59332	0.111089
267887	Scaffold797	74598	75503	95.6936	0.331639	0.210038	1.57895	0.114347
217676	Scaffold527	158622	159501	55.4726	0.331531	0.209297	1.58402	0.113189
78294	Scaffold177	407482	409318	246.377	0.331427	0.199699	1.65964	0.0969878
181726	Scaffold387	106207	106842	63.4228	0.331311	0.208562	1.58855	0.112162
37720	Scaffold131	885735	886509	89.6175	0.331289	0.209876	1.5785	0.114451
241780	Scaffold64	524252	524810	47.4288	0.33072	0.207411	1.59451	0.110821
291621	Scaffold966	187039	188119	79.6328	0.330556	0.210389	1.57116	0.116145
250312	Scaffold688	324798	324965	27.6609	0.330248	0.195065	1.69302	0.0904525
121160	Scaffold240	223692	224459	54.7595	0.329338	0.20921	1.5742	0.115441
15802	Scaffold1117	290313	290879	65.8029	0.329038	0.210236	1.56509	0.117562
138257	Scaffold273	35977	37065	127.531	0.328996	0.209394	1.57118	0.116142
204649	Scaffold474	186338	187703	306.87	0.328954	0.195425	1.68328	0.0923212
258061	Scaffold730	73755	74668	81.3717	0.328722	0.21026	1.56341	0.117957
146153	Scaffold291	110449	110997	42.3932	0.328618	0.205009	1.60294	0.108947
18331	Scaffold114	323717	324111	40.6728	0.32848	0.203771	1.61201	0.10696
36177	Scaffold13	1256590	1257289	131.274	0.328475	0.207106	1.58602	0.112735
122681	Scaffold243	551191	552106	109.66	0.328081	0.208602	1.57276	0.115775
222852	Scaffold550	313846	316161	375.308	0.327929	0.19249	1.70362	0.0884529
112160	Scaffold2251	50898	52391	205.448	0.32768	0.204292	1.60398	0.108719
125155	Scaffold2473	18960	19183	36.9311	0.327576	0.194116	1.68752	0.0915028
252420	Scaffold7	460461	460847	34.5707	0.327468	0.201285	1.62689	0.103761
44689	Scaffold1381	166230	166644	40.0735	0.327315	0.203505	1.60839	0.10775
283874	Scaffold904	75962	76743	35.8531	0.327054	0.201583	1.62243	0.104712
96482	Scaffold20	1225794	1227061	178.446	0.326972	0.20296	1.61102	0.107176
243836	Scaffold650	241457	244090	202.544	0.326744	0.201313	1.62307	0.104575
121671	Scaffold241	126657	127166	46.3079	0.326658	0.206377	1.58282	0.113463
155576	Scaffold311	321178	321850	114.846	0.326621	0.209039	1.56249	0.118173
233536	Scaffold60	381170	381505	13.0432	0.326616	0.163529	1.9973	0.0457928
263110	Scaffold764	107693	108276	65.1767	0.326529	0.210187	1.55351	0.120301
283031	Scaffold90	245781	247329	111.844	0.325743	0.209499	1.55486	0.119979
27909	Scaffold1221	241868	242525	75.4402	0.325409	0.210378	1.54678	0.121915
99338	Scaffold204	886442	887299	56.153	0.325387	0.204302	1.59267	0.111233
65836	Scaffold1618	74446	75007	62.8624	0.325243	0.208599	1.55918	0.118953
161192	Scaffold3263	40542	41104	75.3037	0.325233	0.210382	1.54592	0.122124
156457	Scaffold3132	49843	50463	50.2049	0.325134	0.207812	1.56456	0.117687
223987	Scaffold556	472305	472569	23.0068	0.324941	0.187856	1.72973	0.0836781
93847	Scaffold1977	32129	33435	145.958	0.324924	0.209843	1.54842	0.121522
275150	Scaffold848	360270	361443	75.9176	0.324903	0.210397	1.54424	0.122531
155571	Scaffold311	313112	314229	142.266	0.324889	0.205879	1.57806	0.114552
149942	Scaffold3	1129946	1133408	576.843	0.32469	0.189692	1.71167	0.0869581
223671	Scaffold554	333436	334084	80.7545	0.324397	0.209502	1.54842	0.121522
288879	Scaffold946	190536	191350	180.082	0.324364	0.204173	1.58867	0.112134
277439	Scaffold862	345409	345892	55.9616	0.323923	0.207066	1.56434	0.117737
181352	Scaffold3853	44643	45056	40.7673	0.323191	0.197781	1.63408	0.102241
191847	Scaffold422	42743	44788	164.791	0.322057	0.204285	1.57651	0.114909
151208	Scaffold3006	43746	44690	281.499	0.321726	0.200202	1.60701	0.108052
89596	Scaffold191	257896	258262	30.105	0.321526	0.1935	1.66163	0.0965867
248802	Scaffold68	547523	548193	96.7611	0.32129	0.2098	1.53141	0.125668
141184	Scaffold28	109155	110968	188.195	0.321205	0.209475	1.53338	0.125183
276593	Scaffold858	430434	431580	70.5656	0.32112	0.210393	1.52629	0.126939
120109	Scaffold2385	16332	17499	85.3539	0.320885	0.21041	1.52504	0.127248
207153	Scaffold483	241142	242180	100.615	0.320819	0.209914	1.52834	0.126429
212298	Scaffold502	39718	40474	114.742	0.32073	0.208692	1.53686	0.124328
53487	Scaffold14781	56	932	50.84	0.320724	0.20771	1.54409	0.122566
206937	Scaffold482	164681	165645	78.6187	0.320667	0.210374	1.52427	0.127441
190051	Scaffold414	299789	300180	39.9603	0.320582	0.20478	1.56549	0.117467
190376	Scaffold416	422051	422368	26.8753	0.320435	0.193633	1.65485	0.097954
45927	Scaffold1396	176773	177391	81.1847	0.320303	0.210378	1.52251	0.12788
61276	Scaffold15618	549	5515	949.822	0.32018	0.183854	1.7415	0.0815967
283116	Scaffold90	528998	529508	38.7912	0.319702	0.202552	1.57837	0.11448
252121	Scaffold698	52693	53205	60.1782	0.319581	0.208171	1.53518	0.124739
203012	Scaffold468	389901	390173	18.7974	0.319362	0.179392	1.78025	0.0750358
212193	Scaffold501	588941	590134	118.631	0.319202	0.208249	1.53279	0.125327
143	Scaffold1	497009	498005	86.5938	0.319072	0.210131	1.51844	0.128903
199781	Scaffold454	135936	136620	81.9542	0.318973	0.210241	1.51718	0.129222
181344	Scaffold3853	26045	27062	38.749	0.318896	0.202044	1.57835	0.114486
280530	Scaffold885	259511	260573	52.8838	0.318759	0.208306	1.53025	0.125956
218968	Scaffold533	303969	304466	43.7487	0.318737	0.205541	1.55072	0.120969
27554	Scaffold122	637804	639613	262.863	0.318299	0.196672	1.61842	0.105571
138251	Scaffold273	9617	10845	110.145	0.317968	0.21014	1.51312	0.130248
127582	Scaffold251	527052	527567	35.5218	0.317817	0.20143	1.57781	0.11461
234836	Scaffold607	342287	342887	54.0052	0.317648	0.206132	1.54099	0.123319
130072	Scaffold256	520265	521281	65.298	0.317626	0.209711	1.51458	0.129878
264102	Scaffold77	1063555	1065874	255.606	0.316991	0.204062	1.5534	0.120327
122724	Scaffold243	638140	638677	53.7535	0.316901	0.208737	1.51818	0.128968
269190	Scaffold801	189270	191028	206.167	0.31686	0.200161	1.58303	0.113415
107420	Scaffold2179	43549	44174	65.6679	0.316835	0.209859	1.50975	0.131107
481	Scaffold1	1577713	1578471	122.889	0.316626	0.208064	1.52178	0.128065
5108	Scaffold103	253709	254352	61.0598	0.316552	0.209516	1.51087	0.130822
122726	Scaffold243	641008	641494	68.7176	0.31651	0.2103	1.50504	0.132314
58076	Scaffold153	582106	582831	105.635	0.316478	0.209292	1.51214	0.130499
189994	Scaffold414	165342	165753	32.4932	0.316439	0.196516	1.61025	0.107344
125364	Scaffold248	189122	189314	20.6202	0.31635	0.182167	1.7366	0.0824585
9062	Scaffold1062	148591	149443	76.5208	0.315663	0.210371	1.50051	0.133483
137608	Scaffold271	368624	369425	91.5148	0.315022	0.210231	1.49845	0.134016
154600	Scaffold31	34696	35224	72.7928	0.314951	0.210076	1.49923	0.133815
128799	Scaffold25371	28	404	27.354	0.314912	0.1938	1.62493	0.104177
79470	Scaffold1785	121429	122639	103.69	0.314813	0.209219	1.50471	0.1324
168922	Scaffold345	978381	978861	50.4687	0.314751	0.207448	1.51725	0.129203
42227	Scaffold1358	242810	243421	83.3965	0.314496	0.210183	1.4963	0.134576
243815	Scaffold650	199692	201625	227.157	0.314432	0.198675	1.58264	0.113503
46285	Scaffold1399	56209	56871	129.418	0.314257	0.209796	1.49792	0.134155
128989	Scaffold254	508615	509329	137.681	0.314228	0.210003	1.4963	0.134574
229975	Scaffold582	344553	346572	164.931	0.313333	0.204567	1.53169	0.125598
5447	Scaffold1030	319563	320109	66.9839	0.313277	0.210139	1.49081	0.136011
219122	Scaffold534	346996	347424	34.6918	0.31314	0.20087	1.55892	0.119016
156002	Scaffold312	292473	293833	142.698	0.31295	0.21041	1.48734	0.136926
184111	Scaffold394	86077	86723	106.977	0.312789	0.20889	1.49738	0.134294
225187	Scaffold561	578256	578486	27.4458	0.312669	0.189728	1.64798	0.0993559
211923	Scaffold500	205364	205631	17.0592	0.312651	0.174125	1.79556	0.0725649
111153	Scaffold224	17775	18312	44.1536	0.312513	0.201542	1.55061	0.120995
281087	Scaffold89	706167	707015	122.838	0.312426	0.210011	1.48766	0.13684
141015	Scaffold2792	73987	75161	60.3403	0.31237	0.206155	1.51522	0.129717
101765	Scaffold2083	46869	48246	283.025	0.312316	0.202401	1.54306	0.122816
273181	Scaffold832	10738	11254	49.4034	0.312126	0.206747	1.5097	0.13112
49169	Scaffold1428	89655	91994	378.505	0.312061	0.20542	1.51914	0.128728
24006	Scaffold119	714331	714825	45.2949	0.312046	0.205433	1.51896	0.128772
242023	Scaffold640	323992	324526	66.8097	0.311843	0.210212	1.48347	0.13795
248547	Scaffold679	65458	65612	16.6737	0.311675	0.171351	1.81892	0.0689233
102147	Scaffold2090	105183	106328	52.8468	0.311634	0.207665	1.50066	0.133444
7349	Scaffold1049	190265	191584	22.0912	0.311384	0.182274	1.70832	0.0875765
200835	Scaffold459	203652	204293	33.7002	0.311364	0.197295	1.57817	0.114527
276214	Scaffold857	116048	117211	165.621	0.311205	0.203901	1.52626	0.126945
173806	Scaffold360	465915	466513	56.9744	0.311057	0.209193	1.48694	0.137031
130035	Scaffold256	395467	396037	64.8983	0.311007	0.209825	1.48222	0.138281
13944	Scaffold110	626122	626628	41.4633	0.310873	0.20489	1.51727	0.129199
112715	Scaffold2264	102199	102943	84.0797	0.310858	0.210408	1.4774	0.139567
38191	Scaffold1317	1541	2416	60.636	0.310777	0.209564	1.48297	0.138083
182023	Scaffold388	53386	53801	34.197	0.310672	0.197913	1.56974	0.116475
179369	Scaffold379	313271	313812	36.1996	0.310362	0.202317	1.53404	0.12502
24937	Scaffold12	209081	209958	112.589	0.310325	0.209878	1.47859	0.139249
85351	Scaffold186	870053	870633	55.6864	0.310283	0.209151	1.48354	0.137932
30023	Scaffold1242	125108	125479	30.0392	0.310253	0.196527	1.57868	0.11441
150559	Scaffold30	330970	331364	54.1369	0.310133	0.20876	1.4856	0.137386
211306	Scaffold5	2040992	2041526	47.634	0.31006	0.207593	1.4936	0.135281
187741	Scaffold405	394486	394813	37.1123	0.309983	0.201604	1.53758	0.124151
102778	Scaffold21	907300	908183	107.875	0.309719	0.21029	1.47282	0.140801
88882	Scaffold190	114674	115053	32.9684	0.309659	0.198843	1.5573	0.119398
233478	Scaffold60	89860	90586	58.0228	0.309485	0.20952	1.47712	0.139644
69519	Scaffold166	682237	685169	205.902	0.309411	0.200516	1.54307	0.122813
14383	Scaffold1104	261448	262792	172.874	0.309297	0.204673	1.51118	0.130743
147017	Scaffold293	427463	428194	132.714	0.309297	0.206243	1.49967	0.133699
21852	Scaffold1170	227825	228520	87.7189	0.309275	0.210113	1.47195	0.141035
47491	Scaffold141	128010	128587	56.5825	0.309179	0.208702	1.48144	0.138491
53927	Scaffold1483	17818	19304	134.85	0.309076	0.207179	1.49183	0.135743
239133	Scaffold628	23265	24241	73.5494	0.308874	0.21038	1.46817	0.142058
271862	Scaffold822	8103	9097	66.7472	0.308857	0.210156	1.46966	0.141655
11640	Scaffold1080	212584	212994	37.5911	0.308609	0.202375	1.52494	0.127274
108896	Scaffold22	1056579	1057175	51.6286	0.308468	0.208421	1.48002	0.138867
221008	Scaffold543	269916	272172	292.193	0.308365	0.206971	1.4899	0.136252
27450	Scaffold122	239469	241038	146.604	0.308172	0.206468	1.49259	0.135546
215263	Scaffold516	300156	301023	163.264	0.307832	0.206919	1.4877	0.136831
130058	Scaffold256	497381	497821	22.8983	0.307817	0.188413	1.63374	0.102314
42217	Scaffold1358	228768	229268	37.7595	0.307754	0.203607	1.51151	0.130658
152494	Scaffold304	349526	351080	134.504	0.307517	0.209657	1.46677	0.14244
78402	Scaffold177	700081	703069	352.367	0.306864	0.194409	1.57845	0.114463
38698	Scaffold1320	63821	63998	26.2059	0.306859	0.187387	1.63757	0.101512
34663	Scaffold1288	196115	196567	39.0419	0.306758	0.203641	1.50636	0.131974
61009	Scaffold156	335055	336027	227.346	0.306709	0.202933	1.51138	0.130692
139335	Scaffold2753	55599	56494	94.0993	0.306662	0.209971	1.4605	0.144153
270024	Scaffold8085	2896	3311	31.0013	0.306554	0.197892	1.5491	0.121358
85052	Scaffold186	36718	39085	225.905	0.306507	0.202405	1.51432	0.129944
39089	Scaffold1326	33037	33475	30.8609	0.306489	0.198508	1.54396	0.122598
201417	Scaffold4608	12693	13336	28.9683	0.306474	0.194839	1.57296	0.115727
198867	Scaffold450	317389	318297	53.7264	0.306392	0.20893	1.46648	0.142516
104624	Scaffold213	136489	137185	65.6855	0.306037	0.209772	1.4589	0.144592
222089	Scaffold548	438878	439310	52.416	0.306024	0.208021	1.47112	0.141259
144157	Scaffold2863	10939	11834	60.7949	0.305971	0.20881	1.4653	0.142838
27882	Scaffold1221	196646	199217	209.173	0.305774	0.200909	1.52195	0.128021
244134	Scaffold6517	457	983	39.9401	0.305554	0.204743	1.49238	0.1356
203009	Scaffold468	385057	385487	39.4204	0.305402	0.204233	1.49536	0.134821
8819	Scaffold1060	149711	150009	27.0925	0.305369	0.192725	1.58448	0.113084
12318	Scaffold1087	44068	44805	71.125	0.305348	0.210307	1.45192	0.146525
138564	Scaffold27344	3	277	21.6271	0.305296	0.18261	1.67185	0.0945542
202269	Scaffold464	284342	286424	267.954	0.304858	0.196014	1.55528	0.119879
139523	Scaffold276	245815	246430	65.4984	0.304849	0.209859	1.45264	0.146324
224021	Scaffold5566	664	1482	50.7613	0.30478	0.204558	1.48995	0.136238
55238	Scaffold15	212328	213148	67.3115	0.304714	0.210324	1.44878	0.147398
53573	Scaffold148	114102	116426	190.092	0.304665	0.201694	1.51053	0.130907
240058	Scaffold630	583672	584258	71.3339	0.304658	0.210405	1.44796	0.147628
19478	Scaffold115	282687	283966	131.342	0.304576	0.206938	1.47182	0.141069
184801	Scaffold397	86503	87002	62.4352	0.304507	0.202594	1.50304	0.132828
283669	Scaffold901	389556	390152	93.5183	0.304459	0.210368	1.44727	0.147821
252389	Scaffold7	401724	402474	78.2081	0.304299	0.210352	1.44662	0.148005
249975	Scaffold686	188050	189576	119.244	0.304287	0.207585	1.46584	0.142691
158795	Scaffold32	655264	655594	44.4174	0.30402	0.203288	1.49551	0.13478
7878	Scaffold1052	147623	148615	168.494	0.30401	0.204068	1.48975	0.13629
97230	Scaffold201	22297	24842	381.978	0.303989	0.191879	1.58428	0.113131
234971	Scaffold608	182976	183445	38.2319	0.30369	0.203719	1.49073	0.136032
176188	Scaffold369	491744	492373	57.8467	0.303549	0.20927	1.45051	0.146917
74736	Scaffold172	416441	416731	36.3017	0.30351	0.198621	1.52809	0.126491
171094	Scaffold352	652479	653066	47.8561	0.30351	0.207684	1.46141	0.143904
246126	Scaffold662	134009	134705	71.4174	0.303336	0.210361	1.44198	0.149309
202992	Scaffold468	362825	364459	332.56	0.303195	0.202799	1.49505	0.134901
26483	Scaffold121	162279	162983	116.166	0.303088	0.210411	1.44045	0.149739
88556	Scaffold19	604762	609014	566.47	0.302978	0.189704	1.59711	0.110242
132556	Scaffold2609	7610	8368	49.9028	0.302963	0.206305	1.46852	0.141963
68180	Scaffold1642	80817	81878	142.632	0.302699	0.206735	1.46419	0.143141
134484	Scaffold265	365558	366211	60.4206	0.302424	0.209791	1.44155	0.14943
42209	Scaffold1358	208806	209361	51.7893	0.302285	0.208683	1.44853	0.147468
34721	Scaffold1289	52584	53507	73.8324	0.302259	0.210362	1.43685	0.15076
288933	Scaffold946	292685	295267	311.729	0.302259	0.203235	1.48724	0.136953
103375	Scaffold2107	22648	23005	40.9449	0.302258	0.205276	1.47244	0.140901
196594	Scaffold440	105747	106326	44.4364	0.302257	0.206463	1.46398	0.1432
24072	Scaffold119	817756	818660	119.71	0.302122	0.20758	1.45544	0.145546
218438	Scaffold53	873532	874945	114.463	0.302092	0.208063	1.45193	0.146522
106790	Scaffold2165	78793	80936	177.478	0.301953	0.203742	1.48204	0.138331
50337	Scaffold1436	133974	135204	113.243	0.301913	0.208947	1.44493	0.148478
138269	Scaffold273	69718	71136	221.961	0.301824	0.208717	1.44609	0.148151
221443	Scaffold544	744471	745518	92.7961	0.301615	0.209693	1.43837	0.150329
79447	Scaffold1785	76201	76764	54.796	0.301566	0.207782	1.45136	0.146679
221106	Scaffold5430	17532	17884	38.6436	0.301539	0.193105	1.56153	0.118399
283127	Scaffold90	555519	556158	79.1259	0.301528	0.210328	1.43361	0.151683
74733	Scaffold172	412007	412547	59.5937	0.301432	0.206223	1.46168	0.143828
168154	Scaffold344	566120	566767	103.077	0.301382	0.208948	1.44238	0.149195
88697	Scaffold19	1055575	1057176	298.954	0.301366	0.204514	1.47357	0.140597
36185	Scaffold13	1270256	1270794	101.438	0.301111	0.208348	1.44523	0.148392
213861	Scaffold51	323461	324666	95.8059	0.301075	0.209707	1.43569	0.151089
291458	Scaffold964	454113	454981	59.2133	0.301055	0.209752	1.43529	0.151205
67994	Scaffold1640	242663	242910	22.716	0.300942	0.188114	1.59979	0.109646
129988	Scaffold256	317537	318112	58.6665	0.300934	0.209551	1.43609	0.150977
157763	Scaffold317	413880	414252	23.8793	0.300934	0.189731	1.5861	0.112716
119724	Scaffold238	58978	60389	251.545	0.300927	0.200991	1.49721	0.134338
106237	Scaffold216	31230	32475	275.23	0.300877	0.199838	1.5056	0.132169
105662	Scaffold2149	26037	29061	404.392	0.300865	0.191599	1.57028	0.116349
261504	Scaffold7534	1634	2026	18.7	0.300821	0.180078	1.67051	0.0948195
234458	Scaffold605	283002	284039	109.531	0.300657	0.209617	1.43432	0.151482
12284	Scaffold1086	133100	134497	61.7496	0.30063	0.209649	1.43396	0.151583
266846	Scaffold79	289064	289534	16.9807	0.300415	0.175901	1.70787	0.0876608
224732	Scaffold56	593904	594826	115.724	0.300168	0.209	1.43621	0.150942
6684	Scaffold1042	70907	71386	61.9636	0.300052	0.209399	1.43292	0.151881
74111	Scaffold1710	76897	77582	55.607	0.300018	0.208742	1.43726	0.150643
15850	Scaffold1117	451936	453186	251.976	0.300003	0.198884	1.50843	0.131444
257274	Scaffold726	25873	26286	51.1983	0.299865	0.202712	1.47927	0.139069
269186	Scaffold801	184536	186113	139.881	0.299791	0.206566	1.45131	0.146694
204593	Scaffold474	18111	19617	166.063	0.299645	0.204592	1.4646	0.143031
89153	Scaffold1901	34663	35646	144.768	0.299618	0.205785	1.45597	0.1454
22975	Scaffold1181	260197	260743	40.1239	0.299419	0.203197	1.47354	0.140606
78413	Scaffold177	719450	720254	95.1272	0.29938	0.210284	1.42369	0.154536
110576	Scaffold223	81420	82075	92.4468	0.29932	0.210298	1.42332	0.154645
230878	Scaffold5897	495	915	13.5254	0.299249	0.165151	1.81197	0.0699903
215315	Scaffold516	478030	478475	57.8397	0.29887	0.209003	1.42998	0.152722
149687	Scaffold3	262305	262944	119.709	0.298768	0.208754	1.4312	0.152373
205508	Scaffold477	604630	605014	32.2858	0.298672	0.199759	1.49516	0.134871
17145	Scaffold113	365033	365918	138.06	0.298605	0.205874	1.45042	0.146941
147094	Scaffold293	595334	597097	237.399	0.298245	0.210072	1.41973	0.155687
283668	Scaffold901	387973	388830	136.917	0.298167	0.206154	1.44633	0.148083
228751	Scaffold576	253264	253919	67.6608	0.298156	0.210306	1.41772	0.156272
27911	Scaffold1221	245482	245732	14.8494	0.298057	0.164049	1.81688	0.0692357
253717	Scaffold703	65647	66068	37.6356	0.298056	0.202539	1.47159	0.14113
240987	Scaffold636	196503	197366	219.218	0.298043	0.204128	1.46008	0.144268
241011	Scaffold636	271003	271808	131.914	0.297979	0.207849	1.43364	0.151676
167141	Scaffold341	280114	281284	81.578	0.297867	0.210376	1.41588	0.15681
1062	Scaffold10	983284	983921	54.0834	0.29783	0.208691	1.42713	0.153542
279072	Scaffold876	305047	308822	615.416	0.297653	0.18847	1.57931	0.114265
283802	Scaffold903	104918	105500	101.699	0.297554	0.210364	1.41447	0.157223
206190	Scaffold48	131991	134777	428.106	0.297524	0.190783	1.55949	0.118881
34789	Scaffold1289	329697	330118	19.8967	0.297482	0.177525	1.67572	0.0937935
34031	Scaffold128	786905	787527	51.5778	0.297107	0.208626	1.42412	0.154413
142887	Scaffold283	697269	697340	14.2274	0.297096	0.166057	1.78912	0.0735957
219324	Scaffold535	569930	570656	32.2795	0.297055	0.199566	1.48851	0.136617
27883	Scaffold1221	199393	200239	78.289	0.296975	0.210386	1.41157	0.158077
73911	Scaffold171	155415	155892	45.0601	0.296861	0.204597	1.45096	0.146792
90306	Scaffold192	461107	461414	25.4519	0.296719	0.192148	1.54422	0.122535
204258	Scaffold472	368887	369524	55.8819	0.296532	0.208934	1.41926	0.155822
228269	Scaffold573	213453	213800	31.123	0.296515	0.196176	1.51148	0.130667
135334	Scaffold2662	23439	26950	416.527	0.29647	0.189718	1.56269	0.118127
214211	Scaffold511	178861	180988	199.39	0.296356	0.201188	1.47303	0.140743
62338	Scaffold1574	79677	80811	114.611	0.296338	0.208046	1.42439	0.154335
233588	Scaffold60	502782	503057	43.5085	0.296196	0.194975	1.51915	0.128726
226927	Scaffold569	220758	221177	45.8369	0.295871	0.207053	1.42897	0.153014
62531	Scaffold1579	1645	2490	27.443	0.295832	0.189585	1.56042	0.11866
221720	Scaffold546	414317	414852	50.1383	0.295787	0.20445	1.44674	0.147969
108952	Scaffold220	63904	64742	82.4289	0.295778	0.2104	1.40579	0.159787
46126	Scaffold1396	547565	549069	293.067	0.295737	0.197313	1.49883	0.133919
378	Scaffold1	1030906	1031643	71.0257	0.295692	0.210146	1.40708	0.159404
17533	Scaffold1130	151077	151877	65.529	0.295604	0.210022	1.40749	0.159282
27402	Scaffold122	169190	169508	25.47	0.295528	0.191802	1.5408	0.123365
184280	Scaffold394	646009	646595	45.9149	0.295504	0.206794	1.42898	0.15301
104877	Scaffold213	767409	767949	40.1544	0.295337	0.204692	1.44284	0.149067
96490	Scaffold20	1242196	1242884	63.7331	0.295247	0.20986	1.40687	0.159465
171078	Scaffold352	617209	617739	46.7401	0.295232	0.206271	1.43128	0.152349
264748	Scaffold775	13316	13756	32.2448	0.29503	0.199252	1.48069	0.138689
138692	Scaffold274	7825	8142	46.7064	0.295025	0.200425	1.472	0.141021
168615	Scaffold345	390788	391895	164.508	0.294776	0.206509	1.42743	0.153457
79626	Scaffold1788	73923	74377	22.1142	0.294628	0.185726	1.58636	0.112658
276627	Scaffold858	528454	528764	34.6911	0.294613	0.198415	1.48483	0.137589
46662	Scaffold14	1044675	1044837	18.069	0.294301	0.177821	1.65504	0.0979163
283637	Scaffold901	332006	332922	134.307	0.29417	0.208382	1.41169	0.158042
171258	Scaffold353	24558	25553	114.892	0.294122	0.209977	1.40074	0.161293
36136	Scaffold13	1163977	1164277	16.2502	0.293997	0.173602	1.69351	0.0903575
184110	Scaffold394	84060	85297	61.9968	0.293873	0.208452	1.40979	0.158602
48827	Scaffold1422	92491	93095	73.1214	0.293828	0.210408	1.39647	0.162573
223017	Scaffold551	203258	204167	128.134	0.293715	0.208924	1.40585	0.159768
43232	Scaffold137	71290	71849	50.6171	0.293665	0.207586	1.41467	0.157167
186287	Scaffold40	653223	653768	88.4424	0.293553	0.210047	1.39756	0.162246
256445	Scaffold72	1055698	1056988	159.08	0.293268	0.204753	1.4323	0.152058
203000	Scaffold468	372565	373079	69.2395	0.293248	0.21004	1.39616	0.162667
125208	Scaffold2475	48459	49028	59.1937	0.293138	0.208262	1.40754	0.159266
142154	Scaffold281	564847	566307	316.97	0.293117	0.201322	1.45596	0.145403
160649	Scaffold325	234033	234856	71.2546	0.293054	0.210403	1.39282	0.163674
275006	Scaffold847	149902	150525	29.8645	0.292767	0.197388	1.48321	0.13802
291915	Scaffold967	179091	179760	58.9052	0.292598	0.20946	1.39692	0.162439
41557	Scaffold135	754190	754799	76.0694	0.292481	0.210401	1.39011	0.164496
224352	Scaffold559	167319	167790	54.4701	0.292338	0.208775	1.40025	0.161439
69524	Scaffold166	696623	698837	225.336	0.292227	0.199195	1.46704	0.142365
286027	Scaffold923	97127	97751	78.1671	0.29217	0.210398	1.38865	0.164939
258423	Scaffold733	146611	147190	74.8849	0.292046	0.210283	1.38883	0.164886
213130	Scaffold5054	13057	13933	187.127	0.292026	0.206014	1.41751	0.156334
52185	Scaffold146	413639	414086	34.9695	0.292024	0.201305	1.45066	0.146875
45922	Scaffold1396	170877	171325	24.6504	0.292021	0.191313	1.52641	0.126909
216557	Scaffold520	505610	506646	267.77	0.291917	0.198122	1.47342	0.140638
21567	Scaffold117	409783	410054	28.2078	0.291818	0.191744	1.52191	0.128032
192028	Scaffold422	539786	540409	105.585	0.291741	0.210268	1.38747	0.165298
206362	Scaffold48	595887	596251	40.5467	0.291737	0.203082	1.43655	0.150846
253757	Scaffold703	245646	246285	18.9679	0.291546	0.180941	1.61128	0.107119
250323	Scaffold688	349141	350829	233.013	0.291309	0.200839	1.45046	0.146931
283674	Scaffold901	397282	398576	119.149	0.291246	0.208053	1.39986	0.161555
54649	Scaffold1492	123507	123783	21.9863	0.291093	0.185653	1.56794	0.116894
50255	Scaffold1435	224776	226289	137.684	0.29106	0.206575	1.40898	0.158841
37245	Scaffold1307	126362	127143	59.3469	0.291009	0.209618	1.38828	0.165051
239785	Scaffold63	938672	939777	107.363	0.291005	0.20967	1.38791	0.165163
179171	Scaffold378	485915	486614	100.211	0.291004	0.210399	1.3831	0.166633
293257	Scaffold98	590281	590669	47.351	0.290938	0.204652	1.42162	0.155135
150572	Scaffold30	348985	349472	63.1704	0.290847	0.210114	1.38423	0.166287
47780	Scaffold1412	41514	42148	51.5907	0.290833	0.203005	1.43264	0.15196
63293	Scaffold159	504237	504691	45.0452	0.290772	0.205292	1.41638	0.156663
73732	Scaffold1707	1464	2297	64.1276	0.290743	0.209131	1.39024	0.164455
245530	Scaffold66	331375	332298	140.983	0.290596	0.210349	1.3815	0.167127
76750	Scaffold175	145849	149409	530.068	0.290531	0.193968	1.49783	0.134178
120016	Scaffold23812	41	774	69.5506	0.290458	0.20934	1.3875	0.16529
264181	Scaffold770	107797	109060	190.897	0.289948	0.202617	1.43101	0.152426
191204	Scaffold42	333082	333585	41.9418	0.289926	0.204815	1.41555	0.156908
108565	Scaffold2199	28266	28714	34.6979	0.28975	0.195302	1.4836	0.137915
259401	Scaffold74	534920	535604	24.6204	0.289628	0.19103	1.51614	0.129484
40492	Scaffold134	594986	595433	33.3963	0.28951	0.199529	1.45097	0.14679
85230	Scaffold186	581550	582631	141.413	0.289502	0.208069	1.39137	0.164112
149631	Scaffold3	106579	108474	188.786	0.2895	0.202704	1.42819	0.153237
96488	Scaffold20	1239227	1240070	68.4825	0.289223	0.210253	1.3756	0.168947
35890	Scaffold13	495219	497511	440.677	0.289218	0.199567	1.44922	0.147275
119923	Scaffold238	637563	638119	55.3295	0.289015	0.209119	1.38206	0.166954
250266	Scaffold688	256033	256321	24.7388	0.28885	0.190431	1.51682	0.129312
229097	Scaffold578	108901	109641	59.6615	0.288746	0.209831	1.37609	0.168793
40494	Scaffold134	599651	600236	61.0614	0.288723	0.209613	1.37741	0.168387
133068	Scaffold262	361948	362382	38.42	0.288516	0.202716	1.42325	0.154663
141181	Scaffold28	103469	104521	96.8297	0.288384	0.209831	1.37436	0.169329
91633	Scaffold1940	81438	81792	27.3563	0.288071	0.194897	1.47807	0.139389
212318	Scaffold502	89613	90694	286.899	0.288033	0.194989	1.47717	0.139629
249035	Scaffold68	1238531	1239415	66.6582	0.288009	0.210223	1.37002	0.170681
174262	Scaffold362	533853	534945	89.4076	0.287938	0.21041	1.36846	0.171169
233051	Scaffold6	202118	203234	107.083	0.287909	0.209397	1.37494	0.16915
134823	Scaffold266	39078	39418	32.4201	0.287859	0.197792	1.45537	0.145568
111251	Scaffold224	338738	339162	53.9078	0.287796	0.203979	1.41091	0.158271
153396	Scaffold306	247249	248192	90.3823	0.287593	0.210014	1.3694	0.170875
28006	Scaffold1223	174225	174426	25.0308	0.287575	0.188701	1.52397	0.127516
275519	Scaffold850	19738	20348	50.234	0.287558	0.203292	1.4145	0.157215
156020	Scaffold312	328038	330747	540.292	0.287438	0.190747	1.50691	0.131833
274176	Scaffold84	276520	277650	106.33	0.287396	0.209273	1.3733	0.169658
92817	Scaffold196	405574	406162	44.9186	0.287392	0.206709	1.39032	0.164431
145869	Scaffold290	415124	415555	44.7195	0.287364	0.203566	1.41165	0.158054
96690	Scaffold200	150951	151616	96.3745	0.287352	0.209468	1.37182	0.17012
244575	Scaffold654	468361	468722	52.1974	0.287342	0.203537	1.41175	0.158024
66009	Scaffold162	185773	186469	94.8327	0.287215	0.209777	1.36914	0.170955
81322	Scaffold1805	110054	111310	126.228	0.287154	0.209163	1.37287	0.169792
133113	Scaffold262	446851	447374	62.1717	0.287146	0.209025	1.37374	0.169523
280973	Scaffold89	382505	383307	120.741	0.287052	0.207665	1.38228	0.166886
238624	Scaffold624	693332	694600	103.044	0.287001	0.20953	1.36974	0.170767
204595	Scaffold474	21259	22318	112.264	0.286941	0.209294	1.371	0.170376
285053	Scaffold913	266848	267404	54.5357	0.286864	0.209048	1.37224	0.169988
108526	Scaffold2197	68873	69007	13.3261	0.286755	0.14305	2.00458	0.0450075
279716	Scaffold88	726824	727187	31.325	0.286747	0.198887	1.44176	0.149371
78407	Scaffold177	711889	712379	78.7787	0.286626	0.209294	1.36949	0.170846
122677	Scaffold243	544560	545478	126.698	0.286501	0.208736	1.37255	0.169893
192845	Scaffold426	219486	219898	27.3847	0.286493	0.194674	1.47165	0.141115
101214	Scaffold2072	45069	45402	31.9776	0.286462	0.196453	1.45817	0.144793
151818	Scaffold302	450481	451576	110.792	0.286339	0.20892	1.37057	0.17051
127985	Scaffold252	461178	461576	37.4876	0.286337	0.203421	1.40761	0.159247
287124	Scaffold931	161577	162206	59.8076	0.286255	0.209633	1.3655	0.172095
154316	Scaffold309	137558	137887	27.5448	0.286244	0.193519	1.47915	0.139101
105263	Scaffold2140	32825	33442	41.4334	0.286217	0.205477	1.39294	0.163638
100533	Scaffold2063	139218	140062	122.931	0.286117	0.20726	1.38048	0.16744
42234	Scaffold1358	263088	264020	130.189	0.286031	0.206752	1.38345	0.166528
228865	Scaffold577	143958	144482	59.0013	0.28602	0.209726	1.36378	0.172636
5436	Scaffold1030	298880	300540	148.355	0.285994	0.204981	1.39522	0.162949
250565	Scaffold689	489391	489673	20.0192	0.285812	0.182897	1.56269	0.118125
263947	Scaffold77	608840	609330	44.9763	0.285763	0.206522	1.38369	0.166453
254950	Scaffold71	687745	688834	80.9801	0.285741	0.210393	1.35813	0.174421
206207	Scaffold48	169361	170387	225.13	0.28555	0.198952	1.43528	0.151209
272059	Scaffold8237	1525	2273	67.3824	0.28553	0.210104	1.35899	0.17415
49276	Scaffold143	13591	15114	187.831	0.285479	0.202188	1.41195	0.157965
952	Scaffold10	669856	671522	184.32	0.285474	0.204643	1.39498	0.163021
11839	Scaffold1082	163966	164784	129.987	0.285376	0.210409	1.35629	0.175007
102809	Scaffold21	973460	973675	22.364	0.285261	0.18639	1.53045	0.125905
274173	Scaffold84	274077	274698	76.5078	0.285121	0.210334	1.35556	0.175238
62160	Scaffold1572	160669	161953	234.789	0.285112	0.201757	1.41315	0.157613
15853	Scaffold1117	458325	461020	628.662	0.285043	0.18698	1.52446	0.127395
92477	Scaffold1954	145187	145781	71.0175	0.285007	0.210322	1.3551	0.175386
101762	Scaffold2083	37591	37888	23.025	0.284992	0.187228	1.52217	0.127967
95235	Scaffold1993	43273	45530	169.506	0.284896	0.204826	1.39092	0.16425
40488	Scaffold134	583926	584343	36.2088	0.284761	0.197901	1.4389	0.150178
281041	Scaffold89	537424	538262	201.515	0.284749	0.201618	1.41232	0.157857
155367	Scaffold3107	14323	15929	178.787	0.284659	0.202569	1.40525	0.159948
293846	Scaffold985	192703	193208	34.0727	0.284615	0.201149	1.41495	0.157083
72984	Scaffold17	1171709	1172061	22.5241	0.284542	0.18554	1.53359	0.125131
114164	Scaffold229	359946	360617	81.3885	0.284378	0.210378	1.35175	0.176455
131267	Scaffold2588	39504	39762	16.5403	0.284241	0.174828	1.62583	0.103986
27720	Scaffold122	1152377	1152855	49.0354	0.284201	0.206171	1.37847	0.168057
51739	Scaffold1452	131520	132210	51.8143	0.284187	0.208277	1.36447	0.172419
21850	Scaffold1170	225454	226106	84.8462	0.284184	0.210122	1.35247	0.176225
5199	Scaffold103	583745	584120	34.0142	0.284162	0.201162	1.4126	0.157773
88219	Scaffold1896	523434	524583	153.652	0.284148	0.204373	1.39034	0.164425
241077	Scaffold636	454753	454938	15.5703	0.284141	0.170801	1.66358	0.0961971
137215	Scaffold270	282527	283454	196.43	0.284091	0.203386	1.39681	0.162471
14387	Scaffold1104	268610	268905	36.9045	0.283987	0.200869	1.41379	0.157423
67912	Scaffold1640	32221	35060	369.509	0.283947	0.193722	1.46574	0.142718
140144	Scaffold2778	30717	31197	46.7422	0.283693	0.206737	1.37224	0.169989
292241	Scaffold97	216977	217471	40.2408	0.283615	0.204809	1.38478	0.166121
204709	Scaffold474	372607	373768	95.2947	0.283585	0.209901	1.35104	0.176684
249814	Scaffold685	236316	236724	28.713	0.283579	0.194722	1.45633	0.145302
140991	Scaffold2792	30937	31443	34.7769	0.283544	0.200581	1.41362	0.157474
249574	Scaffold683	209616	209916	20.0009	0.283515	0.166926	1.69844	0.0894244
43313	Scaffold137	290210	290912	73.9562	0.283504	0.205682	1.37836	0.168091
249821	Scaffold685	251182	252433	26.6369	0.283426	0.19402	1.46081	0.144068
33639	Scaffold1276	386928	387853	124.429	0.283406	0.207453	1.36612	0.171901
85648	Scaffold1865	129606	130108	20.9599	0.283323	0.185421	1.528	0.126513
179357	Scaffold379	283434	284012	70.4001	0.283298	0.210305	1.34708	0.177953
150284	Scaffold3	2036073	2036681	139.009	0.283174	0.209519	1.35154	0.176521
156471	Scaffold3132	65586	66128	44.4133	0.283172	0.206075	1.37412	0.169404
37471	Scaffold131	354210	355364	115.877	0.283081	0.208088	1.36039	0.173705
8694	Scaffold106	623666	624021	29.1799	0.283043	0.195676	1.44649	0.14804
87385	Scaffold1888	1975	2716	56.8657	0.282986	0.209092	1.35341	0.175925
261100	Scaffold750	228758	229114	24.912	0.282825	0.191823	1.47441	0.140372
217510	Scaffold526	233835	234120	24.9891	0.282795	0.188459	1.50057	0.133467
162453	Scaffold329	900910	901080	12.5472	0.282566	0.161403	1.75069	0.0799992
150715	Scaffold30	721763	722337	80.2551	0.282482	0.210411	1.34253	0.179425
87863	Scaffold1892	101621	102181	38.1695	0.282418	0.200785	1.40657	0.159555
48635	Scaffold142	1022557	1024120	363.192	0.282005	0.199071	1.41661	0.156598
26849	Scaffold1213	84769	85873	101.43	0.281975	0.209942	1.3431	0.179238
261473	Scaffold753	360052	362010	254.353	0.281938	0.202379	1.39312	0.163585
161358	Scaffold327	326207	326933	118.105	0.281882	0.208044	1.35492	0.175444
115812	Scaffold231	360123	362693	228.264	0.281657	0.200323	1.40601	0.15972
217065	Scaffold523	182256	182816	65.5681	0.281629	0.209833	1.34216	0.179545
217507	Scaffold526	229291	230746	302.437	0.281468	0.19461	1.44632	0.148088
288709	Scaffold945	290489	291045	46.6567	0.281431	0.206391	1.36359	0.172698
229977	Scaffold582	347375	348428	123.896	0.281371	0.210225	1.33843	0.180757
168916	Scaffold345	971986	972260	23.2227	0.281295	0.188998	1.48835	0.136658
154258	Scaffold3088	2545	3789	90.228	0.281276	0.210283	1.3376	0.181026
224029	Scaffold5567	3439	3647	17.5339	0.281239	0.177814	1.58164	0.113731
273953	Scaffold838	293330	294763	308.036	0.281222	0.198055	1.41992	0.155632
97958	Scaffold202	577021	577490	49.3116	0.281155	0.207834	1.35279	0.176124
145991	Scaffold29038	493	768	21.872	0.281128	0.184395	1.5246	0.127359
36024	Scaffold13	845054	845748	59.5669	0.281056	0.209583	1.34102	0.179913
162547	Scaffold329	1114830	1117665	409.747	0.280874	0.192038	1.46259	0.143579
733	Scaffold10	92496	92698	19.9915	0.280731	0.181575	1.54609	0.122084
150602	Scaffold30	397313	398748	341.487	0.280622	0.197239	1.42275	0.154809
46098	Scaffold1396	499099	501856	329.927	0.280605	0.201476	1.39274	0.163698
200844	Scaffold459	221584	221851	21.3183	0.280535	0.18327	1.53072	0.12584
286030	Scaffold923	103642	104291	87.4873	0.2805	0.210044	1.33543	0.181734
88698	Scaffold19	1057579	1060296	459.09	0.280492	0.19494	1.43886	0.150189
250333	Scaffold688	364794	365846	171.664	0.280432	0.203502	1.37803	0.168194
136679	Scaffold269	553980	555189	92.4914	0.280428	0.209692	1.33733	0.181114
104028	Scaffold212	235061	235957	104.401	0.280308	0.210342	1.33263	0.182653
185085	Scaffold398	241857	242892	172.174	0.280308	0.209045	1.34089	0.179955
27403	Scaffold122	169700	172486	242.579	0.280236	0.198809	1.40957	0.158666
99145	Scaffold204	360963	361591	48.4593	0.28019	0.206953	1.35388	0.175774
183830	Scaffold392	471056	472080	270.942	0.280151	0.203395	1.37737	0.168398
205959	Scaffold479	50794	51896	102.667	0.280106	0.208926	1.3407	0.180019
245571	Scaffold66	479274	480715	152.918	0.280059	0.205175	1.36498	0.172259
76014	Scaffold174	117440	117618	16.0923	0.280029	0.171464	1.63316	0.102435
130548	Scaffold257	497753	497957	19.9142	0.280009	0.181818	1.54005	0.123547
173807	Scaffold360	466951	468154	126.9	0.279985	0.206924	1.35308	0.176031
184213	Scaffold394	413737	413930	15.4081	0.279978	0.165883	1.6878	0.0914496
288725	Scaffold945	324982	325988	56.3509	0.27982	0.208839	1.33989	0.180282
88346	Scaffold1899	69014	70509	66.1783	0.279817	0.209546	1.33535	0.181762
71958	Scaffold1692	92326	92934	51.6934	0.279798	0.208033	1.34497	0.178636
262700	Scaffold760	200448	201140	34.0775	0.279774	0.200485	1.39549	0.16287
46082	Scaffold1396	463776	464455	92.3126	0.279696	0.210121	1.33112	0.183149
27399	Scaffold122	143912	166108	3631.52	0.279666	0.176978	1.58023	0.114055
61409	Scaffold1564	179142	180268	171.383	0.279652	0.204049	1.37051	0.170527
97231	Scaffold201	25605	29823	535.497	0.279465	0.19606	1.42541	0.154039
24061	Scaffold119	803879	804461	98.1418	0.279395	0.209323	1.33475	0.181957
183826	Scaffold392	462986	463925	167.396	0.27927	0.204406	1.36625	0.171861
264627	Scaffold774	70193	70509	21.5096	0.279251	0.185799	1.50298	0.132845
184891	Scaffold397	293836	294249	40.3167	0.279177	0.204118	1.36773	0.171398
8182	Scaffold1056	27155	29648	188.8	0.279094	0.201842	1.38274	0.166746
96262	Scaffold20	426182	426432	30.9472	0.27899	0.195796	1.4249	0.154187
160468	Scaffold324	469826	471020	35.0008	0.27897	0.201752	1.38274	0.166746
82262	Scaffold1819	42470	42812	27.6652	0.278961	0.195089	1.42992	0.15274
36357	Scaffold130	268264	269062	67.919	0.278943	0.210258	1.32667	0.184618
98299	Scaffold2026	66753	67077	33.7247	0.278922	0.196658	1.41831	0.156101
138252	Scaffold273	13856	15466	151.626	0.278894	0.206788	1.3487	0.177435
21497	Scaffold117	217741	218637	122.614	0.278866	0.208457	1.33776	0.180974
60632	Scaffold1555	123486	125733	260.981	0.278801	0.205359	1.35763	0.174581
250792	Scaffold69	484895	486085	108.608	0.278794	0.21039	1.32513	0.185129
14422	Scaffold1104	314934	315544	50.9086	0.278771	0.208206	1.33891	0.180598
35227	Scaffold1292	152087	152680	73.6088	0.278755	0.209018	1.33364	0.18232
215358	Scaffold517	108772	109639	95.069	0.278747	0.21041	1.32478	0.185245
230122	Scaffold583	368392	368962	63.9112	0.278634	0.209361	1.33088	0.183229
284764	Scaffold911	271214	271901	173.056	0.2786	0.204785	1.36045	0.173688
3271	Scaffold1011	108484	109011	44.2743	0.278598	0.205813	1.35364	0.175851
154224	Scaffold3086	13388	13935	46.0117	0.278582	0.206264	1.35061	0.17682
169146	Scaffold346	382068	383197	97.236	0.278578	0.210106	1.32589	0.184875
80629	Scaffold18	444364	445024	53.6324	0.27849	0.208009	1.33884	0.180624
230726	Scaffold589	16869	17750	113.907	0.278485	0.208154	1.33788	0.180936
78397	Scaffold177	690606	691997	158.628	0.278357	0.207366	1.34235	0.179483
141206	Scaffold28	154881	155351	43.472	0.278345	0.206137	1.35029	0.176922
77642	Scaffold176	283009	283624	35.5694	0.278299	0.201952	1.37804	0.16819
84516	Scaffold185	327048	328298	248.262	0.27823	0.19782	1.40648	0.159581
113332	Scaffold2272	62114	62325	17.4755	0.278131	0.177232	1.56931	0.116577
278353	Scaffold87	336019	336973	115.701	0.278108	0.210132	1.32349	0.185672
14277	Scaffold1103	210196	212979	327.532	0.278041	0.193185	1.43925	0.150081
26476	Scaffold121	145469	145979	45.9148	0.278022	0.206566	1.34592	0.178328
224985	Scaffold561	25411	26262	109.572	0.277952	0.208947	1.33025	0.183436
36123	Scaffold13	1109700	1110361	59.7527	0.277923	0.209817	1.3246	0.185305
55459	Scaffold15	987319	987437	10.6178	0.277805	0.153937	1.80467	0.0711269
54898	Scaffold1496	267266	272546	821.581	0.277787	0.182205	1.52459	0.127362
78356	Scaffold177	628532	629064	52.6618	0.277714	0.208266	1.33346	0.182382
209624	Scaffold494	186877	187600	60.4987	0.277568	0.209581	1.32439	0.185373
79472	Scaffold1785	123550	127132	603.726	0.277558	0.18635	1.48944	0.13637
53488	Scaffold14783	14	719	69.6076	0.277539	0.210296	1.31975	0.186918
238325	Scaffold623	535969	536580	65.9999	0.277323	0.207956	1.33357	0.182345
261522	Scaffold754	23577	23859	28.2106	0.277302	0.19208	1.44368	0.148829
61277	Scaffold15618	7583	8641	127.549	0.277258	0.207647	1.33524	0.181798
139582	Scaffold276	502309	502970	55.6747	0.27714	0.208597	1.32859	0.183984
250246	Scaffold688	222583	223318	117.679	0.277135	0.208677	1.32806	0.184158
246861	Scaffold668	57463	58117	39.9465	0.277131	0.204811	1.35311	0.176021
149966	Scaffold3	1169960	1170472	28.1558	0.277059	0.195732	1.4155	0.156921
118858	Scaffold236	208643	209309	52.0349	0.277055	0.208338	1.32983	0.183573
37999	Scaffold1313	12864	13307	32.0549	0.276962	0.199637	1.38733	0.165341
140989	Scaffold2792	27310	29039	137.825	0.276953	0.205969	1.34463	0.178744
77123	Scaffold1753	39301	40119	144.067	0.276906	0.206523	1.3408	0.179985
18200	Scaffold114	2282	2579	36.8482	0.276891	0.199145	1.3904	0.164407
1233	Scaffold10	1533686	1534362	46.1787	0.276733	0.207161	1.33583	0.181604
224729	Scaffold56	591791	592300	37.3123	0.276671	0.202554	1.36591	0.171966
97963	Scaffold202	589316	591081	163.358	0.276639	0.209873	1.31813	0.187461
177069	Scaffold371	166549	166976	38.0525	0.276608	0.202644	1.365	0.172253
75923	Scaffold1738	92255	94600	291.471	0.276504	0.198625	1.39209	0.163895
190300	Scaffold416	111175	112298	109.256	0.276487	0.210403	1.31409	0.188817
42178	Scaffold1358	149194	151319	522.86	0.276469	0.192773	1.43417	0.151525
276149	Scaffold856	291461	291936	45.0499	0.276381	0.205225	1.34672	0.17807
141539	Scaffold280	42789	43252	43.543	0.276262	0.205451	1.34466	0.178735
229982	Scaffold582	356755	357534	71.634	0.276187	0.210366	1.31288	0.189222
247859	Scaffold672	239111	240203	196.606	0.276169	0.201484	1.37068	0.170476
33412	Scaffold1275	98161	99588	99.6217	0.276168	0.209737	1.31673	0.187928
220627	Scaffold541	134291	136295	325.332	0.276144	0.198491	1.39122	0.164159
194130	Scaffold430	129590	131432	434.085	0.276096	0.191609	1.44093	0.149604
51718	Scaffold1452	101541	102322	133.939	0.276085	0.210392	1.31224	0.18944
33578	Scaffold1276	238445	239095	57.0927	0.276058	0.209227	1.31942	0.187028
156284	Scaffold313	203872	204600	79.3684	0.275945	0.207817	1.32783	0.184235
42177	Scaffold1358	147757	148723	250.733	0.275863	0.199105	1.38551	0.165895
200086	Scaffold455	411089	411673	83.6646	0.275825	0.210383	1.31106	0.189837
61459	Scaffold1564	265771	266233	48.3948	0.275817	0.20775	1.32764	0.184298
215421	Scaffold517	360923	361558	116.252	0.275727	0.209629	1.31531	0.188407
115143	Scaffold230	149454	150256	110.969	0.275501	0.209385	1.31576	0.188254
194552	Scaffold432	321050	321258	18.4983	0.27549	0.180002	1.53048	0.125897
206954	Scaffold482	207670	210073	281.133	0.275435	0.205081	1.34306	0.179254
255887	Scaffold718	19801	20202	32.5573	0.275391	0.20011	1.3762	0.168761
191429	Scaffold420	210104	211313	211.961	0.275372	0.200226	1.3753	0.169037
191745	Scaffold421	300843	301272	42.8486	0.275368	0.204012	1.34976	0.177092
190785	Scaffold418	220745	221325	50.9399	0.275355	0.20751	1.32694	0.184527
289618	Scaffold95	682184	682932	58.8803	0.275301	0.209011	1.31716	0.187786
206671	Scaffold480	373687	374605	101.955	0.275236	0.209384	1.3145	0.188678
169557	Scaffold348	151205	151798	71.6783	0.275225	0.20857	1.31958	0.186976
4388	Scaffold1023	22720	23892	294.197	0.275193	0.196393	1.40124	0.161144
34556	Scaffold1287	153445	154744	149.329	0.275182	0.208121	1.32222	0.186094
130012	Scaffold256	360007	361371	153.523	0.275155	0.204869	1.34308	0.179247
128029	Scaffold252	585654	586196	41.2532	0.275136	0.199891	1.37643	0.168689
212787	Scaffold504	370399	371507	165.475	0.275133	0.204457	1.34568	0.178406
147014	Scaffold293	421802	422130	33.6754	0.27504	0.19869	1.38427	0.166277
131870	Scaffold26	487966	491292	431.455	0.27501	0.19108	1.43924	0.150082
123754	Scaffold2447	17015	19154	391.413	0.275005	0.197897	1.38964	0.164639
76834	Scaffold175	323082	323883	139.904	0.27487	0.208857	1.31607	0.188152
252449	Scaffold7	500484	501409	85.3979	0.274801	0.210066	1.30817	0.190816
1154	Scaffold10	1283364	1283715	32.5684	0.274791	0.200069	1.37348	0.169603
213593	Scaffold509	140558	141248	95.3196	0.274757	0.21041	1.30582	0.191614
119262	Scaffold237	8222	8688	41.135	0.274649	0.204624	1.34221	0.179527
250319	Scaffold688	341934	342897	102.593	0.274575	0.210411	1.30495	0.191911
145985	Scaffold2903	83438	85164	50.9552	0.274534	0.20776	1.3214	0.186368
133906	Scaffold2638	20362	21260	58.4133	0.274492	0.209672	1.30915	0.190484
183863	Scaffold3923	28196	29675	227.554	0.274308	0.205962	1.33184	0.182913
28865	Scaffold123	833642	834145	65.6792	0.274236	0.208655	1.31431	0.188743
18880	Scaffold1142	85796	86800	86.1029	0.27423	0.210213	1.30453	0.192051
139800	Scaffold277	69477	69642	11.3839	0.273954	0.155045	1.76694	0.0772388
264926	Scaffold776	251570	252778	134.881	0.273938	0.20626	1.32812	0.184139
50335	Scaffold1436	130887	131953	149.624	0.273903	0.206789	1.32455	0.185321
244994	Scaffold658	26713	27452	28.8326	0.273811	0.19538	1.40143	0.161086
149897	Scaffold3	995452	996408	68.1396	0.273755	0.210293	1.30178	0.192992
251829	Scaffold696	122573	123224	69.0518	0.273755	0.210374	1.30128	0.193164
92308	Scaffold1952	28141	28790	54.4897	0.273754	0.209114	1.30911	0.190496
72149	Scaffold1695	90936	91947	116.497	0.27366	0.208309	1.31373	0.188939
131469	Scaffold259	592703	593586	69.4138	0.273561	0.210195	1.30146	0.1931
133854	Scaffold2637	221758	223096	272.776	0.273537	0.196197	1.3942	0.163257
134885	Scaffold266	159668	160564	83.6919	0.273533	0.210196	1.30132	0.193148
66101	Scaffold162	361946	362855	124.914	0.273532	0.208861	1.30964	0.190319
261154	Scaffold7503	31	649	65.4448	0.273523	0.210085	1.30196	0.19293
203069	Scaffold468	518440	520502	432.276	0.273515	0.192866	1.41816	0.156143
199669	Scaffold453	595586	596823	151.114	0.273511	0.208802	1.3099	0.190229
211061	Scaffold5	1261458	1262377	144.088	0.273472	0.206444	1.32468	0.185279
125562	Scaffold2483	73437	76047	255.232	0.273448	0.198329	1.37876	0.167969
107681	Scaffold2182	73079	73768	66.7919	0.273406	0.209993	1.30198	0.192925
136566	Scaffold269	286473	287106	37.7152	0.273382	0.202776	1.3482	0.177595
103559	Scaffold211	147795	148245	54.2113	0.273321	0.205715	1.32864	0.183966
50810	Scaffold1440	121416	121776	33.0952	0.273159	0.200336	1.36351	0.172722
38495	Scaffold132	318670	319305	66.035	0.273117	0.209906	1.30114	0.193211
230160	Scaffold583	494931	497459	213.578	0.273106	0.200675	1.36094	0.173534
169528	Scaffold348	24080	24518	24.1697	0.27299	0.189727	1.43886	0.150191
245552	Scaffold66	442303	444147	255.407	0.272983	0.201469	1.35497	0.175429
10225	Scaffold107	737863	738317	43.4805	0.272981	0.2052	1.33032	0.183413
221842	Scaffold547	210505	210758	22.9819	0.272948	0.188506	1.44795	0.14763
49962	Scaffold1432	111984	112689	96.5868	0.272941	0.209543	1.30256	0.192727
90027	Scaffold1916	95191	95581	48.0546	0.272934	0.187884	1.45267	0.146315
271025	Scaffold816	110386	110903	36.9818	0.272903	0.20318	1.34316	0.17922
224254	Scaffold558	347882	348808	110.493	0.272867	0.208253	1.31026	0.190107
14710	Scaffold1107	201008	201490	66.6581	0.272859	0.206335	1.3224	0.186034
181401	Scaffold386	75023	76345	211.376	0.272832	0.20537	1.32849	0.184015
276275	Scaffold857	205970	207593	178.278	0.272795	0.207084	1.31732	0.187733
81711	Scaffold181	477785	478711	49.3286	0.272784	0.206526	1.32083	0.186559
105440	Scaffold2143	113343	113867	45.7577	0.272723	0.206287	1.32205	0.18615
166819	Scaffold340	140305	140714	30.8317	0.272722	0.198461	1.37418	0.169385
36849	Scaffold1302	15653	16067	37.8237	0.272663	0.199751	1.36501	0.172249
91927	Scaffold1947	64769	65223	18.9707	0.272651	0.181255	1.50424	0.132519
235227	Scaffold61	88933	90552	137.012	0.272632	0.206392	1.32094	0.186521
40496	Scaffold134	602468	602846	45.075	0.27259	0.198054	1.37634	0.168717
482	Scaffold1	1579279	1580184	261.643	0.272589	0.197672	1.379	0.167895
140673	Scaffold2788	67831	71703	365.039	0.272404	0.193473	1.40797	0.159141
64690	Scaffold1606	79127	80314	158.493	0.272402	0.206233	1.32085	0.186553
27570	Scaffold122	665071	665460	28.6123	0.272285	0.195703	1.39132	0.164129
45896	Scaffold1396	128054	128805	68.093	0.272135	0.209659	1.29799	0.194292
250848	Scaffold69	661667	661965	18.9951	0.272047	0.180856	1.50422	0.132525
224799	Scaffold56	732639	733167	52.4359	0.271873	0.207947	1.30741	0.191074
250276	Scaffold688	269307	272105	624.339	0.271817	0.19057	1.42634	0.153771
142142	Scaffold281	537880	538409	44.8978	0.271719	0.204506	1.32866	0.18396
11117	Scaffold1078	79392	79893	51.3636	0.271658	0.20604	1.31847	0.187346
49688	Scaffold143	999632	1000791	165.836	0.271623	0.207987	1.30596	0.191566
211308	Scaffold5	2049014	2049833	156.312	0.271502	0.20839	1.30285	0.192624
93601	Scaffold197	773165	773474	18.9714	0.271454	0.180831	1.50115	0.133317
292808	Scaffold974	299358	299824	26.9388	0.271424	0.193878	1.39998	0.16152
171620	Scaffold354	340478	342051	169.031	0.271405	0.204197	1.32913	0.183804
199257	Scaffold451	659612	660004	37.6712	0.271359	0.202875	1.33757	0.181037
180374	Scaffold381	361777	362446	80.6046	0.271354	0.210395	1.28974	0.197142
100613	Scaffold2064	131393	132305	122.764	0.27135	0.20731	1.30891	0.190565
227268	Scaffold57	539562	540520	87.6598	0.271347	0.210163	1.29113	0.19666
144407	Scaffold287	368333	369133	84.0332	0.271306	0.210354	1.28976	0.197134
131857	Scaffold26	452148	455318	692.581	0.271304	0.188466	1.43954	0.149998
40489	Scaffold134	584880	586304	123.922	0.271201	0.207242	1.30862	0.190662
189051	Scaffold41	668434	668676	23.4725	0.271083	0.189425	1.43108	0.152406
14388	Scaffold1104	269685	270408	76.3312	0.271042	0.210403	1.28821	0.197674
230723	Scaffold589	12374	13203	46.9369	0.270881	0.206417	1.3123	0.189419
93933	Scaffold1979	23400	24300	97.685	0.270765	0.210301	1.28752	0.197915
236294	Scaffold615	93816	95005	184.415	0.27075	0.202239	1.33877	0.180647
220000	Scaffold54	55794	56558	75.4474	0.270742	0.208686	1.29736	0.194506
199124	Scaffold451	314509	315974	177.609	0.270732	0.204174	1.32598	0.184845
232461	Scaffold597	356049	356201	15.1015	0.270633	0.170103	1.59099	0.111611
184099	Scaffold394	62816	64026	138.494	0.270585	0.206091	1.31294	0.189204
78822	Scaffold1775	12994	13704	93.1135	0.27052	0.209725	1.28988	0.197093
108598	Scaffold2199	129709	130262	47.2613	0.270516	0.206655	1.30902	0.190527
245446	Scaffold66	76103	79581	339.077	0.270513	0.192789	1.40316	0.16057
236617	Scaffold617	6889	7778	50.7946	0.270465	0.20726	1.30496	0.191907
201961	Scaffold463	187192	187632	42.6051	0.270452	0.205619	1.3153	0.188408
283653	Scaffold901	354570	355302	189.343	0.270403	0.202445	1.33569	0.181651
26455	Scaffold121	109162	109637	65.0291	0.270319	0.205287	1.31679	0.187911
253355	Scaffold700	141078	141627	47.1409	0.270307	0.207264	1.30417	0.192176
263821	Scaffold77	171186	171452	26.8338	0.270284	0.193821	1.3945	0.163166
258207	Scaffold731	161146	161810	63.7365	0.270239	0.206753	1.30706	0.191191
98483	Scaffold203	64828	65458	72.3957	0.27015	0.210385	1.28408	0.199115
79439	Scaffold1785	68198	68558	33.1236	0.27013	0.199865	1.35156	0.176516
46056	Scaffold1396	425305	426164	141.869	0.270125	0.20737	1.30262	0.192703
247899	Scaffold672	356738	357263	42.546	0.270086	0.203478	1.32734	0.184395
122697	Scaffold243	578979	579752	139.761	0.270075	0.207598	1.30096	0.193274
252583	Scaffold7	1050971	1051170	16.7664	0.270037	0.17506	1.54255	0.122941
141291	Scaffold28	300559	305504	809.334	0.27002	0.184361	1.46462	0.143024
8680	Scaffold106	603965	604425	60.4479	0.270003	0.209862	1.28658	0.198242
17178	Scaffold113	433558	433913	32.5969	0.26998	0.199285	1.35474	0.1755
209468	Scaffold493	82993	83280	13.8143	0.269914	0.167061	1.61566	0.106167
248013	Scaffold673	328517	328790	22.6271	0.269888	0.185411	1.45562	0.145498
277928	Scaffold867	188766	189152	31.2875	0.269865	0.198804	1.35745	0.17464
285068	Scaffold913	316710	317068	33.006	0.269802	0.2001	1.34833	0.177551
270520	Scaffold811	312120	312955	61.1409	0.269786	0.209141	1.28997	0.19706
49166	Scaffold1428	85124	86501	204.67	0.269778	0.200661	1.34445	0.178803
246844	Scaffold668	29552	30137	51.4375	0.269752	0.207325	1.30111	0.193222
243595	Scaffold65	688280	688995	68.8758	0.269751	0.210365	1.2823	0.199737
27050	Scaffold1216	200760	201396	52.118	0.269713	0.208506	1.29355	0.195821
265052	Scaffold777	282116	282483	30.3963	0.269684	0.196557	1.37204	0.170051
118962	Scaffold2360	51126	52283	101.845	0.269643	0.209623	1.28632	0.198331
203243	Scaffold469	5239	5829	59.3065	0.269636	0.209067	1.28971	0.197151
104607	Scaffold213	73783	74227	57.6954	0.269417	0.209405	1.28658	0.198239
69523	Scaffold166	693163	696432	328.103	0.269414	0.193286	1.39386	0.163359
80969	Scaffold180	408008	408911	118.953	0.269285	0.208711	1.29023	0.196971
188476	Scaffold408	509764	510086	26.5248	0.269266	0.191597	1.40537	0.15991
129990	Scaffold256	319152	323676	496.517	0.269162	0.191585	1.40492	0.160044
224725	Scaffold56	579971	581254	191.452	0.269043	0.201439	1.3356	0.181679
47894	Scaffold1414	56	732	27.4475	0.269028	0.194322	1.38444	0.166222
52514	Scaffold1464	76808	77567	49.9004	0.268964	0.208	1.2931	0.195978
259245	Scaffold74	87743	88502	145.354	0.268845	0.207707	1.29435	0.195544
267669	Scaffold795	200888	201911	44.5374	0.268734	0.205441	1.30808	0.190846
66870	Scaffold163	393642	394012	30.0775	0.268707	0.197889	1.35786	0.174507
60256	Scaffold155	541245	544351	245.612	0.268676	0.198909	1.35075	0.176775
130002	Scaffold256	344799	345396	70.6318	0.268583	0.207616	1.29365	0.195785
258413	Scaffold733	113051	114573	175.527	0.268553	0.205229	1.30855	0.190686
203008	Scaffold468	383111	384501	230.75	0.268519	0.199362	1.34689	0.178016
256595	Scaffold720	255502	256137	60.0631	0.268469	0.20945	1.28178	0.199919
246852	Scaffold668	43205	45604	626.398	0.268408	0.185738	1.44508	0.148434
80972	Scaffold180	416848	417614	101.482	0.26833	0.209224	1.2825	0.199668
178272	Scaffold375	351306	351933	51.6008	0.268328	0.208327	1.28801	0.197742
235224	Scaffold61	82432	83668	174.776	0.268311	0.20476	1.31037	0.190071
175101	Scaffold365	578546	579238	53.3076	0.26827	0.208639	1.28581	0.19851
92449	Scaffold1954	98560	102948	724.392	0.268229	0.183942	1.45822	0.144779
72693	Scaffold17	317208	317644	39.1513	0.268224	0.203816	1.31601	0.18817
185841	Scaffold4	1153762	1154116	30.4219	0.268109	0.192762	1.39088	0.164261
290798	Scaffold96	228346	228805	32.9197	0.268038	0.197766	1.35532	0.175315
228937	Scaffold577	294825	296334	102.417	0.268021	0.208982	1.28251	0.199664
196678	Scaffold440	307463	310412	357.285	0.267981	0.195537	1.37049	0.170536
141630	Scaffold280	289061	289300	16.0123	0.267957	0.173886	1.541	0.123318
123455	Scaffold244	651628	653339	213.561	0.267897	0.20375	1.31483	0.188567
278330	Scaffold87	299423	300155	34.1117	0.267821	0.200778	1.33392	0.182232
24057	Scaffold119	795025	798630	689.042	0.267819	0.184917	1.44832	0.147527
42190	Scaffold1358	182519	183197	54.4997	0.267819	0.20839	1.28518	0.198729
287927	Scaffold94	146382	146781	59.9062	0.267768	0.207842	1.28833	0.197633
96637	Scaffold200	29929	30119	17.9967	0.26776	0.176374	1.51814	0.128979
239914	Scaffold630	274345	275867	172.773	0.267748	0.207388	1.29105	0.196687
277735	Scaffold865	166018	166404	28.7229	0.267735	0.194687	1.3752	0.169069
87673	Scaffold189	540428	541550	288.726	0.267704	0.194951	1.37319	0.169694
204271	Scaffold472	413769	415261	109.782	0.267672	0.208527	1.28363	0.199271
69528	Scaffold166	705462	706743	132.931	0.267655	0.207076	1.29254	0.19617
78288	Scaffold177	396345	397724	150.001	0.267516	0.204841	1.30596	0.191565
187084	Scaffold402	276359	276566	18.4732	0.267502	0.178644	1.49741	0.134288
122722	Scaffold243	635353	637138	194.776	0.267454	0.203283	1.31567	0.188284
236990	Scaffold619	129125	129575	36.7647	0.267353	0.2031	1.31636	0.188053
204081	Scaffold4715	29361	30006	42.9377	0.267303	0.206129	1.29677	0.194709
107583	Scaffold218	498263	498951	36.9603	0.267258	0.202096	1.32244	0.186023
161254	Scaffold3267	38937	40954	166.371	0.267241	0.205222	1.30221	0.192846
245410	Scaffold6593	19	571	25.7419	0.267238	0.188073	1.42093	0.155338
140288	Scaffold278	310190	310688	37.7693	0.26715	0.199072	1.34198	0.179604
246462	Scaffold664	85388	86192	46.3686	0.267143	0.207171	1.28948	0.197231
205561	Scaffold478	28392	28881	49.8057	0.267129	0.207974	1.28443	0.198991
234097	Scaffold603	46279	46661	49.1275	0.267057	0.203341	1.31335	0.189066
118267	Scaffold23450	2	815	52.4142	0.266996	0.207922	1.28411	0.199102
179056	Scaffold378	192972	196288	740.586	0.266886	0.191128	1.39637	0.162602
99462	Scaffold2043	38038	38211	21.1853	0.266788	0.184908	1.44282	0.149073
83220	Scaffold183	410732	411114	25.1137	0.266781	0.191283	1.39469	0.163109
76295	Scaffold17415	102	1290	56.6772	0.266761	0.20642	1.29232	0.196246
34225	Scaffold12823	30	555	29.0595	0.266525	0.196005	1.35979	0.173897
37835	Scaffold1310	95327	95992	34.5723	0.266423	0.201392	1.32291	0.185865
286386	Scaffold926	279576	279995	34.5194	0.266372	0.201506	1.32191	0.186199
190703	Scaffold418	69604	69999	39.1269	0.26626	0.203664	1.30735	0.191095
74113	Scaffold1710	79292	80220	135.344	0.266248	0.207188	1.28505	0.198774
153364	Scaffold306	200138	200496	30.0546	0.266234	0.1974	1.3487	0.177434
250331	Scaffold688	362815	363472	41.9644	0.266228	0.204883	1.29941	0.193803
212900	Scaffold504	688064	688462	43.5184	0.266224	0.195471	1.36197	0.173208
111018	Scaffold2234	1	425	41.0521	0.266109	0.203587	1.3071	0.191178
283663	Scaffold901	376239	377418	343.996	0.266075	0.198826	1.33823	0.180821
51214	Scaffold1446	150015	150222	24.3024	0.265887	0.187719	1.41641	0.156656
108955	Scaffold220	67844	69494	173.194	0.265882	0.202874	1.31058	0.190001
289619	Scaffold95	683379	686665	455.454	0.265688	0.191708	1.3859	0.165779
3141	Scaffold1010	138794	141098	274.682	0.26568	0.196345	1.35313	0.176014
8916	Scaffold1060	439859	440351	26.6807	0.265654	0.19391	1.36998	0.170692
75305	Scaffold173	203228	203678	54.7092	0.26565	0.196639	1.35096	0.17671
85149	Scaffold186	323353	323546	12.5744	0.265618	0.162544	1.63413	0.102231
26233	Scaffold1207	373042	373227	18.3042	0.265589	0.179082	1.48306	0.138059
192644	Scaffold425	401679	401929	28.7283	0.265556	0.193802	1.37024	0.170611
65395	Scaffold1611	1209	1756	46.6983	0.265424	0.2059	1.28909	0.197366
261002	Scaffold75	592121	592399	22.9124	0.26539	0.186903	1.41994	0.155626
244817	Scaffold656	310821	311040	22.8691	0.265378	0.187442	1.41579	0.156838
5446	Scaffold1030	318529	318929	34.8278	0.265225	0.19981	1.32739	0.18438
249365	Scaffold682	93965	94329	26.6167	0.265193	0.193889	1.36775	0.171389
245998	Scaffold661	141571	142091	35.3402	0.26518	0.198012	1.33921	0.180503
272675	Scaffold828	291813	291968	13.7961	0.265159	0.16613	1.5961	0.110468
71947	Scaffold1692	55511	56274	35.0761	0.265085	0.201624	1.31474	0.188596
27418	Scaffold122	194128	194932	37.297	0.265082	0.203182	1.30465	0.192012
161327	Scaffold327	223941	224139	20.5085	0.264861	0.183838	1.44074	0.14966
188430	Scaffold408	340184	340566	34.1165	0.264814	0.200385	1.32153	0.186326
27404	Scaffold122	172623	176227	359.926	0.264805	0.192072	1.37867	0.167996
206194	Scaffold48	140828	142908	552.099	0.26477	0.188808	1.40232	0.160819
27653	Scaffold122	986261	990143	517.111	0.264756	0.192239	1.37722	0.168443
84472	Scaffold185	233479	233645	14.8016	0.26462	0.170349	1.5534	0.120329
200072	Scaffold455	388466	389425	35.7023	0.264538	0.201432	1.31329	0.189087
42277	Scaffold1359	4523	4984	45.2662	0.26452	0.203235	1.30155	0.193071
256599	Scaffold720	261424	262607	215.508	0.264471	0.201406	1.31312	0.189141
9929	Scaffold107	92834	93243	44.1232	0.264468	0.206095	1.28323	0.19941
98900	Scaffold2036	23647	24020	26.3007	0.264326	0.191872	1.37762	0.168321
279045	Scaffold876	235530	237987	242.911	0.264264	0.197676	1.33685	0.181271
171065	Scaffold352	591762	594209	324.983	0.264159	0.193723	1.36359	0.172696
265032	Scaffold777	253402	254244	40.8523	0.26411	0.202481	1.30437	0.192107
127913	Scaffold252	263592	265464	293.452	0.264078	0.196409	1.34453	0.178776
122255	Scaffold2420	30769	31216	28.4682	0.264052	0.191164	1.38129	0.167191
54114	Scaffold1487	89054	89518	29.8993	0.263944	0.187827	1.40525	0.159947
68728	Scaffold165	111264	113080	324.332	0.263531	0.198853	1.32526	0.185086
251367	Scaffold692	397956	398324	33.457	0.263334	0.199599	1.31932	0.187063
216445	Scaffold520	320149	320598	19.574	0.263306	0.180229	1.46095	0.144029
278875	Scaffold874	192187	197663	630.227	0.263017	0.186228	1.41234	0.157849
195237	Scaffold4356	12079	12857	43.1048	0.262924	0.204705	1.2844	0.199002
126790	Scaffold25	1483397	1483853	77.7772	0.262877	0.204628	1.28466	0.19891
54852	Scaffold1496	203697	204227	37.5947	0.262858	0.202045	1.30099	0.193262
118181	Scaffold2342	18013	18296	21.7406	0.262835	0.185276	1.41862	0.15601
101599	Scaffold208	474867	476027	151.404	0.262829	0.205063	1.2817	0.199947
88469	Scaffold19	345654	348588	273.399	0.262663	0.196339	1.33781	0.180959
92331	Scaffold1952	85608	88112	18.7955	0.262626	0.179981	1.45919	0.144513
252417	Scaffold7	454409	454914	32.4098	0.262587	0.198714	1.32143	0.186357
174268	Scaffold362	543588	543969	22.3438	0.262559	0.185455	1.41575	0.156847
263601	Scaffold768	107381	109805	452.035	0.262536	0.199507	1.31592	0.1882
240066	Scaffold630	604693	606750	189.618	0.262459	0.203074	1.29244	0.196206
245897	Scaffold660	319989	320197	25.2731	0.262437	0.189759	1.383	0.166664
131572	Scaffold2592	97667	97951	29.1902	0.262278	0.191302	1.37101	0.170371
85410	Scaffold186	999312	1001051	202.255	0.26222	0.20162	1.30056	0.193409
146608	Scaffold292	597741	598221	32.8175	0.262025	0.19969	1.31216	0.189466
268039	Scaffold797	498833	499260	35.6653	0.261899	0.201284	1.30114	0.193209
113755	Scaffold2282	107127	107535	33.9475	0.261689	0.200052	1.3081	0.190839
204829	Scaffold475	49629	50118	21.7051	0.26165	0.18517	1.41303	0.157648
294133	Scaffold989	87052	87494	35.4775	0.261649	0.202047	1.29499	0.195324
27439	Scaffold122	223016	228390	689.888	0.261573	0.190055	1.3763	0.168729
190375	Scaffold416	419823	420395	27.1768	0.261531	0.194173	1.3469	0.178014
56679	Scaffold1515	104178	104363	13.8372	0.261467	0.165166	1.58306	0.113409
14381	Scaffold1104	254604	256601	327.581	0.261442	0.194576	1.34365	0.179062
236321	Scaffold615	157773	158042	35.5867	0.261408	0.198653	1.3159	0.188208
116152	Scaffold2317	130336	130611	12.5681	0.261122	0.161609	1.61577	0.106145
193971	Scaffold43	726066	726274	17.058	0.261105	0.176042	1.4832	0.138022
187800	Scaffold405	559222	559398	13.568	0.260997	0.166289	1.56953	0.116524
252411	Scaffold7	448602	449653	188.017	0.260993	0.203303	1.28376	0.199225
147982	Scaffold2958	53160	53782	35.8766	0.260923	0.198002	1.31778	0.187577
179378	Scaffold379	329272	332704	650.36	0.260785	0.185592	1.40515	0.159976
286098	Scaffold924	14766	15125	32.7223	0.260735	0.196968	1.32374	0.185589
47398	Scaffold14084	29	387	25.4068	0.260711	0.191912	1.35849	0.174308
26864	Scaffold1213	107772	111347	289.87	0.260691	0.19979	1.30483	0.191952
94795	Scaffold199	23449	25336	214.269	0.260629	0.201929	1.29069	0.19681
156442	Scaffold3132	9489	11959	293.719	0.260606	0.196193	1.32832	0.184073
240979	Scaffold636	181735	183051	202.382	0.260476	0.201432	1.29312	0.19597
87791	Scaffold1891	80231	80653	37.9613	0.260428	0.202586	1.28552	0.19861
54873	Scaffold1496	233033	237327	463.578	0.26035	0.190465	1.36692	0.171651
256047	Scaffold719	47144	47455	31.9444	0.260308	0.197148	1.32037	0.186713
47871	Scaffold1413	152164	152231	11.3818	0.260294	0.157047	1.65742	0.0974336
42180	Scaffold1358	154228	156302	387.574	0.260043	0.19148	1.35807	0.174443
262205	Scaffold759	24554	24807	19.7465	0.259929	0.182911	1.42107	0.155297
203075	Scaffold468	528879	529652	217.477	0.25981	0.201137	1.2917	0.19646
113834	Scaffold2284	8006	9639	562.39	0.259804	0.191107	1.35947	0.173999
148874	Scaffold298	208092	208299	17.4846	0.259683	0.177652	1.46175	0.143811
286111	Scaffold924	39939	40072	11.8431	0.259666	0.159775	1.6252	0.104119
258593	Scaffold735	289997	290217	16.5335	0.259618	0.173556	1.49588	0.134686
33418	Scaffold1275	113518	113982	32.8822	0.259558	0.199062	1.30391	0.192265
61476	Scaffold1564	296375	296986	26.2612	0.259527	0.191233	1.35713	0.17474
175154	Scaffold365	683952	684532	35.9854	0.259516	0.202334	1.28262	0.199626
228384	Scaffold573	612075	614963	504.609	0.259504	0.191366	1.35606	0.175079
220026	Scaffold54	143176	143308	21.8359	0.259278	0.183288	1.41459	0.157188
225421	Scaffold563	62239	62848	34.1639	0.259188	0.195526	1.32559	0.184976
106628	Scaffold216	831282	831429	8.85822	0.259041	0.14092	1.83822	0.0660303
130720	Scaffold2571	25867	26107	26.7275	0.258986	0.188329	1.37518	0.169075
142136	Scaffold281	524882	528040	369.634	0.258555	0.192269	1.34476	0.178703
108953	Scaffold220	65143	66093	21.9982	0.258379	0.186649	1.38431	0.166264
203059	Scaffold468	498873	499167	23.7175	0.258333	0.189072	1.36633	0.171837
65833	Scaffold1618	64518	64812	26.5422	0.258329	0.189786	1.36116	0.173465
133851	Scaffold2637	218325	219183	198.151	0.258316	0.201377	1.28275	0.19958
184406	Scaffold395	244658	244916	20.2552	0.258047	0.183898	1.4032	0.160556
49554	Scaffold143	732781	733067	28.0765	0.257841	0.195548	1.31855	0.187319
259324	Scaffold74	329332	329708	22.6717	0.257826	0.186525	1.38226	0.166893
115836	Scaffold231	416657	416924	19.1899	0.257708	0.176128	1.46319	0.143416
173089	Scaffold359	317983	318280	19.4542	0.257453	0.179736	1.4324	0.15203
18482	Scaffold114	746225	748751	447.49	0.257408	0.199477	1.29041	0.196908
273942	Scaffold838	263169	270160	1052.95	0.257311	0.181751	1.41574	0.156853
60249	Scaffold155	524712	528235	407.839	0.257276	0.189989	1.35416	0.175684
273500	Scaffold835	12513	15000	332.464	0.257153	0.198654	1.29448	0.1955
48552	Scaffold142	850273	850637	28.6735	0.25709	0.195944	1.31206	0.1895
139473	Scaffold276	22919	23319	30.3991	0.256751	0.197211	1.30191	0.192946
12129	Scaffold1085	107232	109949	363.39	0.256689	0.191989	1.337	0.181224
59076	Scaffold154	459263	470113	1351.53	0.256684	0.179108	1.43312	0.151824
245351	Scaffold659	56382	58469	345.18	0.256583	0.198917	1.2899	0.197085
180726	Scaffold3828	67624	67996	24.6449	0.256504	0.191465	1.33969	0.180345
117589	Scaffold234	138000	141972	662.393	0.256303	0.192246	1.3332	0.182466
15222	Scaffold1110	172040	172181	13.5269	0.256198	0.165238	1.55048	0.121026
57647	Scaffold1525	103545	103813	24.3992	0.256176	0.189185	1.3541	0.175704
182000	Scaffold388	3784	4184	24.2133	0.256129	0.186557	1.37292	0.169776
133770	Scaffold2637	84109	86743	360.89	0.255923	0.198873	1.28687	0.198139
204608	Scaffold474	50133	50749	28.1663	0.255777	0.194571	1.31457	0.188654
46099	Scaffold1396	503501	507272	773.764	0.255723	0.195481	1.30817	0.190815
173697	Scaffold360	141622	141928	32.1476	0.255645	0.198207	1.28979	0.197124
12143	Scaffold1085	136977	137405	24.633	0.255537	0.191308	1.33574	0.181634
78494	Scaffold177	916161	918801	296.09	0.255431	0.19909	1.28299	0.199494
247781	Scaffold672	35729	36055	26.8547	0.25543	0.194229	1.3151	0.188477
245436	Scaffold66	51835	54532	380.562	0.25541	0.199025	1.2833	0.199386
167352	Scaffold3412	2565	3324	29.9718	0.255381	0.195582	1.30575	0.191638
29688	Scaffold124	295201	298297	25.7629	0.255335	0.189524	1.34724	0.177904
227164	Scaffold57	335612	335915	24.8209	0.255094	0.190061	1.34217	0.179542
165298	Scaffold336	332751	334720	267.688	0.25507	0.197009	1.29472	0.195418
264307	Scaffold7707	714	1496	28.9774	0.255069	0.193892	1.31552	0.188334
229987	Scaffold582	363137	365339	393.395	0.254972	0.193371	1.31857	0.187314
206186	Scaffold48	125236	128314	554.463	0.254955	0.188002	1.35613	0.175059
93505	Scaffold197	522990	523259	22.7216	0.254901	0.186291	1.36829	0.17122
55937	Scaffold1505	119515	119749	26.2597	0.254891	0.190492	1.33807	0.180875
250268	Scaffold688	257050	259470	320.088	0.254781	0.19631	1.29785	0.194338
161400	Scaffold327	434470	434696	18.3799	0.254759	0.175768	1.44941	0.147224
96233	Scaffold20	292564	292952	28.1933	0.254492	0.194627	1.30759	0.191014
136561	Scaffold269	266122	269686	508.917	0.254393	0.187175	1.35912	0.174109
144504	Scaffold2875	31635	33210	26.8492	0.254381	0.193967	1.31146	0.189701
132289	Scaffold260	681380	681856	28.5803	0.254356	0.195521	1.30091	0.193289
287512	Scaffold936	46635	47085	13.3513	0.254349	0.142988	1.77881	0.0752705
265116	Scaffold778	90954	91231	25.5397	0.254189	0.185651	1.36918	0.170943
251655	Scaffold694	286105	286413	31.6778	0.254166	0.197445	1.28727	0.197999
96705	Scaffold200	174606	174927	27.38	0.254166	0.19499	1.30348	0.192411
244571	Scaffold654	457322	457431	14.7376	0.25413	0.167873	1.51382	0.130071
120717	Scaffold24	82204	82430	22.0085	0.254117	0.185927	1.36675	0.171703
27735	Scaffold122	1167945	1168174	27.012	0.253934	0.189507	1.33997	0.180254
216906	Scaffold522	240007	240306	24.185	0.25392	0.189318	1.34124	0.179843
278231	Scaffold8695	1	1461	295.382	0.253913	0.196469	1.29239	0.196223
222851	Scaffold550	313438	313733	30.9299	0.253681	0.197497	1.28448	0.198975
141002	Scaffold2792	57452	57759	29.6379	0.253575	0.197004	1.28715	0.198041
276180	Scaffold857	34211	34505	29.9474	0.25342	0.195888	1.2937	0.195769
77644	Scaffold176	287248	287454	22.5937	0.25335	0.186081	1.36151	0.173353
208561	Scaffold489	780681	783246	457.686	0.252778	0.19401	1.30291	0.192605
81574	Scaffold181	74165	78071	370.091	0.25248	0.191828	1.31618	0.188114
95885	Scaffold2	974061	974278	14.5901	0.252399	0.168811	1.49515	0.134875
152915	Scaffold305	492052	492296	17.2912	0.251885	0.177036	1.42279	0.154797
13787	Scaffold110	139256	139567	21.7219	0.251846	0.186736	1.34868	0.177441
94954	Scaffold199	454263	454472	33.3295	0.25183	0.194932	1.29189	0.196396
140615	Scaffold2786	36804	36974	12.3747	0.251638	0.160472	1.56811	0.116856
276665	Scaffold858	677199	679479	14.5143	0.251632	0.168721	1.49141	0.135853
214766	Scaffold513	379591	379960	23.4279	0.251593	0.189437	1.32811	0.184143
20615	Scaffold116	615466	615743	26.4478	0.251425	0.191785	1.31097	0.189867
262663	Scaffold760	105114	105408	27.7287	0.25141	0.192447	1.30639	0.19142
228493	Scaffold574	64935	65235	33.8263	0.251311	0.195581	1.28494	0.198813
27644	Scaffold122	971690	973541	299.679	0.251292	0.194878	1.28948	0.197231
226958	Scaffold569	322469	322767	21.2007	0.251236	0.185525	1.35419	0.175676
155577	Scaffold311	322298	325273	764.31	0.251159	0.191504	1.31151	0.189686
61373	Scaffold1564	95643	95740	16.4325	0.250927	0.17202	1.45871	0.144646
177985	Scaffold374	498097	498238	15.2344	0.250776	0.169135	1.4827	0.138155
127963	Scaffold252	386722	387220	17.6487	0.250736	0.174355	1.43808	0.15041
65515	Scaffold1613	66282	66498	14.8183	0.250514	0.167142	1.49881	0.133923
188388	Scaffold408	146141	146839	23.6653	0.250484	0.187314	1.33724	0.181144
18144	Scaffold1138	114197	114458	18.4419	0.250461	0.179178	1.39784	0.162162
189420	Scaffold411	461999	462260	21.1889	0.25012	0.185321	1.34966	0.177126
84096	Scaffold1841	100194	100643	25.4257	0.250064	0.18928	1.32114	0.186456
189736	Scaffold413	19541	19951	30.9416	0.249995	0.193967	1.28885	0.19745
223002	Scaffold551	165738	166021	26.1993	0.249979	0.193136	1.29432	0.195556
288701	Scaffold945	273106	273165	12.1264	0.249973	0.155658	1.60592	0.108292
85276	Scaffold186	634312	636524	457.486	0.249916	0.1941	1.28756	0.197898
260668	Scaffold749	56138	57473	24.5174	0.249694	0.186608	1.33807	0.180875
118594	Scaffold2352	106828	107337	13.3217	0.249537	0.164886	1.51339	0.130179
186864	Scaffold401	159514	159688	15.5489	0.249452	0.172212	1.44852	0.147472
154339	Scaffold309	188965	189336	19.9915	0.249406	0.183287	1.36073	0.173597
240008	Scaffold630	510254	510457	19.5114	0.249396	0.181949	1.37069	0.170472
252505	Scaffold7	755873	756292	26.9067	0.249271	0.18508	1.34683	0.178035
243698	Scaffold65	925523	925841	25.2835	0.249035	0.186974	1.33192	0.182885
213896	Scaffold51	415939	416296	24.446	0.248992	0.190899	1.30431	0.192126
17535	Scaffold1130	154769	155086	28.0868	0.248612	0.187272	1.32755	0.184328
107500	Scaffold218	129829	130083	23.4903	0.248496	0.180306	1.37819	0.168145
65461	Scaffold1612	37986	38351	22.3216	0.248461	0.18198	1.36532	0.172152
229101	Scaffold578	117398	117676	28.6986	0.248312	0.19375	1.28161	0.199978
154354	Scaffold309	213902	214173	24.8167	0.248269	0.185443	1.33879	0.180638
180840	Scaffold383	306774	306991	38.8147	0.248219	0.188985	1.31343	0.189037
125610	Scaffold2483	183580	187207	508.792	0.2481	0.187435	1.32366	0.185617
199858	Scaffold454	308042	308346	16.0276	0.248009	0.173998	1.42535	0.154056
76764	Scaffold175	164532	167642	378.304	0.24794	0.192423	1.28851	0.197567
211103	Scaffold5	1383810	1384060	22.6974	0.247775	0.188515	1.31435	0.188729
156400	Scaffold3130	4951	5301	22.3592	0.247652	0.186033	1.33122	0.183115
43340	Scaffold137	384411	384897	26.1749	0.247545	0.192847	1.28363	0.19927
61064	Scaffold156	479821	480279	22.1503	0.247371	0.172208	1.43647	0.150868
196089	Scaffold439	482557	482710	11.0993	0.247287	0.155517	1.5901	0.111813
166703	Scaffold34	1065047	1065170	11.0993	0.247287	0.155517	1.5901	0.111813
195554	Scaffold437	154731	154903	22.57	0.247283	0.184767	1.33835	0.180781
136730	Scaffold2690	43412	43701	24.0013	0.247121	0.189304	1.30542	0.19175
218585	Scaffold530	173940	174561	22.7204	0.247076	0.188393	1.31149	0.189692
40529	Scaffold134	668523	668758	17.7455	0.246902	0.178032	1.38684	0.16549
223891	Scaffold556	56990	57343	24.8891	0.246605	0.191786	1.28584	0.198501
187511	Scaffold404	398772	398889	13.9882	0.246569	0.165312	1.49154	0.13582
106656	Scaffold2160	29382	29701	27.0008	0.246549	0.191998	1.28412	0.1991
27728	Scaffold122	1160394	1160643	20.5231	0.246301	0.183979	1.33875	0.180653
49118	Scaffold1427	115289	115696	12.3684	0.246169	0.15924	1.5459	0.122129
262698	Scaffold760	196391	197213	26.5054	0.245895	0.189996	1.29421	0.195594
249241	Scaffold681	168406	168561	14.9867	0.245602	0.16964	1.44779	0.147677
183859	Scaffold3923	20573	22911	801.203	0.245519	0.188998	1.29906	0.193925
280691	Scaffold8863	1985	2441	23.0432	0.245461	0.186336	1.3173	0.187738
152953	Scaffold305	537442	541633	502.524	0.24477	0.187727	1.30386	0.192281
186475	Scaffold400	240762	240986	18.728	0.2446	0.180652	1.35399	0.17574
10092	Scaffold107	417119	417195	9.84208	0.244559	0.150117	1.62912	0.103287
37973	Scaffold1312	104030	104232	30.5937	0.244534	0.19017	1.28587	0.198488
167853	Scaffold343	693858	694182	22.5637	0.244384	0.184175	1.32691	0.184538
228679	Scaffold575	462887	463531	21.2947	0.244255	0.183551	1.33072	0.183281
18112	Scaffold1138	31051	31252	18.2796	0.243967	0.164729	1.48102	0.138601
167806	Scaffold343	510553	510756	22.2605	0.243915	0.185885	1.31218	0.189459
185787	Scaffold4	1039234	1039417	18.7983	0.243905	0.180283	1.3529	0.176087
8995	Scaffold1061	171649	172034	23.6966	0.243742	0.190031	1.28264	0.199617
292847	Scaffold975	13529	13670	16.5599	0.243658	0.174607	1.39546	0.162877
64402	Scaffold1600	82338	85639	675.913	0.243628	0.184407	1.32115	0.186453
226343	Scaffold566	473295	473562	21.4931	0.242956	0.186056	1.30582	0.191613
79862	Scaffold179	304218	304407	15.128	0.242868	0.168409	1.44213	0.149265
38922	Scaffold1324	5707	5913	20.6221	0.242469	0.155262	1.56168	0.118364
114310	Scaffold229	736917	737401	12.971	0.242346	0.159702	1.51748	0.129144
5296	Scaffold103	865661	865875	18.4734	0.24213	0.176522	1.37166	0.170168
278899	Scaffold874	235372	235519	9.8713	0.241789	0.149404	1.61835	0.105587
115718	Scaffold231	45478	45755	21.4276	0.241431	0.186104	1.2973	0.194529
34923	Scaffold129	282879	283211	21.9536	0.241252	0.187307	1.288	0.197745
239906	Scaffold630	265151	265409	18.3007	0.241106	0.178132	1.35352	0.175889
191585	Scaffold420	590568	590945	21.4993	0.241057	0.185481	1.29963	0.193728
166399	Scaffold34	340162	340375	21.5167	0.240995	0.185458	1.29946	0.193785
135331	Scaffold2662	19894	20253	22.8337	0.240845	0.182483	1.31982	0.186894
16578	Scaffold1124	40920	41193	17.5236	0.240691	0.177692	1.35454	0.175564
42482	Scaffold136	691388	691814	15.2838	0.240659	0.171891	1.40007	0.161494
13868	Scaffold110	325618	325789	19.2004	0.240432	0.181488	1.32479	0.185242
155369	Scaffold3107	23244	23412	18.8108	0.240375	0.179155	1.34171	0.179689
196930	Scaffold442	59342	59553	16.0617	0.240287	0.17223	1.39515	0.162971
37861	Scaffold1311	22011	22155	16.5703	0.240174	0.174029	1.38008	0.167562
26823	Scaffold1213	33275	33560	20.9245	0.239663	0.184419	1.29955	0.193754
25887	Scaffold1204	82049	82969	14.6519	0.239644	0.15958	1.50171	0.133171
90643	Scaffold1924	56134	56748	12.1459	0.239627	0.158829	1.50871	0.131373
250559	Scaffold689	472354	475805	938.574	0.239607	0.181206	1.32229	0.186072
22405	Scaffold1177	226200	226339	13.5889	0.239279	0.1663	1.43884	0.150196
295390	Scaffold999	94099	94303	15.7988	0.238973	0.173248	1.37937	0.167781
70978	Scaffold168	329064	329476	20.2406	0.238803	0.183992	1.2979	0.194321
102769	Scaffold21	895277	895460	15.2609	0.238728	0.171324	1.39343	0.163491
62581	Scaffold158	111679	112354	12.7518	0.238473	0.154426	1.54425	0.122527
80568	Scaffold18	241457	247111	785.158	0.238447	0.185842	1.28306	0.19947
149243	Scaffold299	100109	100352	18.6243	0.23801	0.175388	1.35705	0.174765
84055	Scaffold1840	43164	43286	17.6696	0.237597	0.175809	1.35145	0.176552
258259	Scaffold731	271733	271937	19.3243	0.237328	0.180126	1.31756	0.18765
198359	Scaffold449	377207	377474	20.2768	0.23728	0.183246	1.29487	0.195364
584	Scaffold1	1862051	1862158	9.61948	0.23723	0.14945	1.58735	0.112433
4906	Scaffold1028	222236	222772	17.8701	0.237194	0.174827	1.35674	0.174865
179923	Scaffold38	969782	970026	17.0908	0.237091	0.174928	1.35536	0.175303
129308	Scaffold2547	13332	13532	17.0908	0.237091	0.174928	1.35536	0.175303
90030	Scaffold1916	102414	102620	16.8758	0.237088	0.171431	1.38299	0.166669
222135	Scaffold5481	3971	4209	21.6942	0.236949	0.182867	1.29575	0.195062
987	Scaffold10	737378	737543	15.8335	0.236877	0.172701	1.3716	0.170186
188023	Scaffold406	342728	343033	24.2789	0.236811	0.184369	1.28444	0.198987
211055	Scaffold5	1254122	1254192	9.1519	0.236767	0.146015	1.62152	0.104906
234314	Scaffold604	359235	359439	17.5221	0.236434	0.17697	1.33601	0.181545
241994	Scaffold640	235647	235771	13.566	0.236167	0.165408	1.42778	0.153354
35925	Scaffold13	578225	578425	16.2712	0.236165	0.17476	1.35137	0.176578
161189	Scaffold3263	32101	32331	21.9548	0.23613	0.172932	1.36545	0.17211
3600	Scaffold1015	18997	19177	16.3185	0.235953	0.174439	1.35264	0.176171
13606	Scaffold11	741790	742087	19.2289	0.235951	0.180459	1.3075	0.191042
217223	Scaffold524	189675	189976	23.0843	0.235893	0.183863	1.28298	0.199499
264540	Scaffold773	50844	51021	17.8644	0.235811	0.164432	1.43409	0.151546
276703	Scaffold859	79259	79445	19.8148	0.235556	0.181318	1.29914	0.193897
176025	Scaffold369	72651	72775	18.8512	0.234982	0.177815	1.3215	0.186336
61030	Scaffold156	395074	395330	14.5644	0.234834	0.169761	1.38332	0.166567
190816	Scaffold418	317542	317673	9.16446	0.234634	0.145208	1.61585	0.106127
208244	Scaffold489	95557	95683	7.8828	0.234578	0.139457	1.68208	0.0925536
253940	Scaffold704	482981	483199	13.5764	0.234519	0.165318	1.41859	0.156019
166142	Scaffold339	218428	218565	18.8929	0.234506	0.176668	1.32738	0.184382
41230	Scaffold1349	12769	13018	18.9778	0.234456	0.181411	1.2924	0.196218
239764	Scaffold63	867155	867427	12.3435	0.23388	0.161537	1.44784	0.147662
130006	Scaffold256	351535	351687	13.5645	0.233872	0.165211	1.4156	0.156894
11131	Scaffold1078	130459	130708	18.9841	0.233661	0.181081	1.29037	0.196923
93340	Scaffold197	1941	10638	1154.07	0.233497	0.180931	1.29053	0.196867
246827	Scaffold668	4941	5393	11.8696	0.233281	0.15888	1.46828	0.142027
125861	Scaffold249	254562	254749	18.3418	0.23309	0.175928	1.32492	0.185199
37354	Scaffold131	22621	22976	17.2766	0.232876	0.177463	1.31225	0.189435
89300	Scaffold1904	16107	16211	16.8209	0.232644	0.175478	1.32577	0.184915
125772	Scaffold249	21945	22210	17.2884	0.232615	0.177326	1.31179	0.189591
182747	Scaffold39	83759	83917	16.7924	0.232547	0.175328	1.32635	0.184724
6576	Scaffold1041	26137	26395	14.5234	0.232522	0.169278	1.37362	0.169561
219228	Scaffold535	313605	313779	27.5956	0.232522	0.177303	1.31144	0.189711
155361	Scaffold3107	5992	6123	9.6376	0.23226	0.14798	1.56954	0.116522
125494	Scaffold2482	17945	18220	12.3017	0.231862	0.161331	1.43718	0.150668
110541	Scaffold2229	59584	59908	19.2344	0.231809	0.179443	1.29183	0.196417
17773	Scaffold1133	128082	128270	12.7247	0.231724	0.158288	1.46393	0.143212
96686	Scaffold200	143504	143664	16.8042	0.231691	0.175033	1.3237	0.185604
205000	Scaffold4757	39	216	17.5159	0.231591	0.175825	1.31717	0.187781
177298	Scaffold372	152058	152883	12.3783	0.231325	0.160875	1.43792	0.150458
234571	Scaffold6055	8070	8423	12.5827	0.230961	0.159589	1.44723	0.147833
195261	Scaffold436	8860	9358	17.2995	0.230681	0.176938	1.30374	0.192324
151291	Scaffold301	36815	36976	14.4093	0.230597	0.164204	1.40434	0.160219
264612	Scaffold774	41221	41356	12.3143	0.230215	0.16061	1.43338	0.151749
65664	Scaffold1615	1301	1483	17.7845	0.229744	0.17848	1.28722	0.198016
71672	Scaffold169	294580	294741	16.3596	0.22969	0.172636	1.33049	0.183358
172427	Scaffold3560	5842	6739	17.8026	0.229405	0.178191	1.28741	0.197952
181226	Scaffold385	198864	199009	13.8637	0.229321	0.162294	1.413	0.157656
233009	Scaffold6	67443	67802	11.4083	0.229154	0.154912	1.47925	0.139073
13895	Scaffold110	436519	436829	17.2237	0.229029	0.176649	1.29652	0.194796
22310	Scaffold1177	29036	29357	17.7442	0.228713	0.178156	1.28378	0.19922
103016	Scaffold210	262194	262331	16.8508	0.228652	0.174141	1.31303	0.189174
67874	Scaffold164	668075	668344	17.7797	0.228561	0.177909	1.28471	0.198895
235990	Scaffold613	94602	94783	10.8956	0.227414	0.151213	1.50393	0.132599
63149	Scaffold159	56639	56816	10.1747	0.227175	0.149892	1.51559	0.129623
69220	Scaffold1656	148691	148957	11.606	0.227154	0.158777	1.43065	0.152532
42242	Scaffold1358	278258	278518	16.0312	0.227086	0.173867	1.30609	0.191522
1129	Scaffold10	1192106	1192210	15.2017	0.226937	0.168503	1.34679	0.178049
129228	Scaffold25440	0	276	17.3302	0.226922	0.175464	1.29327	0.195917
223448	Scaffold553	9221	9401	11.5997	0.226868	0.158843	1.42825	0.15322
197670	Scaffold445	523333	523459	7.41039	0.226807	0.133303	1.70144	0.0888613
246676	Scaffold666	201446	201747	16.0193	0.226727	0.173839	1.30423	0.192155
265299	Scaffold78	46086	46252	15.5991	0.226677	0.17153	1.3215	0.186334
51140	Scaffold1445	68359	68531	14.4879	0.226501	0.167847	1.34945	0.177193
90087	Scaffold1918	14202	14379	15.5052	0.226363	0.171794	1.31764	0.187625
274751	Scaffold845	77624	77786	16.5273	0.225876	0.175615	1.2862	0.198373
233717	Scaffold600	131041	131269	14.3119	0.225424	0.169034	1.3336	0.182333
125435	Scaffold248	408642	408816	13.2772	0.225357	0.164648	1.36872	0.171087
104422	Scaffold2124	26383	26464	8.91192	0.22528	0.14417	1.56261	0.118145
259511	Scaffold740	5940	6044	13.3475	0.225216	0.164413	1.36982	0.170743
38404	Scaffold132	101871	102054	7.84174	0.225032	0.137096	1.64141	0.100712
225151	Scaffold561	493620	493768	14.3355	0.224884	0.168742	1.33271	0.182628
269124	Scaffold801	35180	35327	14.5004	0.224772	0.167094	1.34518	0.178566
91460	Scaffold194	319406	319617	15.5351	0.224698	0.171058	1.31358	0.188988
192676	Scaffold425	533059	533196	12.091	0.224228	0.160672	1.39556	0.162847
12550	Scaffold109	147019	147210	14.3293	0.224154	0.168682	1.32886	0.183894
86843	Scaffold188	191326	191406	9.60838	0.224114	0.14586	1.5365	0.124416
189053	Scaffold41	677077	677253	15.5114	0.223975	0.170997	1.30982	0.190257
267007	Scaffold79	731021	731164	13.3608	0.223555	0.163455	1.36769	0.17141
49175	Scaffold1428	100638	100874	12.1021	0.223479	0.160619	1.39136	0.164115
35073	Scaffold129	802655	802893	14.8087	0.223236	0.170549	1.30892	0.190561
189647	Scaffold412	421794	421939	7.63025	0.223204	0.137835	1.61936	0.10537
187639	Scaffold4048	6932	6999	9.19295	0.223039	0.142394	1.56635	0.117267
237110	Scaffold62	54725	55011	14.8142	0.222884	0.170521	1.30707	0.191188
253008	Scaffold70	614460	614705	16.3707	0.222187	0.170701	1.30161	0.193049
63266	Scaffold159	447372	447489	15.6172	0.221964	0.170013	1.30557	0.191699
138778	Scaffold274	283643	283808	12.6051	0.221915	0.162558	1.36514	0.172209
215401	Scaffold517	313517	313706	13.2961	0.221609	0.163177	1.35809	0.174434
39478	Scaffold133	52430	52678	9.89851	0.221583	0.15008	1.47643	0.139828
113824	Scaffold2283	139944	140101	12.6107	0.221548	0.162531	1.36311	0.172848
258994	Scaffold738	145777	145889	14.7732	0.221397	0.170251	1.30041	0.19346
111548	Scaffold2245	2176	2631	14.3348	0.221363	0.167972	1.31786	0.187551
55076	Scaffold1498	39189	39298	10.3424	0.220981	0.153141	1.44299	0.149022
203109	Scaffold468	616982	617110	13.8262	0.220969	0.165728	1.33332	0.182425
265996	Scaffold783	99646	99835	16.3289	0.220921	0.170683	1.29434	0.195548
193488	Scaffold429	254409	254542	11.0507	0.220595	0.154326	1.42941	0.152887
106173	Scaffold2157	54783	54939	14.3711	0.220545	0.167313	1.31816	0.187451
72578	Scaffold17	20482	20642	12.7512	0.220281	0.160904	1.36903	0.170991
15396	Scaffold1112	107230	107363	13.072	0.220186	0.164784	1.33621	0.181481
17723	Scaffold1132	165596	166261	18.3362	0.220026	0.171586	1.28231	0.199736
202806	Scaffold467	448841	449584	12.5926	0.219748	0.162241	1.35446	0.175591
258977	Scaffold738	108063	108227	8.85902	0.219731	0.142819	1.53853	0.12392
244008	Scaffold651	489764	489861	8.11522	0.219389	0.140697	1.55931	0.118923
159033	Scaffold320	142933	143130	10.8448	0.219263	0.15567	1.40851	0.15898
122605	Scaffold243	358640	358992	15.6811	0.219229	0.168354	1.30219	0.192852
138738	Scaffold274	216049	216185	13.0775	0.218936	0.164505	1.33088	0.183228
271178	Scaffold818	50065	50209	14.3703	0.21851	0.166949	1.30884	0.190587
21643	Scaffold117	686956	687085	10.3369	0.218187	0.152278	1.43281	0.151911
194753	Scaffold433	189306	189450	13.5744	0.217729	0.166489	1.30777	0.190952
199169	Scaffold451	461410	461544	13.5925	0.21754	0.166212	1.30881	0.190599
37910	Scaffold1311	153395	153516	11.0807	0.217246	0.153114	1.41885	0.155944
21338	Scaffold1168	5999	6140	12.6406	0.217066	0.160971	1.34848	0.177503
88539	Scaffold19	564205	564462	13.1249	0.216694	0.163573	1.32475	0.185253
163962	Scaffold332	387812	388014	11.3827	0.215646	0.157309	1.37084	0.170424
229467	Scaffold58	235875	236015	16.6461	0.214383	0.166837	1.28498	0.198798
166729	Scaffold34	1139797	1140082	12.6518	0.21437	0.160346	1.33693	0.181247
28173	Scaffold1224	327129	327250	11.8266	0.213906	0.159689	1.33951	0.180404
258335	Scaffold732	89047	89143	11.8621	0.21368	0.159405	1.34049	0.180087
260166	Scaffold745	407069	407142	11.8613	0.213557	0.159602	1.33806	0.180878
204739	Scaffold474	445095	445225	10.8677	0.213364	0.154087	1.38469	0.166146
146491	Scaffold292	69790	70032	11.3061	0.213177	0.156941	1.35833	0.17436
189727	Scaffold413	9335	9488	11.3116	0.212809	0.156916	1.3562	0.175036
200650	Scaffold458	164303	164386	10.3432	0.2128	0.150603	1.41299	0.157658
197525	Scaffold445	117709	117816	12.3581	0.212151	0.161755	1.31156	0.18967
240832	Scaffold635	211464	211717	14.6758	0.211871	0.163012	1.29972	0.193695
90270	Scaffold192	352219	352582	9.64596	0.211786	0.149037	1.42103	0.155309
258572	Scaffold735	240583	240695	10.1017	0.211212	0.152105	1.38859	0.164956
198813	Scaffold450	171449	171853	12.3352	0.211183	0.161387	1.30855	0.190686
24174	Scaffold119	1061169	1061323	14.4413	0.210962	0.163485	1.29041	0.19691
142728	Scaffold283	317146	317424	11.8565	0.210708	0.158454	1.32977	0.183593
128682	Scaffold2535	4	210	13.9689	0.210685	0.160875	1.30962	0.190325
272856	Scaffold83	145423	145576	12.8431	0.210641	0.163848	1.28559	0.198587
31994	Scaffold1263	17044	17090	7.89817	0.210604	0.139629	1.50831	0.131475
180108	Scaffold380	125935	126017	7.89817	0.210604	0.139629	1.50831	0.131475
171311	Scaffold353	181642	181685	7.40765	0.210438	0.135544	1.55254	0.120532
17962	Scaffold1136	45504	45648	12.855	0.210083	0.163605	1.28409	0.199111
128521	Scaffold253	502338	502533	19.8916	0.209804	0.152241	1.37811	0.16817
7088	Scaffold1047	117032	117192	10.1491	0.209633	0.151367	1.38494	0.166072
140081	Scaffold2775	57883	58118	11.7973	0.208454	0.158153	1.31805	0.187485
161018	Scaffold326	423523	423643	11.2824	0.207784	0.155503	1.33621	0.181481
2076	Scaffold10018	76	380	7.86267	0.207714	0.138995	1.4944	0.135072
124116	Scaffold2455	107481	107541	10.6514	0.206768	0.153571	1.34639	0.178175
244990	Scaffold658	22367	22556	11.7792	0.206766	0.157877	1.30966	0.190311
7094	Scaffold1047	168825	168875	10.6451	0.206626	0.153687	1.34446	0.1788
185691	Scaffold4	880069	880112	7.93923	0.206567	0.138416	1.49236	0.135605
130049	Scaffold256	485054	485161	6.14965	0.206132	0.127121	1.62154	0.104902
27457	Scaffold122	248935	248994	8.40682	0.205824	0.1419	1.45048	0.146923
273737	Scaffold837	163207	163301	11.9205	0.20532	0.156796	1.30947	0.190374
155253	Scaffold3100	2536	2665	8.90289	0.205122	0.14544	1.41036	0.158435
146511	Scaffold292	158763	158990	7.90928	0.204207	0.138014	1.47962	0.138976
31037	Scaffold1253	284002	284056	11.1238	0.204074	0.15599	1.30825	0.190788
49069	Scaffold1426	210198	210377	11.4015	0.203598	0.153303	1.32808	0.184153
290661	Scaffold959	78922	78952	8.92101	0.202664	0.144491	1.4026	0.160735
28543	Scaffold12290	2625	2818	11.0598	0.202164	0.15546	1.30043	0.193453
58605	Scaffold1535	119420	119795	9.39341	0.201747	0.147927	1.36383	0.172621
14989	Scaffold111	233086	233361	6.34303	0.201346	0.124937	1.61158	0.107053
49371	Scaffold143	221678	221765	9.85472	0.200031	0.150803	1.32644	0.184695
99062	Scaffold204	62972	63031	9.41708	0.19971	0.14717	1.357	0.174781
154532	Scaffold3095	83358	84114	9.42337	0.199691	0.147003	1.35841	0.174333
263407	Scaffold766	101670	101800	7.1662	0.199022	0.133997	1.48527	0.137472
248371	Scaffold676	265894	266027	7.67485	0.198432	0.137736	1.44066	0.149681
272747	Scaffold829	91443	91917	9.36493	0.197925	0.146571	1.35037	0.176897
239790	Scaffold63	947994	948211	9.35309	0.197402	0.146483	1.34762	0.177782
18035	Scaffold1137	17765	17906	9.90761	0.196528	0.149515	1.31444	0.188698
120965	Scaffold24	918113	918265	10.4044	0.195838	0.152313	1.28576	0.198527
136478	Scaffold269	61402	61472	10.1894	0.195468	0.147231	1.32764	0.184299
45208	Scaffold139	127293	127347	8.11248	0.195087	0.140837	1.3852	0.165993
100329	Scaffold206	446729	446849	8.46526	0.194882	0.138616	1.40591	0.15975
264317	Scaffold7709	21579	21649	8.65663	0.194474	0.143946	1.35102	0.176688
137909	Scaffold272	43220	43329	9.12348	0.193147	0.147254	1.31165	0.189637
211396	Scaffold5	2413322	2413464	8.6274	0.192034	0.143241	1.34064	0.180039
19330	Scaffold1148	213097	213760	7.60457	0.191002	0.135643	1.40812	0.159095
284407	Scaffold91	30527	30730	6.7293	0.190815	0.126962	1.50293	0.132858
108403	Scaffold2194	11433	11541	9.15343	0.190804	0.146192	1.30516	0.191837
59097	Scaffold154	510227	510282	8.60373	0.190282	0.142841	1.33213	0.182817
236932	Scaffold618	542036	542360	6.45308	0.189114	0.127938	1.47817	0.139362
213747	Scaffold51	101	186	4.69273	0.188975	0.114062	1.65678	0.097564
138258	Scaffold273	37378	37455	7.95033	0.188524	0.133328	1.41399	0.157366
179621	Scaffold38	150514	150554	8.16055	0.188396	0.138252	1.3627	0.172978
80510	Scaffold18	64200	64274	6.92549	0.188058	0.132295	1.4215	0.155171
4428	Scaffold1023	119481	119937	5.87972	0.186728	0.122886	1.51953	0.12863
117796	Scaffold234	633700	633747	6.93806	0.186373	0.131457	1.41775	0.156265
198287	Scaffold449	204558	204566	4.95156	0.185144	0.112134	1.65109	0.09872
71333	Scaffold1684	161651	161753	6.38963	0.185096	0.120503	1.53603	0.124531
162094	Scaffold329	258273	258326	7.91282	0.184587	0.139294	1.32516	0.185116
87333	Scaffold18851	234	697	5.17142	0.184337	0.1184	1.55689	0.119496
196913	Scaffold4419	1583	1636	7.86621	0.183551	0.138985	1.32066	0.186615
217754	Scaffold527	411941	412002	7.63452	0.183504	0.133057	1.37914	0.167852
216661	Scaffold5209	19422	20176	8.42146	0.182844	0.142299	1.28493	0.198817
176698	Scaffold37	955915	956085	7.4578	0.182198	0.134329	1.35635	0.174988
268259	Scaffold799	145049	145148	6.18242	0.181507	0.127403	1.42467	0.154253
225225	Scaffold5611	3799	3963	7.56278	0.179639	0.132482	1.35595	0.175115
45372	Scaffold139	546712	546781	7.1642	0.177837	0.134929	1.31801	0.187501
209542	Scaffold4931	5818	5966	6.47602	0.17754	0.124613	1.42473	0.154235
210473	Scaffold499	363464	363586	4.42834	0.176604	0.11154	1.58332	0.113349
107089	Scaffold217	486053	486176	5.72111	0.175356	0.120687	1.45297	0.146231
137352	Scaffold2702	10615	10834	4.69828	0.174554	0.1102	1.58397	0.1132
29854	Scaffold124	898413	898522	6.70844	0.173612	0.129304	1.34266	0.179381
24677	Scaffold1197	146672	146816	5.42751	0.173569	0.12162	1.42714	0.153539
186223	Scaffold40	519234	519294	5.42751	0.173569	0.12162	1.42714	0.153539
27235	Scaffold1218	191420	191600	7.15864	0.173539	0.133415	1.30075	0.193344
58229	Scaffold153	987143	987219	4.51948	0.172037	0.10322	1.6667	0.0955735
229049	Scaffold5774	7496	7749	7.12314	0.171691	0.133024	1.29067	0.196817
114720	Scaffold23	357145	357471	7.32761	0.170986	0.131458	1.30068	0.193367
107934	Scaffold219	61326	61360	8.21198	0.170975	0.132985	1.28567	0.198557
223783	Scaffold555	163564	163950	5.92987	0.170431	0.125615	1.35677	0.174854
248887	Scaffold68	713533	713713	7.19897	0.17021	0.132475	1.28484	0.198848
201493	Scaffold461	141031	141254	5.90065	0.169417	0.125306	1.35203	0.176367
145978	Scaffold2903	63953	65103	7.04858	0.168424	0.124982	1.34758	0.177793
166357	Scaffold34	160371	160489	6.43851	0.16834	0.129411	1.30082	0.193319
145718	Scaffold29	996627	997377	6.43851	0.16834	0.129411	1.30082	0.193319
222222	Scaffold549	214213	214297	7.4772	0.167991	0.123136	1.36427	0.172482
196212	Scaffold44	261685	261880	5.17215	0.167676	0.113259	1.48047	0.138748
232934	Scaffold599	336256	336289	6.45034	0.166684	0.128782	1.29432	0.195556
192693	Scaffold4251	18021	19908	4.19946	0.165834	0.109296	1.51729	0.129195
275188	Scaffold8486	281	1343	6.44479	0.164466	0.127921	1.28569	0.198551
154338	Scaffold309	187841	187981	5.39755	0.163715	0.118798	1.37809	0.168175
140000	Scaffold2771	110628	110661	4.71366	0.16102	0.11369	1.41631	0.156685
231850	Scaffold592	576297	578441	3.6971	0.160212	0.101253	1.5823	0.113582
152178	Scaffold303	528774	529116	4.66077	0.160176	0.113504	1.41119	0.158188
263805	Scaffold77	48435	48519	5.21046	0.160071	0.118725	1.34825	0.177577
68183	Scaffold1642	84689	84703	3.70266	0.159885	0.101283	1.5786	0.114428
215026	Scaffold5147	5439	5503	5.67177	0.159421	0.123707	1.2887	0.197503
30262	Scaffold1247	91580	92025	5.6836	0.159327	0.123602	1.28903	0.197387
147728	Scaffold295	53133	53488	5.6836	0.159327	0.123602	1.28903	0.197387
101490	Scaffold208	84597	84752	5.6836	0.159327	0.123602	1.28903	0.197387
109045	Scaffold220	269814	269941	5.68915	0.158954	0.123593	1.28611	0.198405
3088	Scaffold1010	3177	3309	5.2223	0.157653	0.117861	1.33762	0.181021
135335	Scaffold2662	27204	27269	5.19308	0.157487	0.11781	1.33679	0.181293
183679	Scaffold3915	10673	10972	3.67899	0.157145	0.10053	1.56316	0.118014
251167	Scaffold691	196903	196990	5.18051	0.156927	0.117986	1.33004	0.183505
202994	Scaffold468	365407	365529	5.15757	0.156544	0.117682	1.33024	0.183441
105801	Scaffold215	203038	203253	3.94691	0.153998	0.106736	1.44279	0.149079
25934	Scaffold1205	244	389	3.95875	0.153857	0.10665	1.44262	0.149126
179132	Scaffold378	361032	361791	8.2446	0.153718	0.119665	1.28457	0.198944
169847	Scaffold349	32220	32362	3.97058	0.152688	0.106241	1.43719	0.150665
213550	Scaffold5087	11549	12133	5.12762	0.151412	0.116251	1.30246	0.192759
160693	Scaffold325	369348	369472	4.43189	0.150781	0.111778	1.34893	0.17736
274298	Scaffold84	639124	639407	4.43744	0.150394	0.111776	1.34549	0.178467
46823	Scaffold140	466032	466448	4.94608	0.150366	0.117266	1.28227	0.199749
215502	Scaffold518	136388	136430	4.94608	0.150366	0.117266	1.28227	0.199749
157631	Scaffold3163	22550	22933	4.22868	0.150348	0.104601	1.43735	0.15062
147931	Scaffold2955	6781	6959	4.4256	0.149144	0.111414	1.33865	0.180685
201149	Scaffold46	422770	422785	3.46194	0.148367	0.0984377	1.50722	0.131755
189967	Scaffold414	120287	120492	3.44456	0.148321	0.0983167	1.5086	0.1314
171198	Scaffold3525	7772	7968	4.26419	0.138188	0.10055	1.37433	0.16934
32034	Scaffold1263	177046	177497	3.21568	0.136827	0.0953262	1.43536	0.151185
110076	Scaffold222	148287	148371	3.2449	0.132804	0.0941054	1.41122	0.158179
73752	Scaffold1707	107607	107677	3.68881	0.130525	0.0999639	1.30572	0.191648
241921	Scaffold640	60846	60901	3.45365	0.130191	0.10126	1.2857	0.198546
14317	Scaffold1104	45186	45346	3.46548	0.13006	0.10116	1.28568	0.198554
156551	Scaffold3135	19974	19987	3.72359	0.129556	0.0997988	1.29818	0.194227
147981	Scaffold2958	17350	17551	2.7307	0.12902	0.0855303	1.50848	0.131433
285111	Scaffold914	96543	96616	3.73542	0.127986	0.0991952	1.29025	0.196965
267516	Scaffold7936	209	675	2.6952	0.127832	0.0851667	1.50097	0.133364
161553	Scaffold3270	2977	3079	3.1565	0.126058	0.0919056	1.3716	0.170187
73474	Scaffold1703	69656	69798	2.93946	0.12343	0.0916602	1.34661	0.178106
8172	Scaffold10554	8	387	2.92762	0.12082	0.090783	1.33086	0.183235
250945	Scaffold69	1023562	1024114	2.93317	0.120466	0.0908043	1.32666	0.184622
149742	Scaffold3	453278	453346	2.92134	0.116305	0.0893609	1.30152	0.193081
112260	Scaffold22561	33	614	2.65969	0.113866	0.0806908	1.41114	0.158202
174636	Scaffold364	67866	67925	2.21377	0.10625	0.0781578	1.35943	0.17401
127198	Scaffold25025	165	772	2.26111	0.099078	0.0756178	1.31025	0.190112
