# Supplementary material for: Global analysis of primary mesenchyme cell cis-regulatory modules by chromatin accessibility profiling
Source: BMC Genomics. 2018 Mar 20;19:206. doi: 10.1186/s12864-018-4542-z (PMC5859501; doi:10.1186/s12864-018-4542-z)
Supplement: Supplementary file 10 — Table S7. Peaks significantly differentially enriched (DESeq2 nominal p < 0.1) in control, whole embryos compared to U0126-treated, PMC-minus embryos. Column 1: DNase-seq Peak Name: peak number, obtained from DNase-seq RPS peak names. Column 2-9: as described for Additional file 6: Table S5. (XLSX 227 kb) [file 12864_2018_4542_MOESM10_ESM.xlsx]

## Sheet: Sheet1
DNase Peak Name	Scaffold	Start	End	baseMean	log2FoldChange	lfcSE	stat	pvalue
50645	Scaffold198	299072	301975	162.889	1.5352	0.195028	7.87168	3.49903e-15
32611	Scaffold156	545050	549658	336.578	0.767014	0.142229	5.39283	6.93576e-08
108615	Scaffold464	295315	300701	476.55	0.646077	0.131438	4.91546	8.8572e-07
66235	Scaffold243	619514	621818	94.5077	0.912286	0.194859	4.68178	2.84391e-06
124511	Scaffold6	526243	539136	676.105	0.84162	0.180703	4.65747	3.20125e-06
124899	Scaffold602	133782	145338	1086.82	0.634688	0.138285	4.58973	4.43825e-06
148737	Scaffold88	186246	197870	953.092	0.517425	0.113288	4.56736	4.93905e-06
117403	Scaffold535	29093	45226	389.933	0.78299	0.184492	4.24403	2.19542e-05
51976	Scaffold20	1367193	1369632	129.77	0.84003	0.198887	4.22366	2.40371e-05
66766	Scaffold2444	136091	136788	22.1787	1.0053	0.243607	4.12675	3.67932e-05
148741	Scaffold88	206563	212248	381.343	0.568779	0.139078	4.08965	4.32018e-05
130194	Scaffold652	51271	52619	49.3981	0.906448	0.225195	4.02517	5.69334e-05
6053	Scaffold1083	295738	296265	16.4548	0.967522	0.2419	3.99968	6.34289e-05
50620	Scaffold198	189113	190935	57.9611	0.84823	0.213319	3.97634	6.99834e-05
48661	Scaffold192	868869	869329	11.8257	0.933318	0.236207	3.95128	7.7735e-05
98302	Scaffold388	169989	171016	27.6637	0.946665	0.240988	3.92827	8.55598e-05
135535	Scaffold706	247440	248390	32.7944	0.894966	0.236771	3.77988	0.000156903
66232	Scaffold243	600247	606551	710.777	0.521777	0.139847	3.73104	0.000190689
32609	Scaffold156	541208	543277	87.1964	0.761921	0.205203	3.71301	0.000204812
124502	Scaffold6	498428	507468	197.955	0.753196	0.202939	3.71144	0.00020608
81494	Scaffold3	2000073	2001490	47.6011	0.846709	0.229158	3.69487	0.000220003
141274	Scaffold78	421446	422611	128.099	0.650454	0.178377	3.64652	0.000265816
57665	Scaffold2167	125513	126598	47.1984	0.830277	0.2277	3.64636	0.00026598
130210	Scaffold652	113164	114158	29.6438	0.876259	0.242056	3.62007	0.00029452
10076	Scaffold115	306962	309355	197.826	0.605301	0.167505	3.61364	0.000301933
93934	Scaffold36	455096	456374	40.4988	0.841848	0.234349	3.59229	0.000327789
124189	Scaffold597	599480	600749	47.7796	0.812356	0.226638	3.58438	0.000337877
99819	Scaffold397	417552	420579	285.632	0.515144	0.144469	3.56577	0.000362786
116224	Scaffold521	8	1593	181.543	0.642828	0.182198	3.52818	0.00041842
9421	Scaffold114	310263	318750	412.451	0.464025	0.131669	3.52419	0.000424787
110721	Scaffold48	125180	134908	763.914	0.420518	0.119992	3.50454	0.000457401
51978	Scaffold20	1374821	1376110	63.513	0.743395	0.213693	3.47879	0.000503674
137987	Scaffold739	240302	240843	28.7477	0.835302	0.240868	3.46789	0.000524567
25835	Scaffold142	645057	646508	42.0076	0.793864	0.229387	3.46081	0.000538548
61474	Scaffold2283	113802	115033	56.5355	0.747452	0.216448	3.45326	0.000553853
11222	Scaffold117	218804	223909	336.396	0.476441	0.13808	3.45047	0.000559613
67480	Scaffold247	391666	392443	23.8664	0.83692	0.243239	3.44073	0.000580151
126206	Scaffold615	93662	95098	78.3546	0.686965	0.19967	3.4405	0.000580633
66240	Scaffold243	627620	628530	36.1825	0.80755	0.235354	3.43121	0.000600887
66238	Scaffold243	625440	626660	42.0956	0.807979	0.237578	3.40091	0.00067163
81563	Scaffold3	2295286	2296772	52.3131	0.737551	0.220718	3.3416	0.000832959
2759	Scaffold1030	64118	69296	300.615	0.484328	0.145419	3.33058	0.000866663
61149	Scaffold227	571288	573699	99.8223	0.624654	0.188068	3.32142	0.000895599
10705	Scaffold116	682635	685212	527.965	0.467198	0.141126	3.3105	0.000931283
46593	Scaffold1878	74015	74593	19.2626	0.802106	0.24366	3.29191	0.00099511
66763	Scaffold2444	117370	123880	763.1	0.515475	0.156975	3.28381	0.00102413
7636	Scaffold111	171343	173173	54.2239	0.72102	0.220293	3.273	0.00106412
61150	Scaffold227	573792	577003	189.139	0.527636	0.161373	3.26968	0.0010767
78951	Scaffold29	739014	739515	12.8512	0.771814	0.236394	3.26495	0.00109484
3761	Scaffold1049	109474	110713	37.9138	0.761389	0.23372	3.25769	0.00112323
50199	Scaffold1964	64949	66177	66.1573	0.720335	0.221137	3.25742	0.00112431
108617	Scaffold464	302144	304626	92.4728	0.622339	0.191408	3.25138	0.00114848
66228	Scaffold243	593737	594256	16.1153	0.78321	0.241073	3.24884	0.00115875
8419	Scaffold1122	126195	126804	14.4741	0.780372	0.240818	3.2405	0.0011932
100535	Scaffold40	774696	775390	17.3783	0.784706	0.24244	3.2367	0.00120922
29605	Scaffold15	881972	882789	27.6813	0.783386	0.242258	3.23369	0.00122202
90811	Scaffold343	125102	125981	31.8742	0.772469	0.239798	3.22133	0.00127599
4733	Scaffold1063	405289	406326	44.112	0.745802	0.231551	3.2209	0.00127791
46580	Scaffold1878	16710	17021	7.44651	0.703416	0.218468	3.21976	0.00128296
50899	Scaffold1985	129439	131096	47.4962	0.736903	0.228945	3.21869	0.00128776
142780	Scaffold8	567971	568985	35.7867	0.749886	0.236054	3.17676	0.00148932
50903	Scaffold1985	143151	143866	22.4366	0.77261	0.24366	3.17085	0.00151995
92800	Scaffold353	389830	392468	310.915	0.451392	0.142478	3.16815	0.00153413
40655	Scaffold174	171636	174910	101.167	0.673107	0.213284	3.15592	0.00159995
129132	Scaffold640	186814	188256	46.5545	0.720647	0.230068	3.13232	0.00173431
72085	Scaffold263	243671	245882	130.277	0.55732	0.17834	3.12504	0.00177779
1641	Scaffold1010	188742	189624	27.2164	0.75177	0.242475	3.1004	0.00193258
140384	Scaffold769	134234	134735	15.7257	0.745985	0.241359	3.09078	0.00199633
16281	Scaffold1253	101505	102370	33.6296	0.730376	0.236625	3.08664	0.00202436
116123	Scaffold520	402562	405504	257.169	0.465071	0.150882	3.08234	0.0020538
15121	Scaffold123	731191	732496	49.0141	0.699859	0.227801	3.07224	0.00212458
18906	Scaffold1297	207721	207957	7.67779	0.671314	0.219676	3.05593	0.00224366
66243	Scaffold243	636337	637083	35.838	0.728468	0.238512	3.05422	0.00225643
124512	Scaffold6	539544	546533	105.198	0.59948	0.196684	3.04794	0.00230414
51984	Scaffold20	1387622	1389284	150.5	0.54607	0.179295	3.04565	0.00232178
66234	Scaffold243	617016	619396	206.364	0.491671	0.161638	3.0418	0.00235172
145135	Scaffold83	192645	194020	39.7795	0.702866	0.231342	3.03821	0.00237987
65312	Scaffold240	137424	138117	26.2555	0.728508	0.240328	3.03131	0.00243494
65321	Scaffold240	196847	197502	26.6884	0.729578	0.240988	3.02745	0.00246626
8183	Scaffold1119	166303	167927	59.1075	0.657029	0.217095	3.02647	0.00247431
46592	Scaffold1878	70929	71591	19.197	0.733955	0.242554	3.02594	0.00247859
2331	Scaffold1026	47551	48270	26.1372	0.728396	0.241289	3.01877	0.00253806
48668	Scaffold192	895866	896806	28.322	0.720908	0.238883	3.01783	0.00254589
45022	Scaffold184	421789	423182	46.1213	0.682608	0.226586	3.01258	0.00259037
126240	Scaffold615	203300	208498	398.152	0.429284	0.142596	3.01049	0.00260828
106283	Scaffold4453	18380	19488	29.0764	0.724271	0.240603	3.01023	0.00261048
150988	Scaffold903	134477	135046	15.8002	0.725678	0.241564	3.00409	0.00266378
90835	Scaffold343	228724	229847	25.121	0.723254	0.241482	2.99507	0.00274383
84920	Scaffold314	397285	398126	28.9532	0.726396	0.242998	2.98931	0.00279605
127537	Scaffold627	390132	390903	30.9244	0.714435	0.240024	2.97651	0.00291549
50635	Scaffold198	251517	252282	31.9337	0.70421	0.23766	2.96309	0.00304565
97540	Scaffold382	357040	357581	25.116	0.719756	0.243355	2.95763	0.00310013
147064	Scaffold857	456670	457604	23.2688	0.7205	0.243691	2.95661	0.00311039
109192	Scaffold469	116814	118987	92.7782	0.614302	0.208106	2.95187	0.00315853
58254	Scaffold219	128410	129081	21.7781	0.716707	0.243434	2.94416	0.00323834
11787	Scaffold118	81576	86467	450.64	0.390553	0.132758	2.94184	0.00326269
153905	Scaffold95	331475	332394	33.4796	0.697539	0.237368	2.93864	0.0032966
90184	Scaffold34	797548	800873	463.989	0.399849	0.136152	2.93678	0.00331644
31083	Scaffold153	1138013	1138631	23.8146	0.712698	0.243496	2.92694	0.00342315
5072	Scaffold107	271342	271975	17.0705	0.705893	0.242601	2.90968	0.00361796
1358	Scaffold1008	73711	74732	46.5245	0.648159	0.223268	2.90305	0.00369548
131530	Scaffold665	139843	142768	157.962	0.522198	0.180395	2.89474	0.0037947
52220	Scaffold2002	53471	54988	54.1475	0.623136	0.217478	2.86528	0.00416642
119480	Scaffold552	87469	88413	35.8252	0.67379	0.235646	2.85934	0.00424526
85521	Scaffold317	673446	674087	30.8304	0.681686	0.238544	2.8577	0.00426728
75126	Scaffold2744	9428	9952	15.728	0.692755	0.242705	2.85431	0.00431301
152135	Scaffold923	90432	90747	7.43347	0.629162	0.221039	2.84638	0.00442192
50641	Scaffold198	283547	284014	17.3385	0.692921	0.243579	2.84475	0.00444463
45047	Scaffold184	522710	523250	17.148	0.691845	0.243321	2.84335	0.00446424
47747	Scaffold190	85477	86310	24.9378	0.68985	0.24301	2.83877	0.0045288
8705	Scaffold1129	264055	264960	24.7855	0.686645	0.242634	2.82996	0.0046554
90819	Scaffold343	139654	140104	9.56709	0.6513	0.230448	2.82624	0.00470981
99001	Scaffold391	255040	257209	141.701	0.493301	0.174559	2.82598	0.00471358
149497	Scaffold89	215263	217245	88.5629	0.545531	0.193507	2.81918	0.00481466
7634	Scaffold111	164020	169770	383.741	0.3999	0.142146	2.81331	0.00490341
22785	Scaffold1364	238246	241273	208.6	0.454911	0.161703	2.81324	0.00490449
103055	Scaffold420	84595	85123	24.7805	0.685111	0.243591	2.81254	0.00491512
410	Scaffold10	343008	343558	17.9672	0.681873	0.242644	2.81018	0.00495132
61672	Scaffold229	490660	490980	11.1289	0.654596	0.234171	2.79538	0.00518393
130862	Scaffold66	15925	18980	234.818	0.451779	0.161702	2.79389	0.00520777
9437	Scaffold114	349437	349621	5.87133	0.578017	0.207325	2.78797	0.00530389
35389	Scaffold162	408737	410589	277.786	0.425537	0.152696	2.78682	0.00532279
127532	Scaffold627	370099	372366	170.351	0.456263	0.164321	2.77665	0.00549219
24819	Scaffold14	685873	686942	34.979	0.663464	0.238989	2.77613	0.00550109
2758	Scaffold1030	61462	63998	100.04	0.527732	0.190403	2.77166	0.00557705
110321	Scaffold477	411903	416625	469.558	0.355757	0.128644	2.76543	0.00568474
85523	Scaffold317	690573	691518	32.3057	0.660529	0.238903	2.76484	0.00569515
66233	Scaffold243	607692	616761	1099.07	0.355423	0.128623	2.76329	0.00572226
13110	Scaffold12	700210	700588	8.73615	0.628239	0.227488	2.76163	0.00575137
67471	Scaffold247	380225	380756	14.9587	0.668003	0.242166	2.75846	0.00580751
65317	Scaffold240	176326	177419	38.0156	0.639584	0.231892	2.75811	0.00581359
149029	Scaffold881	272264	273237	29.6556	0.658253	0.239132	2.75267	0.00591116
129131	Scaffold640	184279	186536	78.7904	0.55423	0.2014	2.75189	0.00592533
112912	Scaffold499	96803	97148	14.1018	0.659884	0.240149	2.74781	0.00599953
30558	Scaffold1521	129601	130861	43.1662	0.640285	0.233326	2.74416	0.0060666
138798	Scaffold749	263489	263891	10.0865	0.621827	0.226945	2.73999	0.00614416
4107	Scaffold1054	169639	170026	16.9886	0.664772	0.242844	2.73745	0.00619182
16232	Scaffold1252	61460	61629	4.71015	0.521199	0.190987	2.72898	0.00635315
109872	Scaffold474	186219	187949	168.827	0.467629	0.171523	2.72633	0.00640427
68049	Scaffold249	492949	494804	68.6606	0.583482	0.214435	2.72102	0.00650801
97686	Scaffold383	310324	311411	43.4089	0.615875	0.226562	2.71835	0.0065609
120083	Scaffold558	372758	373430	16.5172	0.660257	0.243042	2.71664	0.00659492
66248	Scaffold243	644655	647006	125.271	0.514844	0.189579	2.71572	0.00661315
56520	Scaffold213	230402	232773	92.7105	0.528098	0.194553	2.71442	0.00663922
36456	Scaffold1641	66045	67614	51.4005	0.59133	0.218062	2.71175	0.00669294
59451	Scaffold222	462550	464188	130.632	0.503082	0.185825	2.70729	0.00678352
75900	Scaffold278	167605	168595	25.635	0.654568	0.241817	2.70688	0.00679193
66241	Scaffold243	628652	629406	29.8405	0.649081	0.239817	2.70656	0.0067984
63970	Scaffold2354	89386	90196	45.4509	0.61544	0.227808	2.70158	0.00690115
5068	Scaffold107	250423	251753	81.678	0.540973	0.200311	2.70066	0.00692011
47746	Scaffold190	78288	78921	10.3766	0.61711	0.228739	2.69787	0.0069784
51980	Scaffold20	1379535	1381597	101.659	0.501429	0.185982	2.69611	0.00701537
81994	Scaffold3006	33601	34418	25.0321	0.651224	0.241619	2.69525	0.00703352
25757	Scaffold142	249464	262252	864.682	0.331091	0.122984	2.69215	0.00709929
90820	Scaffold343	143200	144034	18.8218	0.654873	0.243674	2.68749	0.00719912
57104	Scaffold215	144823	147742	492.439	0.334835	0.124763	2.68378	0.00727961
135817	Scaffold71	346274	347073	40.6435	0.620954	0.231417	2.68327	0.00729069
148958	Scaffold880	491747	499533	529.234	0.365081	0.136119	2.68208	0.00731659
147581	Scaffold862	199965	200209	7.1764	0.582896	0.21747	2.68035	0.00735457
86275	Scaffold3204	38439	39161	19.7857	0.653019	0.243646	2.6802	0.00735782
50627	Scaffold198	213557	214648	30.1605	0.640267	0.23941	2.67435	0.00748732
70063	Scaffold256	168219	168522	11.795	0.629848	0.235565	2.67377	0.00750028
119646	Scaffold552	651858	656150	224.301	0.404288	0.151542	2.66783	0.00763434
111485	Scaffold485	513532	514008	15.3603	0.643454	0.242307	2.65553	0.00791829
127502	Scaffold627	289288	290896	55.3721	0.568628	0.214926	2.64569	0.00815241
50189	Scaffold1964	37293	38677	46.8459	0.606365	0.229316	2.64423	0.00818766
110723	Scaffold48	138773	142966	512.685	0.333248	0.126133	2.64203	0.00824104
131528	Scaffold665	136984	138346	99.9469	0.514169	0.195148	2.63477	0.00841949
89013	Scaffold3331	9507	12560	179.641	0.450034	0.170863	2.63389	0.00844137
47744	Scaffold190	61908	62407	23.1562	0.641084	0.243443	2.63341	0.00845329
5078	Scaffold107	282163	283185	34.7079	0.614365	0.23334	2.63291	0.00846558
145892	Scaffold84	118420	119549	28.2777	0.63712	0.242131	2.6313	0.00850588
52001	Scaffold20	1429686	1430601	49.5327	0.576716	0.219185	2.63118	0.00850885
148738	Scaffold88	198139	204451	724.835	0.307722	0.117064	2.62866	0.00857213
115288	Scaffold514	322155	322800	24.7843	0.634648	0.2424	2.61818	0.00884001
116148	Scaffold520	490392	491794	52.7747	0.569292	0.217603	2.6162	0.00889144
62678	Scaffold2317	78603	79157	13.2174	0.626335	0.239529	2.61486	0.00892645
10707	Scaffold116	686684	689554	273.837	0.382038	0.146164	2.61377	0.00895488
110316	Scaffold477	401472	403407	175.167	0.418636	0.160255	2.61232	0.00899311
14489	Scaffold122	971644	973720	189.026	0.409321	0.156815	2.61021	0.0090486
89432	Scaffold336	113653	113995	10.6614	0.61392	0.235323	2.60884	0.00908487
91107	Scaffold344	754978	756441	48.5208	0.586337	0.224797	2.6083	0.00909934
42742	Scaffold179	243378	245009	83.4671	0.507804	0.194704	2.60808	0.00910528
25280	Scaffold1408	54093	54627	21.6863	0.635155	0.243552	2.60788	0.00911039
38269	Scaffold1689	26892	27757	29.5263	0.628799	0.241122	2.6078	0.00911251
7641	Scaffold111	178602	180111	32.3665	0.633571	0.242973	2.60758	0.00911854
114413	Scaffold507	142455	147929	312.906	0.394277	0.151375	2.60464	0.00919707
66227	Scaffold243	592532	593424	41.305	0.612788	0.235503	2.60204	0.00926707
141372	Scaffold780	88036	88910	24.2643	0.629469	0.242075	2.60031	0.00931404
67187	Scaffold246	458358	462064	276.949	0.39059	0.150384	2.59728	0.00939659
155394	Scaffold97	616113	616966	25.7284	0.626369	0.241411	2.59462	0.00946957
126677	Scaffold62	385213	392295	570.077	0.317804	0.122509	2.59413	0.00948298
51931	Scaffold20	1064585	1067049	269.86	0.409783	0.158284	2.58892	0.0096278
33835	Scaffold159	416906	418600	160.867	0.420688	0.163243	2.57706	0.0099645
15526	Scaffold1239	68488	69818	33.1925	0.604508	0.234589	2.57688	0.00996957
40876	Scaffold1744	139580	140506	30.0315	0.611007	0.237334	2.57447	0.0100395
75896	Scaffold278	153951	154783	20.2058	0.627024	0.243679	2.57316	0.0100775
99694	Scaffold3967	49356	51500	71.9698	0.520208	0.202231	2.57234	0.0101013
6488	Scaffold1091	58027	58614	17.1897	0.617455	0.240309	2.56942	0.0101868
153560	Scaffold946	5890	6625	17.7316	0.625579	0.243637	2.56766	0.0102386
67466	Scaffold247	358128	358795	18.6733	0.623301	0.24344	2.56039	0.0104556
155018	Scaffold966	33501	33968	11.6296	0.601844	0.235198	2.55889	0.0105007
59489	Scaffold222	568512	572479	194.677	0.42482	0.166057	2.55827	0.0105193
56244	Scaffold212	712930	713989	87.8487	0.534013	0.208774	2.55786	0.0105319
33846	Scaffold159	455978	457421	207.586	0.432392	0.169058	2.55766	0.010538
5443	Scaffold1074	150709	151264	14.6544	0.613134	0.24006	2.55409	0.0106466
67460	Scaffold247	351203	352296	43.3037	0.589386	0.230889	2.55268	0.0106898
33944	Scaffold1593	161734	164957	136.913	0.444854	0.174272	2.55265	0.0106907
116158	Scaffold520	507861	510703	170.135	0.431051	0.169327	2.54568	0.0109065
142779	Scaffold8	562871	563532	18.2207	0.619947	0.243615	2.54478	0.0109345
2755	Scaffold1030	58325	59669	40.2837	0.584315	0.229676	2.54408	0.0109566
11659	Scaffold1177	102121	102661	17.1895	0.613002	0.241415	2.5392	0.0111106
52000	Scaffold20	1426788	1427557	33.9462	0.600421	0.236508	2.53869	0.0111267
128065	Scaffold630	430110	439296	886.76	0.28797	0.113716	2.53235	0.01133
50908	Scaffold1985	179899	182640	224.573	0.420881	0.166219	2.53209	0.0113385
8693	Scaffold1129	233757	236513	148.718	0.430806	0.170496	2.52678	0.0115114
50638	Scaffold198	263578	264034	17.7077	0.614162	0.243177	2.52558	0.0115508
48266	Scaffold1910	77965	78447	21.5071	0.614365	0.24335	2.52462	0.0115824
120073	Scaffold558	341551	342919	66.3557	0.529364	0.210071	2.51992	0.0117381
141727	Scaffold786	107774	112209	377.558	0.342195	0.136175	2.5129	0.0119744
54077	Scaffold206	476103	478148	290.994	0.368219	0.146895	2.50668	0.0121873
49854	Scaffold1957	86502	87355	30.3389	0.597699	0.238487	2.50621	0.0122032
61145	Scaffold227	565919	567060	39.125	0.589668	0.235294	2.5061	0.0122073
116111	Scaffold520	372533	373222	32.5898	0.597704	0.238625	2.50479	0.0122525
26551	Scaffold143	1090296	1090613	10.827	0.582518	0.232765	2.5026	0.0123285
58793	Scaffold220	67232	69469	68.5189	0.517253	0.206847	2.50066	0.0123962
48662	Scaffold192	875805	877315	73.9626	0.514089	0.205603	2.5004	0.0124052
126207	Scaffold615	95348	96565	94.6775	0.472385	0.189555	2.49207	0.0127001
114593	Scaffold509	324816	325418	20.4078	0.607097	0.243696	2.49121	0.012731
47109	Scaffold189	664884	666579	299.36	0.378871	0.152138	2.4903	0.0127634
143947	Scaffold813	100560	100861	13.8295	0.595299	0.239347	2.48718	0.0128759
122284	Scaffold577	278660	281537	175.703	0.452063	0.182001	2.48385	0.0129969
54826	Scaffold2080	45182	46568	57.1882	0.540008	0.217465	2.4832	0.0130208
98313	Scaffold388	233394	233788	13.4166	0.594582	0.239532	2.48226	0.013055
129741	Scaffold649	239710	240775	28.1176	0.592568	0.23885	2.48092	0.0131043
102515	Scaffold416	321746	322186	14.6892	0.598352	0.241222	2.4805	0.0131197
32858	Scaffold1566	26905	27494	15.0122	0.59992	0.241927	2.47976	0.0131471
8761	Scaffold113	364967	365936	36.8612	0.58292	0.235073	2.47974	0.013148
28913	Scaffold1485	114437	115057	17.8742	0.603638	0.243581	2.47818	0.0132056
138394	Scaffold743	208997	209219	9.58682	0.568789	0.229588	2.47743	0.0132331
123693	Scaffold5916	1633	4775	195.575	0.418109	0.168781	2.47723	0.0132407
150987	Scaffold903	119583	123308	174.507	0.44368	0.179391	2.47326	0.0133887
90829	Scaffold343	193522	194105	19.7344	0.602219	0.243648	2.47167	0.0134484
63148	Scaffold2330	128405	129227	27.8216	0.59913	0.24262	2.46941	0.0135335
92541	Scaffold352	133553	133629	3.41047	0.430369	0.174513	2.46612	0.0136587
55580	Scaffold210	358322	360840	199.889	0.394605	0.160315	2.46143	0.0138385
126248	Scaffold615	222726	225947	245.506	0.379226	0.154077	2.46127	0.0138444
10708	Scaffold116	689602	690077	15.6799	0.596979	0.242683	2.45992	0.013897
76732	Scaffold280	251150	252244	32.7805	0.58279	0.236951	2.45954	0.0139117
11616	Scaffold1176	142711	144284	122.174	0.448644	0.1826	2.45697	0.0140115
415	Scaffold10	393478	393925	16.7572	0.59408	0.242248	2.45236	0.0141922
133597	Scaffold689	107958	108379	9.05933	0.557857	0.227484	2.45229	0.0141952
52002	Scaffold20	1432626	1433878	82.5688	0.487684	0.199008	2.45057	0.0142629
19996	Scaffold131	844295	845412	32.5112	0.576085	0.235912	2.44195	0.0146083
102512	Scaffold416	317930	319747	65.1943	0.527837	0.216192	2.44153	0.0146253
131529	Scaffold665	138636	139454	49.744	0.551082	0.225931	2.43916	0.0147216
93346	Scaffold356	399576	410938	1624.86	0.270461	0.110883	2.43915	0.014722
83216	Scaffold306	530320	530582	10.289	0.565135	0.232122	2.43465	0.0149062
48204	Scaffold191	436614	438981	131.453	0.430606	0.176889	2.43433	0.0149193
51993	Scaffold20	1409132	1410338	33.6397	0.579064	0.238401	2.42894	0.0151428
75033	Scaffold274	414730	415532	21.5427	0.59088	0.243283	2.42878	0.0151499
80641	Scaffold2973	57140	57392	10.6831	0.568868	0.234227	2.42871	0.0151528
63575	Scaffold234	989702	989998	8.39579	0.550381	0.226793	2.4268	0.0152328
94667	Scaffold364	450177	451507	64.084	0.523089	0.215731	2.42473	0.0153198
43298	Scaffold180	203003	204026	25.9594	0.587231	0.242242	2.42415	0.0153442
16606	Scaffold126	215020	220577	437.372	0.353505	0.14601	2.42109	0.0154739
151037	Scaffold904	169086	170249	53.3919	0.52441	0.217046	2.41613	0.0156866
126648	Scaffold62	269268	270148	26.3518	0.581076	0.240939	2.41172	0.0158776
11981	Scaffold1181	315983	317376	151.888	0.411999	0.170907	2.41066	0.0159237
109593	Scaffold472	77433	78230	24.9054	0.584288	0.242381	2.41061	0.0159257
96236	Scaffold374	148174	151340	165.843	0.462378	0.191886	2.40965	0.0159679
39785	Scaffold1716	60560	61616	169.456	0.426206	0.176967	2.40839	0.0160231
148045	Scaffold87	220979	221240	9.73972	0.558143	0.23182	2.40765	0.0160556
8302	Scaffold1120	19933	20414	19.8828	0.586506	0.243652	2.40714	0.0160778
54748	Scaffold208	116198	116366	5.03095	0.477567	0.198485	2.40606	0.0161255
40872	Scaffold1744	130887	131228	7.37538	0.511713	0.212804	2.40462	0.0161893
132713	Scaffold68	557466	560332	175.088	0.395526	0.164589	2.40311	0.0162564
19968	Scaffold131	671285	672092	31.556	0.571788	0.238049	2.40197	0.0163069
38569	Scaffold1694	89706	91314	63.4784	0.540541	0.225184	2.40044	0.0163755
147177	Scaffold858	530737	530926	7.52451	0.527635	0.219828	2.40022	0.0163853
61144	Scaffold227	562616	565302	288.374	0.36336	0.151432	2.39949	0.016418
27027	Scaffold144	345529	350274	492.17	0.314238	0.131025	2.3983	0.0164714
141389	Scaffold780	165930	166642	22.6883	0.582072	0.242757	2.39776	0.0164958
24850	Scaffold14	941430	942756	63.7151	0.510956	0.213143	2.39725	0.0165188
51503	Scaffold2	217289	218400	44.4347	0.554705	0.23159	2.39521	0.0166111
156483	Scaffold99	234232	234752	13.9775	0.577016	0.241079	2.39348	0.0166895
17365	Scaffold127	892628	894083	42.7048	0.542933	0.226977	2.39202	0.0167559
132715	Scaffold68	561180	564678	277.677	0.343225	0.14352	2.39148	0.0167808
54255	Scaffold2064	228219	228547	9.34332	0.543669	0.227542	2.38931	0.01688
87472	Scaffold327	647894	648539	22.8924	0.580568	0.243038	2.3888	0.0169035
114205	Scaffold505	124030	124349	6.91114	0.517796	0.21706	2.3855	0.017056
94030	Scaffold36	803184	805593	95.6593	0.460954	0.193299	2.38467	0.0170945
11792	Scaffold118	90223	91900	252.752	0.345019	0.144771	2.3832	0.017163
46465	Scaffold18745	314	930	17.8365	0.580287	0.243618	2.38195	0.0172213
104498	Scaffold431	185382	188861	208.023	0.379794	0.159522	2.38082	0.017274
122392	Scaffold578	169647	174824	259.718	0.35242	0.148031	2.38071	0.0172791
61483	Scaffold2284	7944	10002	257.563	0.358091	0.150513	2.37913	0.0173535
40477	Scaffold1733	173189	174582	52.1009	0.519051	0.21817	2.37911	0.0173544
38846	Scaffold17	91989	92662	25.0437	0.574558	0.241526	2.37887	0.017366
93652	Scaffold358	70112	70710	25.4743	0.575307	0.242627	2.37115	0.0177326
48663	Scaffold192	880626	881739	30.0815	0.562835	0.237441	2.37042	0.0177679
49615	Scaffold195	525862	526603	13.8098	0.567382	0.239366	2.37035	0.0177711
126725	Scaffold62	548207	552193	94.0318	0.455818	0.19244	2.36862	0.0178546
26758	Scaffold1434	179137	180092	33.2626	0.558702	0.23593	2.36808	0.0178806
106146	Scaffold444	638192	638898	23.0115	0.575338	0.243079	2.36688	0.017939
127704	Scaffold629	239811	240559	23.7696	0.571444	0.241819	2.36311	0.0181223
41571	Scaffold176	626088	629778	259.368	0.353999	0.149905	2.36148	0.0182021
156961	Scaffold996	274930	275724	28.0427	0.567739	0.240575	2.35992	0.0182786
77987	Scaffold2858	7966	8206	8.98917	0.533402	0.226338	2.35666	0.0184402
126249	Scaffold615	226037	227069	58.3015	0.540218	0.229277	2.35618	0.0184641
40450	Scaffold1733	65561	65702	3.66115	0.426702	0.18125	2.35422	0.0185617
118588	Scaffold544	607505	609762	113.795	0.441764	0.187663	2.35403	0.0185713
11054	Scaffold1165	129476	129828	17.4522	0.56982	0.242417	2.35058	0.0187443
140248	Scaffold766	157315	160322	235.794	0.365353	0.155489	2.3497	0.0187886
136136	Scaffold713	286924	289314	109.563	0.437118	0.186046	2.34952	0.0187979
2561	Scaffold1029	365742	371027	266.96	0.3665	0.15605	2.34861	0.0188438
6159	Scaffold1085	344929	347509	218.932	0.399682	0.170251	2.34761	0.0188945
113180	Scaffold5	878332	878473	5.87393	0.48805	0.20797	2.34673	0.0189388
79899	Scaffold294	363600	363908	10.4878	0.545854	0.232619	2.34656	0.0189479
11612	Scaffold1176	124819	133149	502.952	0.309105	0.131992	2.34184	0.0191888
31079	Scaffold153	1130121	1130946	16.712	0.567578	0.242371	2.34177	0.0191925
24569	Scaffold1396	503439	507127	288.139	0.343683	0.146841	2.34051	0.0192574
35391	Scaffold162	414270	415195	33.8362	0.551319	0.235642	2.33964	0.0193023
18895	Scaffold1297	183552	188121	245.67	0.353578	0.151156	2.33916	0.0193273
116114	Scaffold520	382245	383190	42.8739	0.538093	0.230073	2.3388	0.0193459
138325	Scaffold742	96561	97023	12.2585	0.554472	0.23708	2.33875	0.0193482
127047	Scaffold622	107317	107622	9.30639	0.533835	0.228532	2.33593	0.019495
144107	Scaffold816	35009	35350	13.8843	0.557767	0.238899	2.33474	0.0195568
15524	Scaffold1239	64582	64982	14.2378	0.561642	0.24058	2.33454	0.0195676
131060	Scaffold66	966993	967347	10.741	0.543216	0.232843	2.33297	0.0196495
97070	Scaffold38	100056	102082	72.7439	0.479446	0.20555	2.3325	0.0196742
126291	Scaffold616	52662	57879	428.211	0.308133	0.132122	2.33219	0.0196908
8306	Scaffold1120	29804	30935	30.5188	0.556691	0.238766	2.33154	0.0197251
5076	Scaffold107	280550	280958	15.5117	0.563723	0.241916	2.33024	0.0197934
8185	Scaffold1119	181243	181536	11.2928	0.541215	0.232336	2.32945	0.0198353
105969	Scaffold443	104845	105654	31.5256	0.559633	0.240322	2.32868	0.019876
45458	Scaffold185	601857	602829	87.1496	0.450154	0.193419	2.32735	0.0199466
98889	Scaffold390	160827	161059	7.58116	0.516498	0.222239	2.32406	0.0201222
77431	Scaffold283	403400	407756	383.626	0.310231	0.133589	2.32229	0.0202176
93341	Scaffold356	385136	387804	201.455	0.421115	0.181372	2.32183	0.0202421
102197	Scaffold413	41113	42248	47.3448	0.516205	0.22236	2.32148	0.0202608
10391	Scaffold1156	95325	98306	263.494	0.354263	0.152697	2.32004	0.0203386
142137	Scaffold790	203468	203959	16.8434	0.562952	0.242695	2.31958	0.0203635
118583	Scaffold544	596771	601173	187.914	0.371645	0.160548	2.31486	0.0206208
125225	Scaffold605	459493	462446	126.672	0.419134	0.181419	2.31032	0.0208707
143976	Scaffold813	258687	259431	32.9895	0.546454	0.236843	2.30724	0.0210413
110330	Scaffold477	429385	441002	1576.43	0.249523	0.108194	2.30626	0.0210964
114582	Scaffold509	296425	297173	23.1407	0.561141	0.243335	2.30605	0.0211081
54474	Scaffold207	462859	463290	14.7303	0.556974	0.241663	2.30476	0.0211802
144114	Scaffold816	63085	65128	89.9834	0.447834	0.194309	2.30476	0.0211802
97542	Scaffold382	358176	358581	15.3909	0.554245	0.240607	2.30352	0.0212493
132712	Scaffold68	555548	556686	40.3808	0.526754	0.228678	2.30347	0.0212524
24549	Scaffold1396	438430	439217	67.793	0.488815	0.212333	2.30211	0.0213289
102758	Scaffold418	344315	344757	14.481	0.552535	0.240086	2.3014	0.0213689
18888	Scaffold1297	166680	167416	23.04	0.55769	0.242547	2.2993	0.0214877
8767	Scaffold113	374137	375363	86.7051	0.461326	0.200723	2.29832	0.0215437
118058	Scaffold54	1196657	1197550	32.7669	0.54794	0.238414	2.29827	0.0215465
79240	Scaffold291	101942	103332	59.6086	0.488201	0.212522	2.29718	0.0216087
8180	Scaffold1119	142063	142418	10.8053	0.540964	0.235512	2.29697	0.0216205
11333	Scaffold117	1067370	1067689	9.99672	0.532844	0.232019	2.29655	0.0216446
86913	Scaffold324	285335	285659	17.9294	0.557457	0.243289	2.29134	0.0219438
19356	Scaffold130	560436	561148	18.9737	0.557982	0.243551	2.29103	0.0219618
149220	Scaffold884	314154	314510	6.59676	0.493542	0.215496	2.29026	0.0220064
5372	Scaffold1073	153198	153658	9.34393	0.529164	0.231164	2.28913	0.022072
65089	Scaffold2398	31082	32008	23.1605	0.555636	0.242747	2.28895	0.0220821
105807	Scaffold441	174735	175244	16.2739	0.553166	0.241699	2.28866	0.0220992
116394	Scaffold523	52163	53979	105.852	0.451818	0.197424	2.28856	0.0221046
11966	Scaffold1181	220199	222306	178.718	0.393473	0.172035	2.28717	0.022186
51501	Scaffold2	214133	216284	77.3498	0.477434	0.208765	2.28694	0.0221994
89431	Scaffold336	112456	113445	37.0212	0.527281	0.230813	2.28445	0.0223452
68437	Scaffold25	1138055	1138611	15.0064	0.551649	0.24183	2.28114	0.0225402
127789	Scaffold63	191449	193789	83.9464	0.449481	0.197114	2.28031	0.0225896
54673	Scaffold2077	139607	141144	88.3088	0.452854	0.198599	2.28024	0.0225933
111298	Scaffold484	51635	52262	26.1916	0.554641	0.243371	2.279	0.0226672
155968	Scaffold981	137395	141867	507.512	0.281715	0.123732	2.27682	0.0227969
101339	Scaffold406	212933	213280	10.7347	0.534739	0.235131	2.27422	0.0229528
15523	Scaffold1239	62701	63542	30.1584	0.539889	0.237511	2.27311	0.0230193
4697	Scaffold1063	238865	239077	3.8052	0.404194	0.177818	2.27307	0.0230217
35399	Scaffold162	452379	453709	52.5336	0.497052	0.218724	2.27251	0.0230558
63573	Scaffold234	981186	982684	46.252	0.508859	0.224202	2.26964	0.0232292
128262	Scaffold632	250101	252830	97.2322	0.443972	0.195702	2.26861	0.0232918
16237	Scaffold1252	96216	96963	11.0557	0.533558	0.23583	2.26247	0.0236684
42783	Scaffold179	418443	419775	66.2435	0.480009	0.212288	2.26112	0.0237518
34175	Scaffold16	194738	194962	6.22609	0.470419	0.208171	2.25977	0.0238354
5070	Scaffold107	260665	260730	3.59997	0.40455	0.179161	2.25803	0.0239441
125483	Scaffold608	180666	181396	7.45475	0.501118	0.222036	2.25692	0.0240132
63572	Scaffold234	980428	980550	4.54735	0.440663	0.195268	2.25671	0.0240263
116830	Scaffold528	426369	429828	367.871	0.354994	0.157319	2.25653	0.0240376
125381	Scaffold607	290210	291138	24.4094	0.545114	0.241635	2.25594	0.0240744
97650	Scaffold383	77923	78517	14.8459	0.545478	0.24212	2.25292	0.0242642
68795	Scaffold251	185124	186267	33.2399	0.538531	0.239041	2.25289	0.0242663
69814	Scaffold255	48605	50062	23.988	0.547523	0.243039	2.25282	0.0242705
35272	Scaffold162	23684	24463	6.0974	0.470168	0.208945	2.2502	0.0244363
51989	Scaffold20	1404343	1405229	101.728	0.421235	0.187244	2.24966	0.0244708
81508	Scaffold3	2046801	2047855	49.5355	0.498583	0.22171	2.24881	0.0245247
63227	Scaffold2333	6367	7924	60.9437	0.471562	0.209932	2.24626	0.0246874
11159	Scaffold1168	109873	111387	54.5184	0.490625	0.21854	2.24501	0.0247676
61209	Scaffold2272	26546	27932	42.0377	0.506883	0.22582	2.24463	0.0247916
58796	Scaffold220	72403	75624	191.949	0.351575	0.15689	2.2409	0.0250327
47748	Scaffold190	94106	94894	23.3618	0.543059	0.242399	2.24035	0.0250682
50622	Scaffold198	201564	201899	12.8216	0.532506	0.237821	2.2391	0.0251494
150795	Scaffold901	89064	89614	18.4364	0.545571	0.243662	2.23905	0.0251529
65324	Scaffold240	202560	202905	10.4937	0.518388	0.231608	2.23821	0.0252073
21558	Scaffold1341	84569	85055	13.9701	0.540003	0.241269	2.23818	0.0252096
73510	Scaffold2678	130523	131299	23.1325	0.542832	0.242767	2.23602	0.0253506
81498	Scaffold3	2026001	2027417	91.0545	0.430668	0.192644	2.23556	0.0253804
107379	Scaffold454	177841	178534	15.3241	0.542405	0.242643	2.23541	0.0253907
121674	Scaffold57	1240537	1240974	10.9221	0.525854	0.235396	2.23391	0.0254889
51990	Scaffold20	1405823	1407232	97.6799	0.435371	0.194996	2.23272	0.0255676
106157	Scaffold4441	8836	9612	17.5887	0.543795	0.243651	2.23186	0.0256243
59448	Scaffold222	457961	459429	111.727	0.419512	0.188086	2.23042	0.0257194
2760	Scaffold1030	69509	74572	375.983	0.31135	0.139666	2.22925	0.0257973
136868	Scaffold724	105681	106866	76.1246	0.464592	0.20841	2.22922	0.0257992
143481	Scaffold806	243832	244812	34.85	0.527173	0.236513	2.22894	0.0258181
25744	Scaffold142	194826	195225	15.3346	0.536136	0.240669	2.22769	0.0259013
11877	Scaffold118	467391	471405	295.469	0.324749	0.14578	2.22766	0.0259034
124008	Scaffold595	42999	44282	69.9358	0.452528	0.203145	2.22761	0.0259067
40463	Scaffold1733	129100	130777	60.9734	0.469457	0.210824	2.22678	0.0259621
36457	Scaffold1641	70633	70776	5.44635	0.457555	0.205561	2.22589	0.0260218
103558	Scaffold424	298687	299773	55.9696	0.50029	0.224891	2.22459	0.0261087
70313	Scaffold2568	45658	45851	7.49755	0.492484	0.221415	2.22425	0.0261314
8532	Scaffold1125	152039	152231	8.41117	0.497611	0.223961	2.22186	0.0262927
118618	Scaffold544	698032	700154	197.735	0.344044	0.154935	2.22057	0.0263802
23062	Scaffold137	502663	503621	26.9258	0.537071	0.241934	2.21991	0.0264248
139468	Scaffold757	46999	47387	11.7509	0.525408	0.236776	2.21901	0.026486
11323	Scaffold117	1000515	1001584	45.2632	0.502736	0.226859	2.21607	0.0266864
103210	Scaffold421	175541	176791	54.6851	0.480511	0.216835	2.21603	0.0266896
141236	Scaffold78	121033	121298	6.86519	0.468719	0.211615	2.21496	0.0267631
83000	Scaffold305	746261	747007	25.3022	0.535543	0.241892	2.21398	0.0268304
13096	Scaffold12	661627	662608	38.3645	0.507383	0.229256	2.21317	0.0268859
94682	Scaffold364	484395	490220	313.679	0.303561	0.137352	2.2101	0.0270985
84254	Scaffold311	111935	114634	77.791	0.437447	0.198004	2.20928	0.0271549
17156	Scaffold127	107987	108294	4.9686	0.43741	0.198029	2.20882	0.0271871
153142	Scaffold94	329030	329951	36.0242	0.516426	0.234156	2.20548	0.0274205
93342	Scaffold356	388954	394035	780.69	0.265442	0.12045	2.20375	0.0275423
123580	Scaffold590	203798	204256	11.097	0.519856	0.235905	2.20367	0.0275479
55414	Scaffold21	683686	684033	8.78739	0.502361	0.228002	2.20332	0.0275722
78940	Scaffold29	680934	682225	72.7887	0.444756	0.201912	2.20272	0.0276146
62770	Scaffold232	241293	242120	33.0067	0.523293	0.237571	2.20268	0.0276174
109873	Scaffold474	188164	189966	105.37	0.424328	0.192661	2.20246	0.0276329
127702	Scaffold629	229879	231600	71.2674	0.487571	0.221422	2.202	0.0276655
154598	Scaffold96	336117	337210	35.4391	0.52139	0.237072	2.19929	0.0278575
140503	Scaffold77	690797	691710	25.9352	0.530917	0.241462	2.19876	0.0278948
53517	Scaffold204	782190	785148	292.392	0.324137	0.147496	2.1976	0.0279775
110492	Scaffold478	529543	531753	269.729	0.333	0.151549	2.1973	0.0279987
122606	Scaffold58	560374	561161	20.5992	0.535427	0.243685	2.19721	0.0280056
152932	Scaffold936	136202	136515	12.381	0.522601	0.238241	2.19358	0.0282657
61276	Scaffold2277	39398	40350	28.0162	0.527788	0.240751	2.19226	0.0283608
147156	Scaffold858	422136	422685	26.652	0.527473	0.240669	2.1917	0.0284014
56169	Scaffold212	350698	351048	11.6158	0.518188	0.236444	2.19159	0.0284091
19469	Scaffold1301	123872	125773	72.7554	0.444916	0.20308	2.19084	0.0284634
153987	Scaffold95	941725	943918	191.691	0.344331	0.157181	2.19066	0.0284761
120515	Scaffold561	260862	261875	37.6929	0.513216	0.234344	2.19001	0.0285233
145557	Scaffold835	179828	181184	72.8936	0.474352	0.216638	2.18961	0.0285527
145732	Scaffold838	165360	178933	1112.61	0.241337	0.110251	2.18898	0.0285982
18001	Scaffold128	657385	657631	8.29787	0.494108	0.225846	2.18781	0.0286834
16106	Scaffold125	555433	555800	19.6704	0.532206	0.243342	2.18707	0.0287376
37507	Scaffold167	428559	429160	43.8432	0.493903	0.225874	2.18663	0.0287693
66566	Scaffold244	445955	446319	8.75253	0.499342	0.228378	2.18647	0.028781
103152	Scaffold420	498474	500211	137.725	0.395742	0.180996	2.18647	0.028781
38924	Scaffold17	599255	599396	2.85791	0.358972	0.164194	2.18627	0.0287962
146970	Scaffold857	124318	125691	92.4777	0.428319	0.195982	2.18551	0.0288516
31081	Scaffold153	1136763	1137095	8.79655	0.496648	0.227285	2.18513	0.0288795
93312	Scaffold356	316679	317014	11.5059	0.516598	0.236455	2.18477	0.028906
11676	Scaffold1177	164171	164844	26.1729	0.527093	0.241321	2.1842	0.0289479
25745	Scaffold142	195901	196224	12.4373	0.520637	0.23854	2.1826	0.0290654
42285	Scaffold178	109076	109595	18.2353	0.531191	0.243495	2.18153	0.0291443
61477	Scaffold2283	135550	136048	16.6205	0.525432	0.241071	2.17958	0.0292888
60330	Scaffold2246	76142	76824	33.0089	0.51977	0.23854	2.17897	0.0293341
81330	Scaffold3	1129824	1136575	608.085	0.276801	0.1271	2.17782	0.0294193
93651	Scaffold358	68754	69433	21.1837	0.530609	0.24368	2.17748	0.0294446
149669	Scaffold890	206794	207207	10.2056	0.503568	0.231342	2.17673	0.0295008
124900	Scaffold602	150096	151258	97.512	0.42436	0.194973	2.1765	0.0295177
66516	Scaffold244	188859	189743	35.8938	0.516709	0.237455	2.17603	0.0295532
49862	Scaffold1957	102488	103148	21.4752	0.528961	0.243235	2.17469	0.0296533
129764	Scaffold649	375612	375968	10.3537	0.510843	0.234925	2.17449	0.0296682
25949	Scaffold142	1115433	1117361	152.962	0.390376	0.179555	2.17413	0.0296957
58175	Scaffold2186	14361	14598	4.34643	0.420892	0.193611	2.1739	0.0297123
32503	Scaffold156	88693	89279	21.0369	0.528355	0.243112	2.1733	0.0297578
153714	Scaffold947	65276	67902	109.829	0.431357	0.198555	2.17248	0.0298197
32650	Scaffold1560	17100	18323	56.4278	0.468241	0.215718	2.17062	0.0299602
119632	Scaffold552	601779	602849	34.9542	0.514629	0.237228	2.16934	0.0300569
136593	Scaffold72	988143	989349	53.8925	0.484618	0.223485	2.16846	0.0301241
79709	Scaffold293	428948	429820	29.6044	0.517277	0.238674	2.1673	0.0302121
153150	Scaffold94	341794	345675	406.418	0.290444	0.13411	2.16572	0.0303329
48566	Scaffold192	465987	466893	40.2202	0.499597	0.230722	2.16536	0.0303598
140155	Scaffold765	148761	150314	61.7222	0.469136	0.216658	2.16533	0.0303626
80607	Scaffold29708	117	379	6.84821	0.470274	0.217236	2.16481	0.0304022
37636	Scaffold1671	48137	48660	17.3987	0.525571	0.242782	2.16479	0.0304041
13104	Scaffold12	670877	672587	83.9528	0.481888	0.22272	2.16365	0.0304912
50898	Scaffold1985	128949	129134	9.31501	0.493694	0.228278	2.16269	0.0305648
126204	Scaffold615	91879	92800	35.4794	0.502772	0.232528	2.1622	0.0306028
108932	Scaffold4676	6719	6979	6.86869	0.465718	0.21541	2.16201	0.0306175
114589	Scaffold509	315382	318337	211.517	0.362966	0.1679	2.1618	0.0306334
120141	Scaffold559	249566	251756	237.927	0.339306	0.157027	2.16081	0.03071
116121	Scaffold520	399855	400900	72.7548	0.448934	0.207814	2.16027	0.0307515
66230	Scaffold243	596609	596988	9.01548	0.48811	0.226012	2.15966	0.0307989
83195	Scaffold306	437541	438195	25.1853	0.524525	0.243072	2.1579	0.0309355
145293	Scaffold832	71318	71552	8.41234	0.47527	0.22025	2.15787	0.0309383
20598	Scaffold1322	101235	101757	14.6275	0.519589	0.240823	2.15755	0.0309626
113647	Scaffold50	1320059	1320302	8.23538	0.485502	0.225113	2.1567	0.0310292
137118	Scaffold727	160856	164459	275.69	0.319572	0.148213	2.15617	0.0310703
138392	Scaffold743	202938	203584	22.407	0.524312	0.243187	2.156	0.0310833
32787	Scaffold1564	175153	175728	28.278	0.519674	0.241079	2.15562	0.0311137
79486	Scaffold292	616652	616916	6.84438	0.453815	0.210598	2.15489	0.0311705
549	Scaffold10	1166184	1166414	7.32939	0.46999	0.218211	2.15384	0.0312528
102043	Scaffold411	418301	419893	129.525	0.38489	0.178735	2.15341	0.0312864
116225	Scaffold521	2943	4364	178.765	0.382038	0.177458	2.15284	0.0313315
23676	Scaffold138	368685	368914	5.44315	0.43824	0.203593	2.15253	0.0313555
51987	Scaffold20	1393715	1395795	84.6349	0.425051	0.197522	2.15192	0.0314038
7639	Scaffold111	177641	177787	3.81922	0.394301	0.183257	2.15163	0.0314266
3053	Scaffold1036	88792	89214	9.75044	0.493948	0.229654	2.15084	0.0314891
4515	Scaffold1060	53772	59017	445.281	0.288645	0.134246	2.15012	0.031546
106288	Scaffold4453	34294	35556	31.5725	0.506752	0.23578	2.14926	0.0316138
60141	Scaffold224	394329	395218	26.844	0.516628	0.24057	2.14751	0.0317524
60013	Scaffold22361	7532	12027	305.43	0.305266	0.142153	2.14746	0.031757
37837	Scaffold1678	118737	119212	18.8639	0.523146	0.243644	2.14717	0.0317794
80568	Scaffold297	235926	237867	78.7388	0.462418	0.215558	2.14521	0.0319361
86054	Scaffold32	746891	747537	16.9387	0.519391	0.242272	2.14384	0.0320459
84913	Scaffold314	368711	368944	7.0014	0.456275	0.212939	2.14275	0.0321334
124495	Scaffold6	488003	490617	102.674	0.41098	0.191838	2.14233	0.0321672
127491	Scaffold627	269975	271945	154.442	0.362215	0.169087	2.14219	0.0321783
147153	Scaffold858	417311	418118	31.927	0.510637	0.238464	2.14136	0.032245
9173	Scaffold1134	176605	178023	109.12	0.410383	0.191686	2.14092	0.0322807
126929	Scaffold620	101020	101543	16.3138	0.520435	0.24309	2.14091	0.032281
91722	Scaffold347	406288	406704	9.15972	0.487173	0.227568	2.14078	0.0322915
47352	Scaffold1896	386322	387737	37.9181	0.493709	0.230694	2.14011	0.0323462
150575	Scaffold90	555419	556154	34.2449	0.498012	0.232865	2.13863	0.0324657
135518	Scaffold706	179571	183102	283.474	0.306878	0.14356	2.13764	0.0325462
133637	Scaffold689	206874	207452	16.6823	0.519379	0.242983	2.13751	0.0325562
11052	Scaffold1165	121759	122348	24.3078	0.519646	0.243228	2.13646	0.0326423
136047	Scaffold712	173139	173849	22.9217	0.520622	0.24369	2.13641	0.0326457
19328	Scaffold130	426797	429139	121.588	0.391253	0.183142	2.13634	0.0326519
47024	Scaffold189	291055	292162	33.1247	0.500915	0.234515	2.13596	0.0326824
128336	Scaffold6329	27360	27733	3.38338	0.368382	0.1725	2.13555	0.0327159
112661	Scaffold496	34381	34989	27.5295	0.513239	0.24036	2.13529	0.032737
16424	Scaffold1256	125578	125889	9.20373	0.488425	0.228757	2.13513	0.0327505
136140	Scaffold713	295767	297399	194.212	0.336967	0.157858	2.13462	0.0327919
81214	Scaffold3	275262	276068	45.198	0.48462	0.227051	2.13441	0.0328089
60429	Scaffold225	234207	234555	5.95114	0.444156	0.208105	2.13429	0.032819
63498	Scaffold234	627927	628795	28.2589	0.5155	0.24165	2.13325	0.032904
29465	Scaffold1498	92659	93585	31.4777	0.503952	0.236624	2.12976	0.0331918
134181	Scaffold694	157466	158101	17.0913	0.518406	0.243563	2.12842	0.0333022
69537	Scaffold254	116544	117003	19.0206	0.516654	0.242785	2.12803	0.0333349
23549	Scaffold1379	178193	178276	3.19638	0.370698	0.174209	2.12789	0.0333466
50633	Scaffold198	233168	233602	14.6528	0.510946	0.240164	2.12749	0.0333797
100110	Scaffold4	313796	314668	26.4875	0.51168	0.2408	2.12492	0.0335937
45893	Scaffold186	860598	861102	12.0506	0.501574	0.236047	2.12489	0.0335959
44247	Scaffold182	509901	510645	42.9541	0.486566	0.22907	2.1241	0.0336621
65183	Scaffold24	532461	533602	31.9571	0.504157	0.237448	2.12323	0.0337344
38964	Scaffold17	941578	947900	428.546	0.294488	0.13879	2.12182	0.0338528
12350	Scaffold1188	107383	115114	479.673	0.299438	0.141132	2.12169	0.0338636
95560	Scaffold37	634455	635804	39.0471	0.491995	0.231901	2.12157	0.0338736
106287	Scaffold4453	33690	34141	12.1663	0.505167	0.238171	2.12103	0.0339192
126237	Scaffold615	196153	198300	374.378	0.308668	0.145578	2.1203	0.0339806
116122	Scaffold520	401229	401913	45.5154	0.487456	0.230015	2.11924	0.0340704
151952	Scaffold92	362317	363374	32.1629	0.505612	0.238607	2.11901	0.0340893
128819	Scaffold637	156055	157388	40.806	0.488524	0.230911	2.11564	0.0343757
131526	Scaffold665	132866	134607	153.905	0.39049	0.184578	2.11558	0.0343805
131363	Scaffold663	119837	119991	6.15269	0.450988	0.213271	2.11463	0.0344618
133636	Scaffold689	196590	197279	38.6233	0.490834	0.232121	2.11456	0.0344673
127701	Scaffold629	229261	229666	16.5631	0.513377	0.242805	2.11436	0.0344846
62510	Scaffold231	349833	352348	224.843	0.32613	0.154259	2.11417	0.0345004
8759	Scaffold113	339033	340380	77.9621	0.47036	0.222487	2.1141	0.0345071
85518	Scaffold317	667976	668592	27.55	0.507931	0.240356	2.11324	0.0345804
127505	Scaffold627	293074	293786	21.4082	0.514802	0.243646	2.11291	0.0346084
47103	Scaffold189	655387	657712	166.088	0.366374	0.173444	2.11235	0.0346567
34171	Scaffold16	187703	188412	21.5173	0.513455	0.24321	2.11116	0.0347585
5077	Scaffold107	281081	281284	7.39846	0.462202	0.218968	2.11081	0.0347882
49617	Scaffold195	529580	533331	296.698	0.32133	0.152234	2.11076	0.0347929
92536	Scaffold352	82971	83907	54.2256	0.459516	0.217723	2.11055	0.0348106
139690	Scaffold76	266513	270163	318.95	0.323241	0.153205	2.10986	0.0348708
54444	Scaffold207	342758	343219	16.0395	0.512685	0.243152	2.10849	0.0349885
81497	Scaffold3	2021452	2025890	360.045	0.289456	0.137289	2.10837	0.034999
105191	Scaffold438	77028	77395	17.0834	0.511921	0.242836	2.10809	0.0350228
75363	Scaffold2753	78273	79245	41.2182	0.482572	0.229011	2.10721	0.0350997
70655	Scaffold258	321317	324212	457.1	0.270552	0.128483	2.10574	0.0352269
96825	Scaffold378	253753	254095	6.26651	0.446956	0.212372	2.10459	0.0353271
19350	Scaffold130	536699	537292	22.3134	0.510525	0.242876	2.102	0.0355532
26388	Scaffold143	434446	434544	3.22674	0.366158	0.174372	2.09986	0.0357409
106969	Scaffold451	127159	128135	29.9418	0.502881	0.239492	2.09978	0.0357482
80588	Scaffold297	298225	300456	70.1425	0.449042	0.214074	2.0976	0.0359404
156237	Scaffold985	212938	214811	77.6331	0.434774	0.207305	2.09727	0.0359698
73755	Scaffold269	303126	303950	45.4145	0.470677	0.224491	2.09664	0.0360254
154921	Scaffold964	317976	318101	4.95463	0.411154	0.196163	2.09599	0.0360834
32533	Scaffold156	173815	176131	177.365	0.348867	0.166664	2.09324	0.036328
3658	Scaffold1047	255605	256092	13.7506	0.496273	0.237098	2.09312	0.0363387
29553	Scaffold15	512128	512430	8.90199	0.47539	0.22713	2.09304	0.0363459
113639	Scaffold50	1300689	1303013	81.5005	0.413758	0.197846	2.09131	0.0365
74831	Scaffold2730	20158	24706	428.813	0.294554	0.140867	2.09101	0.036527
126288	Scaffold616	49940	50653	18.7985	0.509283	0.243673	2.09003	0.036615
4787	Scaffold1064	125342	126303	43.7366	0.474104	0.226862	2.08984	0.0366322
66217	Scaffold243	576626	577111	17.4394	0.508435	0.243306	2.08969	0.0366452
42813	Scaffold179	506935	507620	22.0519	0.507411	0.243027	2.08787	0.0368093
38911	Scaffold17	524795	526485	82.5306	0.410378	0.196562	2.08777	0.0368183
113624	Scaffold50	1204716	1205224	21.6642	0.507578	0.243348	2.08582	0.0369952
51983	Scaffold20	1384982	1386219	47.4233	0.465386	0.223123	2.08578	0.0369981
34845	Scaffold161	691336	692466	47.7813	0.468303	0.224629	2.08478	0.0370892
31851	Scaffold1545	315245	315823	27.671	0.503789	0.241662	2.08468	0.0370982
22183	Scaffold1353	184711	184874	4.89905	0.411778	0.197571	2.0842	0.0371422
89331	Scaffold335	407412	409374	79.2523	0.424174	0.203583	2.08354	0.0372016
85490	Scaffold317	506263	507163	38.9652	0.49066	0.2355	2.08348	0.0372072
108618	Scaffold464	307144	307777	25.8943	0.501954	0.24107	2.08219	0.0373251
8916	Scaffold113	1172873	1173843	53.6322	0.458679	0.220315	2.08192	0.0373495
48268	Scaffold1910	82874	84206	68.8984	0.434432	0.208867	2.07994	0.0375308
116157	Scaffold520	505527	506834	111.531	0.393502	0.189363	2.07803	0.0377068
131356	Scaffold663	89712	89997	9.93781	0.475951	0.229094	2.07754	0.0377518
8917	Scaffold113	1176863	1177666	40.5322	0.479692	0.230974	2.07682	0.0378177
18893	Scaffold1297	178542	181791	224.038	0.350069	0.168585	2.07651	0.0378467
15522	Scaffold1239	60871	61383	14.5537	0.501713	0.241802	2.07489	0.0379965
19466	Scaffold1301	113834	114370	21.477	0.505508	0.243672	2.07454	0.0380291
5063	Scaffold107	236491	236787	6.57115	0.445754	0.214885	2.07439	0.0380433
118046	Scaffold54	1173728	1174185	18.8075	0.503208	0.242612	2.07412	0.0380679
98492	Scaffold389	231020	231742	27.5329	0.497339	0.240232	2.07024	0.0384297
155776	Scaffold978	96232	96698	11.9714	0.484202	0.23393	2.06986	0.0384653
79239	Scaffold291	101365	101737	9.84473	0.474019	0.229018	2.06979	0.0384718
109188	Scaffold469	105907	107616	58.8686	0.441137	0.213225	2.06888	0.0385575
153006	Scaffold937	265023	265487	12.5705	0.494585	0.23909	2.06862	0.0385822
108579	Scaffold464	137342	138286	36.0344	0.483718	0.233852	2.06848	0.0385951
98693	Scaffold39	363034	364044	52.704	0.472164	0.228288	2.06828	0.0386136
86435	Scaffold3211	7470	9253	71.3664	0.429761	0.207791	2.06823	0.038618
153179	Scaffold94	403998	404819	28.4819	0.493418	0.238591	2.06805	0.0386356
48553	Scaffold192	379532	379995	16.5148	0.499375	0.241613	2.06684	0.0387496
21479	Scaffold134	662122	662401	5.13263	0.417405	0.201993	2.06643	0.0387876
114488	Scaffold508	142703	144139	114.758	0.387713	0.187724	2.06533	0.0388915
42456	Scaffold1781	45932	46253	9.67988	0.477075	0.231053	2.06478	0.0389435
1620	Scaffold1010	127469	127753	5.60747	0.428624	0.207675	2.06392	0.0390255
68317	Scaffold25	371084	371281	5.1727	0.419057	0.203041	2.0639	0.0390267
66765	Scaffold2444	128305	128509	7.96521	0.460947	0.223387	2.06344	0.0390705
156623	Scaffold990	40131	46400	670.343	0.248527	0.120463	2.06311	0.0391023
48587	Scaffold192	517102	520302	429.287	0.268236	0.130081	2.06208	0.0392003
88107	Scaffold33	350058	350794	19.7344	0.502084	0.243578	2.06129	0.0392756
42775	Scaffold179	392719	393622	30.6238	0.491678	0.238559	2.06103	0.0393001
142786	Scaffold8	593871	594452	20.2703	0.502102	0.243622	2.06099	0.0393044
10077	Scaffold115	312150	314358	104.141	0.406215	0.197131	2.06063	0.0393383
106052	Scaffold444	140150	140697	15.5776	0.500269	0.242835	2.06012	0.0393869
145775	Scaffold838	255151	256870	76.3747	0.420647	0.204236	2.05961	0.0394359
7813	Scaffold1111	186000	186157	3.73989	0.37303	0.181464	2.05567	0.0398141
145862	Scaffold839	269420	269612	7.89796	0.459347	0.223575	2.05456	0.0399216
82686	Scaffold304	236865	237110	4.83424	0.401036	0.195244	2.05403	0.0399729
62744	Scaffold232	90281	90882	13.8243	0.495278	0.241284	2.05267	0.0401043
38908	Scaffold17	518376	520467	131.591	0.377771	0.184163	2.05129	0.0402391
48758	Scaffold1923	75024	75368	4.65875	0.397554	0.193868	2.05064	0.0403019
42808	Scaffold179	498005	498858	40.356	0.474001	0.231172	2.05042	0.0403231
27209	Scaffold1441	69831	71256	74.7624	0.418026	0.203881	2.05034	0.0403309
10434	Scaffold1157	63766	64532	32.9715	0.495854	0.241899	2.04983	0.0403806
115435	Scaffold516	233799	237892	283.325	0.310693	0.151589	2.04957	0.0404066
61480	Scaffold2284	702	1743	41.8336	0.465226	0.226997	2.04948	0.040415
35201	Scaffold1617	51186	51343	3.70144	0.370228	0.180923	2.04633	0.0407241
13024	Scaffold12	242228	242620	11.4348	0.478705	0.233989	2.04584	0.0407718
114595	Scaffold509	331677	332134	14.3139	0.493037	0.241469	2.04182	0.0411693
21490	Scaffold134	681613	682184	17.5326	0.496989	0.243662	2.03967	0.0413836
124494	Scaffold6	485828	487180	11.0959	0.478143	0.234439	2.03952	0.041398
81251	Scaffold3	627534	627738	7.75085	0.446652	0.219454	2.03529	0.041822
127492	Scaffold627	272445	275543	365.653	0.275239	0.135264	2.03483	0.0418677
13929	Scaffold121	523618	527135	353.87	0.275302	0.135305	2.03468	0.0418831
144685	Scaffold823	309387	309942	16.3146	0.494725	0.243216	2.0341	0.0419419
11369	Scaffold1170	116829	116961	5.13277	0.410025	0.201677	2.03308	0.0420444
54672	Scaffold2077	138253	139118	56.4507	0.436525	0.21493	2.03101	0.0422539
154688	Scaffold96	754983	755216	1.91992	0.288919	0.142274	2.03072	0.0422832
130211	Scaffold652	114439	114709	9.36168	0.457678	0.225382	2.03068	0.0422875
24360	Scaffold1393	278687	283998	406.451	0.275701	0.135805	2.03012	0.0423444
64909	Scaffold239	257280	257598	15.5268	0.491467	0.242126	2.0298	0.0423771
105918	Scaffold442	305690	310292	355.453	0.278606	0.137303	2.02914	0.042444
60564	Scaffold225	939548	940220	18.3436	0.494343	0.24365	2.02891	0.0424678
121945	Scaffold573	131970	133160	79.1966	0.410034	0.202122	2.02865	0.0424939
51496	Scaffold2	206967	208128	44.5241	0.463641	0.228633	2.02788	0.0425725
99528	Scaffold395	137913	139224	163.222	0.34928	0.172269	2.02752	0.0426089
37832	Scaffold1678	101383	101669	5.34698	0.406005	0.200252	2.02748	0.0426138
130419	Scaffold654	488095	489396	110.755	0.398781	0.196801	2.02632	0.0427319
66205	Scaffold243	544501	545439	74.4619	0.411357	0.203059	2.02581	0.0427846
50308	Scaffold197	178553	179462	33.0344	0.48025	0.237113	2.02541	0.0428256
111844	Scaffold489	527761	527857	2.58997	0.323356	0.159764	2.02396	0.0429738
91080	Scaffold344	596308	596500	4.50211	0.397549	0.196555	2.02259	0.0431155
121802	Scaffold571	218746	220360	32.0585	0.478704	0.236786	2.02167	0.0432105
108600	Scaffold464	263621	264111	16.5406	0.49213	0.243442	2.02155	0.0432232
23577	Scaffold1379	260485	261411	35.1041	0.470607	0.232905	2.0206	0.0433217
140268	Scaffold766	271820	272850	34.0136	0.474875	0.235339	2.01783	0.0436085
94479	Scaffold363	284132	284670	16.7792	0.490665	0.243167	2.01781	0.043611
109421	Scaffold47	800589	801061	19.5161	0.491071	0.243683	2.0152	0.0438834
53096	Scaffold203	252517	253123	18.7184	0.490979	0.24369	2.01477	0.0439285
54191	Scaffold2063	85362	85571	7.05111	0.43896	0.217876	2.01472	0.0439338
149591	Scaffold89	634959	640189	442.408	0.259489	0.128839	2.01407	0.0440026
97539	Scaffold382	353491	356202	480.42	0.265355	0.131791	2.01345	0.0440673
27135	Scaffold1440	134653	135230	3.06705	0.345076	0.171433	2.01289	0.0441261
12954	Scaffold1199	87098	87443	14.6814	0.486846	0.241973	2.01199	0.0442213
10081	Scaffold115	320709	323847	169.45	0.341672	0.169837	2.01177	0.0442447
22040	Scaffold1350	104925	105239	7.52499	0.4449	0.221167	2.0116	0.0442618
111835	Scaffold489	507584	508307	31.9271	0.48148	0.239483	2.0105	0.0443785
123766	Scaffold592	234209	234466	4.96527	0.404613	0.201341	2.00959	0.0444744
109032	Scaffold468	373530	374484	42.931	0.45464	0.226369	2.0084	0.0446009
67841	Scaffold2483	114186	115638	53.0297	0.439482	0.218857	2.00808	0.0446346
114594	Scaffold509	326275	328003	110.866	0.386571	0.192509	2.00807	0.0446357
124140	Scaffold597	193807	194265	18.4542	0.489294	0.243683	2.00792	0.0446522
110713	Scaffold48	53368	54123	29.1847	0.482728	0.240419	2.00786	0.0446583
34740	Scaffold161	370859	371997	50.013	0.440671	0.219486	2.00775	0.0446703
127519	Scaffold627	332789	333005	4.99855	0.406609	0.20253	2.00765	0.0446807
147086	Scaffold8577	24948	25093	3.52396	0.363882	0.181316	2.00689	0.0447609
116151	Scaffold520	498191	498756	19.4006	0.488842	0.24366	2.00625	0.0448297
16866	Scaffold1263	133720	133867	1.90362	0.282492	0.1409	2.00491	0.0449724
112709	Scaffold496	398689	402123	150.798	0.332636	0.165934	2.00463	0.0450028
83379	Scaffold307	491291	491961	19.0155	0.488261	0.243671	2.00377	0.0450948
19718	Scaffold1306	19400	20185	27.1357	0.482587	0.240946	2.00289	0.0451896
113202	Scaffold5	965984	966503	15.4651	0.486195	0.242827	2.00222	0.0452608
138545	Scaffold746	14473	14837	13.9632	0.477846	0.238743	2.00151	0.045338
1047	Scaffold1002	45732	46747	35.7967	0.469518	0.234625	2.00114	0.045377
123588	Scaffold590	234010	235801	73.7826	0.410293	0.205232	1.99917	0.0455901
25739	Scaffold142	183079	183580	22.2878	0.486969	0.243643	1.9987	0.045641
148960	Scaffold880	502327	507281	363.554	0.26834	0.134309	1.99792	0.0457249
99960	Scaffold3983	1313	1828	19.0796	0.485311	0.243018	1.99702	0.0458234
92218	Scaffold35	664555	666468	79.8016	0.40067	0.200638	1.99699	0.0458267
27217	Scaffold1441	86890	88314	168.626	0.325792	0.163186	1.99645	0.0458852
149306	Scaffold886	137815	139168	40.6764	0.452849	0.226922	1.99561	0.0459764
122831	Scaffold582	401693	405351	135.242	0.364172	0.182533	1.99511	0.0460311
82291	Scaffold302	109928	111861	250.373	0.308893	0.154837	1.99496	0.0460473
109312	Scaffold47	111955	113102	92.0793	0.429904	0.215543	1.99451	0.046096
56165	Scaffold212	344217	344546	9.53075	0.451165	0.226445	1.99238	0.0463291
28990	Scaffold1488	60348	61100	24.2277	0.481379	0.241615	1.99234	0.0463338
114226	Scaffold505	216004	216674	20.8566	0.485363	0.243639	1.99214	0.0463559
154770	Scaffold961	227971	228878	44.4357	0.450361	0.226202	1.99097	0.0464837
156297	Scaffold986	126297	126596	6.80244	0.435211	0.218622	1.9907	0.0465137
61154	Scaffold227	580361	580572	8.02857	0.443666	0.222894	1.99048	0.0465381
91428	Scaffold345	932472	937343	463.336	0.284488	0.142935	1.99034	0.0465538
35326	Scaffold162	240534	240693	6.50201	0.427636	0.214861	1.9903	0.0465583
66558	Scaffold244	414329	417294	110.509	0.39779	0.1999	1.98994	0.046597
119217	Scaffold55	1060661	1062945	368.267	0.280411	0.141004	1.98867	0.0467376
130691	Scaffold658	228976	229509	19.8438	0.484495	0.243656	1.98844	0.0467632
125576	Scaffold609	283685	284939	149.004	0.344556	0.173364	1.98747	0.04687
65308	Scaffold240	108911	109346	22.9605	0.481775	0.242571	1.98612	0.0470196
1681	Scaffold1011	26447	26812	11.184	0.468666	0.236022	1.98569	0.047068
120088	Scaffold558	403754	404683	29.0869	0.475499	0.239548	1.98498	0.0471462
86606	Scaffold322	167681	168040	8.75967	0.452047	0.227788	1.98451	0.0471988
64922	Scaffold239	277982	279648	234.331	0.30769	0.155047	1.98449	0.0472012
16227	Scaffold1252	36906	38727	128.952	0.358841	0.180828	1.98444	0.0472074
147155	Scaffold858	420027	421687	164.8	0.344771	0.173798	1.98375	0.0472839
13108	Scaffold12	694038	694709	43.0038	0.459366	0.231739	1.98225	0.0474511
121317	Scaffold568	423483	424437	31.0013	0.477705	0.241118	1.9812	0.0475685
58243	Scaffold219	17823	18222	16.3591	0.476628	0.240588	1.98109	0.047581
105515	Scaffold44	361286	361874	28.0794	0.477162	0.241006	1.97987	0.0477176
34728	Scaffold161	339489	340369	35.3654	0.463392	0.234104	1.97943	0.0477677
153942	Scaffold95	628667	629026	9.28669	0.45359	0.229171	1.97927	0.0477856
129482	Scaffold644	293476	293941	3.0392	0.33584	0.169712	1.97889	0.0478285
87878	Scaffold329	682472	682568	3.92531	0.353158	0.178473	1.97878	0.047841
113075	Scaffold5	388164	388375	5.59777	0.401987	0.203149	1.97877	0.0478414
8768	Scaffold113	375376	377055	81.3537	0.39818	0.201377	1.97729	0.0480092
54455	Scaffold207	364357	364873	19.7456	0.4817	0.243688	1.97671	0.0480744
7402	Scaffold1105	181380	181530	4.03671	0.373425	0.189034	1.97544	0.0482187
11565	Scaffold1175	169159	169924	23.476	0.478113	0.242274	1.97344	0.0484458
68613	Scaffold2501	3916	4382	13.7674	0.471437	0.238922	1.97319	0.0484742
55651	Scaffold21013	127	909	2.43254	0.307865	0.156039	1.973	0.0484958
71976	Scaffold2624	21630	23380	106.851	0.394662	0.200085	1.97247	0.0485557
75579	Scaffold2765	115067	115308	5.05915	0.396844	0.201359	1.97083	0.0487432
99963	Scaffold3983	6761	8808	80.0217	0.421688	0.214005	1.97046	0.0487857
108763	Scaffold465	273100	273770	20.916	0.47985	0.243602	1.96981	0.0488601
130375	Scaffold654	249989	250128	4.60925	0.381914	0.193971	1.96893	0.0489614
140598	Scaffold770	94992	96596	67.2	0.433032	0.22007	1.9677	0.0491022
112908	Scaffold499	88462	90657	107.453	0.375102	0.190656	1.96743	0.0491342
37041	Scaffold1658	30004	33212	153.315	0.351726	0.178811	1.96703	0.0491797
39323	Scaffold1705	119220	119521	9.35449	0.453293	0.23053	1.96631	0.0492628
153915	Scaffold95	398173	398454	8.84995	0.445308	0.226561	1.96551	0.0493552
19464	Scaffold1301	111652	112279	31.1845	0.463605	0.235916	1.96513	0.0493994
24489	Scaffold1396	176624	177880	49.6618	0.432449	0.220066	1.96508	0.0494047
86914	Scaffold324	285854	287095	50.019	0.439962	0.22394	1.96464	0.049456
64379	Scaffold237	442757	443700	109.918	0.357361	0.181927	1.96431	0.0494936
78984	Scaffold29	871014	871347	11.689	0.464172	0.236314	1.96421	0.0495055
50625	Scaffold198	209694	210184	17.299	0.477857	0.243333	1.96379	0.049554
33898	Scaffold1591	30217	32883	200.311	0.32231	0.164129	1.96376	0.0495574
129844	Scaffold65	491186	496494	391.62	0.260116	0.132458	1.96376	0.0495585
50196	Scaffold1964	50667	51994	71.3997	0.437927	0.223235	1.96173	0.0497944
124875	Scaffold602	74759	75578	24.1223	0.474048	0.241673	1.96153	0.0498175
72442	Scaffold264	714480	714863	17.0445	0.473848	0.241617	1.96115	0.0498612
52630	Scaffold2019	69270	69403	6.54909	0.417314	0.212976	1.95944	0.0500614
143255	Scaffold802	129634	129883	7.8026	0.430877	0.220005	1.95849	0.0501729
29799	Scaffold1503	17189	18781	113.001	0.371127	0.18951	1.95835	0.0501888
126673	Scaffold62	377777	378027	8.81055	0.443698	0.226581	1.95823	0.0502026
38962	Scaffold17	937028	938737	261.214	0.28415	0.145215	1.95676	0.0503761
73160	Scaffold2663	14733	15117	11.9843	0.466952	0.238673	1.95646	0.0504116
99719	Scaffold397	26243	26968	43.5801	0.452694	0.231644	1.95427	0.0506699
18894	Scaffold1297	182249	182613	10.463	0.45747	0.234093	1.95422	0.0506748
78043	Scaffold286	147130	147517	11.7813	0.466047	0.238523	1.95389	0.0507145
141658	Scaffold785	100344	101027	23.4885	0.473387	0.242359	1.95325	0.0507905
94669	Scaffold364	452946	453606	22.9401	0.473969	0.242811	1.95201	0.0509369
24114	Scaffold139	202947	203194	6.77804	0.423933	0.217217	1.95165	0.0509795
1526	Scaffold101	451928	452008	2.386	0.302381	0.15503	1.95046	0.0511211
29253	Scaffold1492	220715	220932	7.60989	0.434883	0.223008	1.95007	0.0511673
28701	Scaffold148	437862	438488	12.8654	0.467082	0.239529	1.95001	0.0511753
78118	Scaffold286	503109	504009	27.2304	0.468752	0.240481	1.94922	0.0512688
106140	Scaffold444	623324	624618	145.099	0.351681	0.18047	1.9487	0.0513315
130209	Scaffold652	111392	111983	16.2539	0.473239	0.242933	1.94802	0.051412
41475	Scaffold176	27056	27359	12.2492	0.457285	0.234804	1.94752	0.0514727
86151	Scaffold320	121299	128340	577.088	0.23461	0.120488	1.94716	0.0515152
116150	Scaffold520	495916	497669	266.051	0.287804	0.147835	1.94679	0.0515595
5350	Scaffold1073	54309	58613	244.653	0.336412	0.172927	1.9454	0.0517267
128264	Scaffold632	255313	255649	9.53894	0.441881	0.22725	1.94447	0.0518384
52037	Scaffold20	1531230	1533349	111.417	0.351539	0.180808	1.94426	0.0518641
55578	Scaffold210	353250	354151	19.912	0.473639	0.24362	1.94417	0.0518747
110336	Scaffold477	451579	452981	48.1009	0.452752	0.232936	1.94368	0.0519345
59483	Scaffold222	554355	555301	34.0275	0.457959	0.235631	1.94355	0.0519502
26211	Scaffold1428	85316	86559	82.5218	0.406727	0.209296	1.94331	0.051979
110444	Scaffold478	384643	384954	11.3223	0.458174	0.235836	1.94277	0.0520442
102748	Scaffold418	314701	315678	54.6661	0.422688	0.217594	1.94255	0.0520703
75004	Scaffold274	238073	238680	21.9393	0.472483	0.243232	1.94252	0.0520745
65659	Scaffold241	342510	345448	469.356	0.254523	0.131036	1.94239	0.0520899
64787	Scaffold2385	43628	47803	558.322	0.24611	0.126708	1.94235	0.0520952
130915	Scaffold66	317760	319360	57.8772	0.422873	0.217729	1.9422	0.0521134
135512	Scaffold706	168331	168396	3.38058	0.349276	0.179851	1.94204	0.0521328
85132	Scaffold315	537595	537778	4.82957	0.388511	0.200098	1.9416	0.0521854
91112	Scaffold344	773802	774107	9.74374	0.452531	0.233139	1.94103	0.0522546
63922	Scaffold2352	126102	127472	47.2017	0.438867	0.226149	1.94061	0.0523058
25264	Scaffold1408	22797	25497	192.815	0.303629	0.15666	1.93815	0.0526054
15562	Scaffold124	76208	76441	5.3301	0.395475	0.204088	1.93777	0.0526516
133752	Scaffold69	328012	328142	5.36725	0.397186	0.205086	1.93668	0.0527849
133628	Scaffold689	178422	182181	337.574	0.282438	0.145841	1.93661	0.0527926
123642	Scaffold591	187053	187803	11.0707	0.458272	0.236783	1.93541	0.0529402
151936	Scaffold92	294926	304079	1550.56	0.228626	0.118183	1.93452	0.0530496
60016	Scaffold22361	19300	19556	5.59111	0.396089	0.204797	1.93406	0.0531055
32530	Scaffold156	164612	165453	27.3166	0.463427	0.239748	1.93297	0.0532398
13105	Scaffold12	673592	674740	53.9744	0.442325	0.228941	1.93205	0.0533533
131756	Scaffold668	284873	285316	10.035	0.444487	0.230066	1.932	0.0533601
16266	Scaffold1253	65627	66197	27.8165	0.463491	0.240044	1.93086	0.0535007
151589	Scaffold912	286454	286551	3.9095	0.360203	0.186758	1.92871	0.0537665
29120	Scaffold149	191560	192027	9.70012	0.449218	0.233047	1.92759	0.0539066
150852	Scaffold901	376044	377632	147.156	0.327973	0.170148	1.92757	0.0539086
109189	Scaffold469	109083	110351	45.3611	0.43985	0.228205	1.92743	0.0539257
115011	Scaffold511	793275	793922	38.6817	0.445465	0.231273	1.92615	0.0540861
92797	Scaffold353	384655	384955	9.85437	0.440057	0.228489	1.92594	0.0541121
112493	Scaffold494	180416	184471	282.882	0.275491	0.143179	1.9241	0.0543423
54480	Scaffold207	487511	488778	34.6707	0.458482	0.238296	1.924	0.0543547
116153	Scaffold520	500132	500596	15.3173	0.46599	0.242241	1.92367	0.0543964
124190	Scaffold597	602374	602486	3.84612	0.359677	0.187003	1.92337	0.054433
141662	Scaffold785	108067	108534	14.2833	0.46519	0.241872	1.92329	0.0544435
63840	Scaffold235	395719	396241	11.0294	0.4552	0.236712	1.92301	0.054479
34808	Scaffold161	562507	563357	29.6554	0.45934	0.238893	1.92279	0.054507
104773	Scaffold433	511434	512155	19.7874	0.468512	0.243672	1.92272	0.0545154
126011	Scaffold6122	5881	6270	7.14925	0.424608	0.220844	1.92266	0.0545228
134965	Scaffold70	857494	857730	8.44471	0.430222	0.223787	1.92246	0.0545481
42799	Scaffold179	450068	450380	7.16317	0.424215	0.220686	1.92225	0.0545738
143853	Scaffold811	161504	161678	3.85142	0.359307	0.187009	1.92134	0.0546893
90388	Scaffold340	576531	576749	4.08091	0.346854	0.180569	1.9209	0.0547446
45386	Scaffold185	322693	323498	26.1264	0.462858	0.240969	1.92082	0.0547546
10080	Scaffold115	319169	320621	75.3891	0.401642	0.209219	1.91972	0.0548929
68849	Scaffold251	396147	397081	42.9902	0.439742	0.229094	1.91949	0.0549229
59708	Scaffold2228	60939	61852	2.37207	0.294194	0.153283	1.91928	0.0549484
133629	Scaffold689	183214	185641	379.318	0.311641	0.162405	1.91891	0.0549957
154157	Scaffold951	176628	177158	12.6437	0.459574	0.239578	1.91826	0.0550782
16046	Scaffold125	137855	137950	1.76738	0.261083	0.136261	1.91604	0.0553594
61692	Scaffold229	600385	600680	8.10408	0.430611	0.224839	1.91519	0.0554677
66215	Scaffold243	572841	573526	26.3779	0.461478	0.240993	1.9149	0.0555049
135285	Scaffold703	289607	289802	4.45598	0.36223	0.189229	1.91424	0.0555895
21327	Scaffold1338	146445	148183	47.3862	0.431066	0.225229	1.9139	0.0556328
16990	Scaffold1266	34168	34648	11.545	0.453409	0.236959	1.91345	0.05569
71764	Scaffold2618	16537	17188	24.4619	0.464258	0.242642	1.91334	0.0557042
70147	Scaffold256	388493	389688	100.623	0.380182	0.198723	1.91313	0.0557317
70436	Scaffold257	598922	599404	16.7338	0.465829	0.243506	1.91301	0.0557472
51932	Scaffold20	1067164	1070093	197.006	0.319842	0.167206	1.91286	0.0557661
137943	Scaffold739	54775	54895	3.83206	0.35287	0.184554	1.91202	0.0558742
30763	Scaffold1527	57063	57787	24.7511	0.464415	0.242985	1.91129	0.0559676
80647	Scaffold2973	79392	81314	62.2869	0.406525	0.212808	1.91029	0.0560963
60251	Scaffold2243	85202	85289	2.96396	0.319228	0.167168	1.90962	0.0561816
58804	Scaffold220	93680	95357	56.1789	0.415212	0.21745	1.90946	0.0562033
46137	Scaffold1869	3856	4259	9.41215	0.431918	0.226212	1.90935	0.0562175
15073	Scaffold123	492249	492914	20.819	0.465123	0.243621	1.90921	0.0562354
122368	Scaffold578	107040	107228	6.87322	0.413032	0.216339	1.90919	0.0562379
154955	Scaffold964	427395	428326	46.0058	0.429444	0.225002	1.90862	0.0563111
115771	Scaffold519	100749	101464	20.9503	0.464741	0.243528	1.90837	0.0563437
42685	Scaffold1789	135933	142857	490.65	0.27037	0.141698	1.90807	0.0563826
140813	Scaffold773	239556	240050	1.74393	0.259134	0.135829	1.9078	0.0564171
12435	Scaffold119	308826	309117	13.7044	0.454819	0.23854	1.90667	0.056563
81339	Scaffold3	1153474	1156085	210.088	0.305047	0.160007	1.90646	0.0565909
96542	Scaffold376	246525	247083	22.6357	0.462568	0.242652	1.9063	0.0566108
104170	Scaffold429	533678	535197	44.2068	0.445203	0.233561	1.90615	0.0566305
115236	Scaffold514	77880	78342	20.2706	0.464173	0.243696	1.90472	0.0568163
87965	Scaffold329	1008770	1009658	45.5394	0.426979	0.224226	1.90424	0.0568788
8779	Scaffold113	450901	451366	21.1304	0.463464	0.243517	1.90321	0.0570127
108856	Scaffold467	72676	74777	317.154	0.295905	0.155513	1.90277	0.0570707
8090	Scaffold1117	290013	290213	6.61252	0.412897	0.217031	1.90248	0.057108
34742	Scaffold161	375616	376045	10.3357	0.44254	0.232621	1.90241	0.0571178
91678	Scaffold347	73727	73899	6.11608	0.40572	0.213311	1.90201	0.05717
148993	Scaffold881	88123	89784	78.9893	0.390369	0.205255	1.90187	0.0571883
98497	Scaffold389	238022	239394	81.5404	0.38077	0.200234	1.90163	0.05722
108014	Scaffold46	336494	337313	37.1317	0.463121	0.2436	1.90116	0.0572815
7102	Scaffold110	687436	687613	5.28423	0.388214	0.204217	1.90099	0.0573039
145734	Scaffold838	184019	184617	17.2629	0.463122	0.243631	1.90091	0.0573134
140858	Scaffold774	149631	149944	9.39494	0.437882	0.230365	1.90082	0.0573262
99773	Scaffold397	208278	209549	72.5334	0.413255	0.217423	1.9007	0.0573418
108341	Scaffold462	328709	329166	13.8247	0.457626	0.240842	1.90011	0.0574192
148997	Scaffold881	102067	102202	7.09552	0.406746	0.214097	1.89982	0.0574568
34046	Scaffold1596	241387	241673	8.3607	0.431274	0.22701	1.8998	0.0574594
88285	Scaffold33	1096099	1096316	6.16805	0.406523	0.214014	1.89952	0.0574962
121409	Scaffold569	166561	169087	278.18	0.283094	0.149078	1.89897	0.0575683
59487	Scaffold222	565234	566827	51.5568	0.431604	0.227422	1.89781	0.0577217
12348	Scaffold1188	101869	105103	236.439	0.287245	0.15143	1.89689	0.057843
146728	Scaffold853	129418	129936	12.8214	0.451888	0.238244	1.89675	0.0578613
101387	Scaffold406	665263	665409	3.88178	0.354715	0.187038	1.89649	0.0578955
90830	Scaffold343	199149	199499	13.8043	0.454744	0.239797	1.89637	0.0579113
8764	Scaffold113	368429	369659	138.209	0.336337	0.177399	1.89594	0.057968
149309	Scaffold886	146309	147395	33.7956	0.443941	0.234181	1.89572	0.0579971
117445	Scaffold535	382200	385347	184.829	0.331365	0.174844	1.89521	0.0580652
28228	Scaffold147	102546	102856	7.4242	0.421973	0.222819	1.89379	0.0582524
101960	Scaffold411	6103	6232	4.35024	0.366654	0.193632	1.89356	0.0582837
1385	Scaffold1008	138358	138691	8.76493	0.433758	0.229096	1.89335	0.0583118
142423	Scaffold796	25248	26010	40.4834	0.445378	0.235268	1.89307	0.0583485
149391	Scaffold888	15253	16572	62.4006	0.406518	0.21481	1.89245	0.0584305
13924	Scaffold121	512206	513149	28.9498	0.458616	0.242605	1.89038	0.0587067
54491	Scaffold207	514673	515437	31.7652	0.448139	0.23707	1.89032	0.0587149
12347	Scaffold1188	99838	101425	147.507	0.349469	0.1849	1.89004	0.0587527
108347	Scaffold462	338202	338838	23.9342	0.46053	0.243678	1.88991	0.05877
131846	Scaffold67	197833	199929	190.185	0.321344	0.17005	1.8897	0.0587983
113968	Scaffold503	147814	148167	13.1878	0.450679	0.238657	1.88839	0.0589733
8512	Scaffold1125	83021	84158	71.4033	0.392853	0.208091	1.88789	0.0590412
141939	Scaffold789	297086	297292	5.71464	0.389451	0.206297	1.88782	0.0590506
94372	Scaffold362	324994	328282	269.026	0.303239	0.160697	1.88702	0.0591578
147304	Scaffold86	203760	203978	6.40333	0.398992	0.211466	1.88679	0.0591883
116373	Scaffold5224	3943	5301	39.0321	0.43632	0.231396	1.8856	0.0593485
11329	Scaffold117	1049087	1050200	47.699	0.424075	0.224909	1.88554	0.0593564
7851	Scaffold1112	63150	63448	4.32082	0.360211	0.191248	1.88348	0.0596356
28236	Scaffold147	121041	121729	28.6555	0.45317	0.24061	1.88342	0.0596436
64919	Scaffold239	271086	274865	335.764	0.274579	0.145794	1.88333	0.0596554
111919	Scaffold489	863414	864939	51.1796	0.410102	0.217834	1.88263	0.0597501
141237	Scaffold78	129824	130173	10.0928	0.439012	0.233204	1.88253	0.0597644
115770	Scaffold519	92682	96550	217.666	0.331286	0.176048	1.88179	0.0598647
7635	Scaffold111	170128	170516	10.044	0.440446	0.234149	1.88105	0.0599655
42784	Scaffold179	420993	421376	8.92174	0.419773	0.223347	1.87946	0.0601815
86951	Scaffold3242	20371	22646	82.2953	0.370067	0.19703	1.87823	0.0603499
149014	Scaffold881	216159	216372	7.147	0.412866	0.219829	1.87812	0.0603651
51481	Scaffold2	157363	157606	9.56946	0.435504	0.23189	1.87806	0.0603733
31589	Scaffold154	573351	574095	22.6635	0.455037	0.242333	1.87773	0.0604175
115025	Scaffold511	842468	842978	22.2729	0.45647	0.243108	1.87764	0.06043
127160	Scaffold623	426665	427265	23.1485	0.455315	0.242572	1.87703	0.0605143
141275	Scaffold78	423749	425309	63.9272	0.393557	0.209735	1.87645	0.0605941
51018	Scaffold199	20720	21908	65.6845	0.387529	0.206527	1.87641	0.0605987
100780	Scaffold401	196765	197458	23.4419	0.456501	0.243316	1.87617	0.0606325
119728	Scaffold553	274156	275399	40.0491	0.426498	0.227351	1.87594	0.060663
110314	Scaffold477	396852	400403	156.028	0.32123	0.171239	1.87592	0.0606667
96997	Scaffold379	445821	446751	27.414	0.448121	0.238924	1.87558	0.0607135
643	Scaffold10	1739534	1739893	11.2472	0.443522	0.23651	1.87528	0.0607541
116109	Scaffold520	369307	370842	154.004	0.320468	0.170959	1.87453	0.0608576
13496	Scaffold1203	131527	133931	21.2742	0.455759	0.243234	1.87375	0.0609655
40638	Scaffold174	69815	73510	276.925	0.266765	0.142385	1.87355	0.0609921
98880	Scaffold390	128754	131135	245.347	0.290689	0.155175	1.8733	0.061027
127534	Scaffold627	376794	377295	11.5962	0.439042	0.23437	1.87329	0.0610287
107899	Scaffold459	320752	321876	39.8528	0.431652	0.230444	1.87313	0.06105
22863	Scaffold1366	99914	100470	18.8829	0.456444	0.243691	1.87304	0.0610623
113914	Scaffold502	378333	379036	20.8885	0.456051	0.2435	1.8729	0.0610827
63581	Scaffold234	1027635	1028072	12.4995	0.44926	0.239917	1.87257	0.061128
146173	Scaffold843	118447	120086	86.8634	0.372228	0.198825	1.87214	0.0611878
149675	Scaffold890	248149	249272	122.983	0.333165	0.178015	1.87155	0.0612686
125634	Scaffold61	87125	88850	77.4762	0.389398	0.208062	1.87154	0.0612697
112424	Scaffold493	166504	166716	7.89634	0.40399	0.215898	1.8712	0.0613167
19278	Scaffold130	247973	249220	51.4086	0.415344	0.22214	1.86974	0.0615201
37455	Scaffold167	62740	64256	22.6417	0.455464	0.243641	1.86941	0.0615661
90189	Scaffold34	819943	822019	175.76	0.320174	0.171286	1.86923	0.0615905
35355	Scaffold162	303629	304519	28.3865	0.447688	0.23952	1.8691	0.0616085
37156	Scaffold166	670890	671426	12.8515	0.448068	0.239746	1.86893	0.0616326
52232	Scaffold2003	32326	33006	8.77332	0.423226	0.226513	1.86844	0.061701
74780	Scaffold273	355506	356035	16.1283	0.454027	0.243059	1.86797	0.061766
123281	Scaffold589	307877	307923	1.73	0.249491	0.133583	1.86769	0.0618053
1364	Scaffold1008	84169	84454	8.20565	0.423251	0.226727	1.86678	0.0619319
50905	Scaffold1985	145065	145370	8.42688	0.419361	0.224733	1.86605	0.0620351
126880	Scaffold62	1230773	1232179	64.2225	0.397544	0.213059	1.86589	0.062057
147320	Scaffold86	252106	253764	81.7038	0.3723	0.199574	1.86548	0.0621147
59113	Scaffold221	157968	158523	17.5882	0.454162	0.243516	1.86502	0.0621782
114124	Scaffold504	518985	519365	8.26903	0.421742	0.226143	1.86493	0.0621906
35306	Scaffold162	199645	199824	6.95853	0.40728	0.218393	1.86489	0.0621964
98405	Scaffold388	772204	772429	6.63955	0.403267	0.21626	1.86474	0.0622181
17741	Scaffold1276	160221	162872	167.408	0.312395	0.167555	1.86444	0.0622602
99561	Scaffold3953	28759	29779	14.9544	0.44895	0.240833	1.86416	0.0622995
42810	Scaffold179	501245	502581	162.133	0.330912	0.177608	1.86316	0.0624399
67946	Scaffold2489	29976	31297	27.7834	0.446775	0.239827	1.86291	0.0624754
33262	Scaffold1573	109473	109749	6.89753	0.407305	0.218785	1.86167	0.0626496
148863	Scaffold88	700909	702789	345.528	0.257058	0.138098	1.86142	0.0626849
44215	Scaffold182	306142	306817	19.9266	0.453246	0.243498	1.8614	0.0626879
30764	Scaffold1527	61742	63034	33.3065	0.438007	0.235315	1.86136	0.0626927
132267	Scaffold673	403209	404061	64.0808	0.403846	0.216984	1.86118	0.0627181
61954	Scaffold23	441993	442229	9.5997	0.429908	0.230997	1.8611	0.0627304
80450	Scaffold2964	9348	9655	3.89849	0.340253	0.182889	1.86043	0.062824
11793	Scaffold118	92277	93144	30.984	0.440796	0.236933	1.86043	0.0628251
11607	Scaffold1176	109182	111285	151.369	0.309417	0.166367	1.85985	0.0629073
109615	Scaffold472	184646	184955	8.79834	0.426053	0.229163	1.85917	0.0630031
48802	Scaffold1924	118369	119306	28.4197	0.446583	0.240289	1.85852	0.063095
101845	Scaffold41	715818	716608	35.3968	0.444427	0.239151	1.85835	0.0631187
121411	Scaffold569	172474	173761	50.745	0.408734	0.219971	1.85812	0.0631514
136127	Scaffold713	275762	276136	13.6343	0.448029	0.241197	1.85752	0.0632372
132266	Scaffold673	401776	402519	28.722	0.444065	0.239088	1.85733	0.0632644
5516	Scaffold1075	58278	58490	8.29993	0.420729	0.226539	1.85721	0.0632818
154396	Scaffold957	221738	222380	17.98	0.452507	0.243695	1.85686	0.0633317
66560	Scaffold244	434579	434922	9.28893	0.426921	0.229997	1.85621	0.063424
8128	Scaffold1117	465190	468464	349.798	0.262366	0.141383	1.85572	0.0634934
121462	Scaffold569	345328	345561	7.52045	0.412228	0.222218	1.85506	0.0635873
92601	Scaffold352	465262	466016	20.9397	0.451745	0.243566	1.85471	0.0636373
34905	Scaffold161	1045628	1047292	133.84	0.325488	0.175542	1.85419	0.063712
53097	Scaffold203	254722	255733	31.6238	0.438391	0.236514	1.85356	0.0638026
60014	Scaffold22361	12486	12926	15.8019	0.450153	0.242897	1.85327	0.0638443
12429	Scaffold119	265316	265711	11.2384	0.439776	0.237304	1.85322	0.0638508
118206	Scaffold541	433494	433861	9.89667	0.425743	0.229937	1.85157	0.064088
756	Scaffold100	112392	112559	7.97647	0.414213	0.223711	1.85156	0.0640896
151299	Scaffold91	179934	181314	151.994	0.321669	0.173743	1.85141	0.0641109
74548	Scaffold272	414260	414433	7.71491	0.408122	0.220451	1.85131	0.0641257
14451	Scaffold122	670014	670731	28.038	0.44592	0.240903	1.85104	0.064164
55790	Scaffold2108	8775	8984	6.17734	0.393601	0.212638	1.85104	0.0641642
124611	Scaffold6	1293345	1294388	9.4303	0.41328	0.223364	1.85025	0.0642769
821	Scaffold100	442637	443708	58.4529	0.397719	0.214971	1.8501	0.0642986
16264	Scaffold1253	60949	62088	106.559	0.39069	0.21118	1.85004	0.0643083
8305	Scaffold1120	28454	29672	51.3512	0.409428	0.221365	1.84956	0.0643773
51851	Scaffold20	572866	575148	217.285	0.290409	0.157025	1.84945	0.0643932
6309	Scaffold1089	121669	122495	33.1896	0.441329	0.238724	1.8487	0.0645008
150429	Scaffold9	1575762	1576570	21.1207	0.449441	0.243125	1.8486	0.064516
68619	Scaffold2501	27624	27964	13.1107	0.443133	0.239716	1.84857	0.0645195
55233	Scaffold2097	106572	106853	6.49259	0.399964	0.216397	1.84829	0.064561
153240	Scaffold94	646717	646788	2.72208	0.303116	0.164014	1.84812	0.0645855
10702	Scaffold116	668156	669032	41.8418	0.424825	0.229885	1.84799	0.0646042
127867	Scaffold63	524625	524890	11.3567	0.437141	0.236633	1.84734	0.0646984
123007	Scaffold585	94047	94379	8.97595	0.419744	0.227303	1.84662	0.0648017
114513	Scaffold5088	2198	2412	9.45393	0.411856	0.223068	1.84632	0.0648451
149262	Scaffold885	197348	198622	146.907	0.323093	0.175012	1.84613	0.0648738
98406	Scaffold388	773107	773564	12.4662	0.440767	0.238753	1.84612	0.0648745
1657	Scaffold1010	251782	252272	1.624	0.244727	0.132566	1.84609	0.0648797
130860	Scaffold66	10612	13347	95.8158	0.357742	0.193807	1.84587	0.0649109
131057	Scaffold66	947766	948194	16.0155	0.448003	0.242733	1.84566	0.0649409
34638	Scaffold1609	31001	31782	36.1858	0.429171	0.232631	1.84486	0.0650584
112752	Scaffold497	29396	29584	6.50943	0.398407	0.216088	1.84372	0.0652239
107069	Scaffold451	578282	578677	13.5232	0.439041	0.238146	1.84358	0.0652437
90170	Scaffold34	764659	765862	58.7659	0.394912	0.214213	1.84355	0.0652491
32760	Scaffold1564	103225	104644	134.452	0.32362	0.175542	1.84354	0.0652499
136334	Scaffold717	76460	77152	19.7841	0.449213	0.243695	1.84334	0.0652788
131914	Scaffold67	886869	888787	206.48	0.280713	0.152301	1.84315	0.0653074
127498	Scaffold627	281484	282060	20.2579	0.449002	0.243657	1.84276	0.065364
51936	Scaffold20	1100902	1101468	22.7579	0.447482	0.242875	1.84244	0.0654111
136120	Scaffold713	251996	253000	44.8483	0.431201	0.234104	1.84192	0.0654862
844	Scaffold100	562593	564818	154.872	0.321127	0.174374	1.84159	0.0655344
54490	Scaffold207	512637	513306	19.4799	0.448573	0.243642	1.84111	0.0656049
127438	Scaffold627	66046	66565	16.6774	0.447785	0.243291	1.84053	0.0656899
48317	Scaffold19129	166	270	3.32386	0.316258	0.171856	1.84025	0.0657317
112914	Scaffold499	99103	99348	5.62589	0.377428	0.205133	1.83992	0.06578
79184	Scaffold2906	20005	20147	5.65679	0.379767	0.206408	1.83988	0.0657859
56917	Scaffold2143	94108	94542	9.60899	0.424728	0.230851	1.83984	0.0657922
12270	Scaffold1186	131705	132574	66.0506	0.395852	0.2152	1.83946	0.0658476
15100	Scaffold123	615791	616433	17.5849	0.447828	0.243599	1.83838	0.0660061
116085	Scaffold520	242693	243588	63.8358	0.392871	0.213802	1.83755	0.0661291
42811	Scaffold179	504633	505065	13.1126	0.439248	0.239052	1.83746	0.066142
51925	Scaffold20	1049577	1050808	111.96	0.34775	0.189268	1.83734	0.0661598
108964	Scaffold468	76509	76966	7.38111	0.405343	0.220714	1.8365	0.066283
90140	Scaffold34	684803	685873	32.5455	0.437131	0.238082	1.83605	0.0663506
147673	Scaffold863	208527	208704	6.90467	0.399082	0.217365	1.836	0.0663577
65311	Scaffold240	121995	123398	55.4711	0.403449	0.219744	1.836	0.0663583
8122	Scaffold1117	457810	461003	300.025	0.262788	0.143138	1.83591	0.066371
11732	Scaffold1178	122912	125218	129.365	0.359191	0.195682	1.83558	0.0664196
34168	Scaffold16	183509	184556	58.0116	0.391871	0.213555	1.83499	0.0665068
51974	Scaffold20	1357531	1358511	81.2511	0.379242	0.206678	1.83494	0.0665147
81185	Scaffold3	202706	203874	37.9577	0.42267	0.230355	1.83486	0.0665263
132983	Scaffold682	6800	6888	3.91969	0.33558	0.182951	1.83427	0.0666143
41356	Scaffold1757	236323	236825	18.9157	0.446233	0.243303	1.83406	0.0666451
24239	Scaffold1390	56172	56236	1.59139	0.241864	0.131897	1.83374	0.0666922
125195	Scaffold605	388236	389390	47.0071	0.408164	0.222643	1.83327	0.0667626
32802	Scaffold1564	200857	205623	497.699	0.255667	0.13951	1.83261	0.0668605
58873	Scaffold220	325645	328628	136.845	0.339869	0.185558	1.8316	0.0670106
138657	Scaffold747	177307	178664	86.9385	0.364098	0.198808	1.83141	0.0670394
23575	Scaffold1379	256081	258332	97.6877	0.370008	0.202084	1.83096	0.0671059
110577	Scaffold479	62817	65694	198.001	0.284519	0.155417	1.83068	0.067148
67240	Scaffold2460	11501	11619	4.7103	0.362079	0.197791	1.83062	0.067158
32028	Scaffold1548	322654	322896	9.06322	0.420504	0.229722	1.83049	0.0671765
108273	Scaffold461	418670	419033	2.8213	0.294928	0.161137	1.83029	0.0672065
34752	Scaffold161	393233	393893	19.2155	0.445812	0.243619	1.82996	0.067256
127276	Scaffold624	486286	488871	108.437	0.347294	0.189815	1.82964	0.0673039
8513	Scaffold1125	85050	86868	90.094	0.3655	0.199774	1.82957	0.067314
76726	Scaffold280	160573	160744	5.20091	0.372132	0.203405	1.82951	0.0673231
131166	Scaffold661	7377	8275	101.622	0.351882	0.192395	1.82895	0.0674066
122189	Scaffold576	46398	46724	7.91636	0.408262	0.223235	1.82885	0.0674227
13151	Scaffold12	824130	825794	60.8867	0.391296	0.213984	1.82863	0.0674556
135813	Scaffold71	332558	332662	2.76875	0.300923	0.164612	1.82807	0.067539
66255	Scaffold243	668290	668989	32.4656	0.430471	0.235499	1.82791	0.0675635
140000	Scaffold762	208981	211519	101.17	0.345157	0.188836	1.82781	0.0675776
140272	Scaffold766	295143	295506	8.77394	0.417159	0.228242	1.8277	0.067594
121935	Scaffold573	111774	113676	80.0778	0.370456	0.202789	1.82681	0.0677288
148298	Scaffold8723	1815	2430	7.14124	0.385445	0.211162	1.82535	0.0679481
80572	Scaffold297	243955	244309	9.92503	0.426038	0.233419	1.82521	0.0679696
141657	Scaffold785	99342	99769	11.1323	0.431569	0.236459	1.82513	0.067981
147579	Scaffold862	196855	197356	18.0731	0.444755	0.243694	1.82505	0.0679933
30580	Scaffold1522	91839	92198	8.25923	0.412666	0.226203	1.82431	0.068105
18075	Scaffold128	868853	870421	80.2302	0.36092	0.197854	1.82418	0.0681251
120208	Scaffold56	164213	164556	10.3365	0.427374	0.234427	1.82305	0.0682951
28471	Scaffold1475	42887	43115	6.66161	0.380924	0.20907	1.82199	0.0684558
129761	Scaffold649	361669	362415	46.566	0.410543	0.2254	1.82139	0.0685471
40488	Scaffold1733	264166	264538	13.1105	0.428388	0.235252	1.82097	0.0686108
58235	Scaffold219	2205	2628	10.5371	0.424639	0.233246	1.82056	0.0686737
123008	Scaffold585	99695	99799	5.13713	0.361517	0.1986	1.82033	0.0687092
87657	Scaffold328	518808	519107	6.52111	0.39309	0.215965	1.82016	0.068735
103667	Scaffold425	299762	301341	128.778	0.327738	0.18008	1.81995	0.0687661
18576	Scaffold129	515212	515504	12.6733	0.431381	0.237159	1.81895	0.0689184
30382	Scaffold152	34333	34760	10.9733	0.424701	0.233496	1.81888	0.0689298
33657	Scaffold1584	2927	3070	6.66782	0.387602	0.213119	1.81871	0.068955
110228	Scaffold477	34121	34526	8.25882	0.411445	0.226237	1.81865	0.0689655
59458	Scaffold222	481573	482852	120.621	0.326315	0.17944	1.81852	0.0689843
115989	Scaffold52	736908	737112	5.19044	0.36942	0.20319	1.81811	0.069048
41967	Scaffold177	721541	721906	17.581	0.437694	0.240774	1.81786	0.0690857
113686	Scaffold500	229129	231268	127.844	0.323852	0.178161	1.81775	0.0691024
127793	Scaffold63	200719	202021	64.9172	0.386393	0.212656	1.81698	0.0692194
127802	Scaffold63	219602	220350	31.138	0.430795	0.237188	1.81626	0.0693311
91429	Scaffold345	937804	942247	343.53	0.276876	0.152539	1.81512	0.069506
73541	Scaffold268	117054	118169	63.4507	0.377555	0.208025	1.81495	0.0695318
141651	Scaffold785	64860	66817	49.0912	0.399988	0.220395	1.81487	0.0695434
107022	Scaffold451	340466	341189	41.9183	0.415676	0.22905	1.81478	0.0695577
66236	Scaffold243	623225	623788	13.9737	0.424995	0.234229	1.81444	0.0696096
6248	Scaffold1087	135933	136617	29.3111	0.432579	0.238449	1.81413	0.0696574
108021	Scaffold46	357026	358676	54.2053	0.396008	0.218314	1.81394	0.0696869
138151	Scaffold74	763794	764662	27.4774	0.436497	0.240664	1.81372	0.0697206
72233	Scaffold2637	61870	62201	7.10616	0.391401	0.216	1.81205	0.0699789
1384	Scaffold1008	135590	136311	24.5025	0.437834	0.241679	1.81163	0.0700431
57108	Scaffold215	155624	156214	17.1887	0.440018	0.242982	1.81091	0.0701553
108374	Scaffold462	438978	439193	7.2739	0.398257	0.219959	1.8106	0.0702031
127533	Scaffold627	373187	376178	66.3162	0.389326	0.215066	1.81026	0.0702552
708	Scaffold10	2100324	2100979	17.9312	0.440551	0.243463	1.80952	0.0703702
51996	Scaffold20	1421622	1422319	29.8654	0.430998	0.238212	1.8093	0.070404
124684	Scaffold60	408670	408841	4.19918	0.34587	0.191188	1.80906	0.0704418
108624	Scaffold464	318281	318500	6.28399	0.373311	0.206414	1.80855	0.0705202
113114	Scaffold5	584245	585599	48.6693	0.399895	0.22132	1.80686	0.0707837
94917	Scaffold365	803259	803464	6.14657	0.380138	0.210421	1.80656	0.0708311
36245	Scaffold164	360412	361517	38.2089	0.422557	0.233915	1.80645	0.0708475
758	Scaffold100	141057	141220	2.74606	0.291411	0.161318	1.80643	0.0708505
99583	Scaffold396	10858	11740	14.0305	0.435832	0.241314	1.80608	0.0709061
144414	Scaffold82	809455	809555	4.385	0.342546	0.189672	1.80599	0.0709193
15115	Scaffold123	703196	703401	7.74411	0.403482	0.223449	1.8057	0.0709648
13116	Scaffold12	713616	713782	6.94568	0.390584	0.21636	1.80525	0.0710354
107223	Scaffold453	386260	386692	16.7979	0.437878	0.242618	1.8048	0.0711054
1457	Scaffold101	118552	119108	17.1122	0.439443	0.243531	1.80446	0.0711585
10706	Scaffold116	685842	686275	15.0683	0.437441	0.242471	1.8041	0.0712162
68252	Scaffold2499	68510	68636	2.24513	0.270949	0.150205	1.80386	0.0712539
106108	Scaffold444	483125	491034	867.573	0.248091	0.137558	1.80353	0.0713046
92735	Scaffold353	23810	26564	149.992	0.315708	0.175067	1.80335	0.0713327
84320	Scaffold311	502197	502682	20.9542	0.439164	0.243559	1.80311	0.0713702
86005	Scaffold32	544212	545407	82.2567	0.376874	0.209028	1.80298	0.0713909
83897	Scaffold31	798167	798279	3.64691	0.325912	0.180835	1.80226	0.0715048
109738	Scaffold473	265586	265652	2.73614	0.294323	0.163317	1.80215	0.0715212
93340	Scaffold356	382055	384866	87.5629	0.347216	0.192699	1.80186	0.0715682
147464	Scaffold86	1031468	1031508	2.72738	0.290187	0.161149	1.80074	0.0717445
118283	Scaffold542	315934	316858	28.174	0.432701	0.240329	1.80045	0.0717889
156078	Scaffold983	184538	188207	137.257	0.321625	0.178658	1.80023	0.0718242
136409	Scaffold718	348221	349925	43.7693	0.408376	0.226898	1.79982	0.071889
134185	Scaffold694	162660	163566	29.664	0.430944	0.23944	1.7998	0.0718917
138050	Scaffold74	235210	236448	128.307	0.315583	0.175359	1.79964	0.0719174
26527	Scaffold143	1027637	1030978	420.683	0.248157	0.137917	1.79932	0.071968
66245	Scaffold243	638737	639589	37.7314	0.414576	0.2305	1.79859	0.0720831
46888	Scaffold1884	73170	74079	44.7034	0.403424	0.224315	1.79846	0.0721034
108590	Scaffold464	193014	193229	6.41902	0.382859	0.212952	1.79787	0.0721978
66883	Scaffold2449	87090	88561	25.0799	0.437939	0.243604	1.79775	0.0722163
82314	Scaffold302	242346	243975	35.3947	0.426551	0.237277	1.79769	0.0722256
45907	Scaffold186	944332	945044	19.7662	0.438044	0.243696	1.7975	0.072256
156500	Scaffold99	297535	298296	22.7983	0.436499	0.242849	1.79741	0.0722707
88286	Scaffold33	1096645	1097231	17.8876	0.433818	0.241372	1.7973	0.072288
52116	Scaffold200	348270	349357	100.01	0.357991	0.199212	1.79704	0.0723298
50412	Scaffold197	754243	754734	12.9568	0.429766	0.23918	1.79683	0.0723628
123962	Scaffold594	134228	134443	6.83397	0.39221	0.218279	1.79683	0.0723631
131602	Scaffold666	368387	368749	14.7361	0.434891	0.242113	1.79623	0.0724572
94021	Scaffold36	777161	778204	48.8373	0.410754	0.228688	1.79614	0.0724729
103209	Scaffold421	173163	175009	217.128	0.271703	0.151344	1.79527	0.0726113
47227	Scaffold1893	115390	117306	76.5818	0.359851	0.200483	1.79492	0.0726667
126247	Scaffold615	221795	222112	8.65787	0.409988	0.228423	1.79487	0.0726749
48446	Scaffold1918	46844	47013	3.31415	0.302835	0.168763	1.79443	0.0727438
102430	Scaffold415	183124	183938	34.6204	0.429271	0.239257	1.79418	0.072784
100922	Scaffold4023	5612	6689	33.4487	0.42613	0.237517	1.7941	0.0727964
25796	Scaffold142	507820	508126	7.7132	0.39683	0.221315	1.79305	0.0729643
25050	Scaffold1400	138536	140014	67.4652	0.374912	0.209135	1.79268	0.0730238
104722	Scaffold433	274750	275414	23.3759	0.435686	0.243038	1.79267	0.0730265
7711	Scaffold111	661539	661974	13.7406	0.430837	0.240391	1.79223	0.0730954
1440	Scaffold101	10526	11960	21.4836	0.436633	0.24369	1.79176	0.0731721
65092	Scaffold2398	46928	47780	19.8297	0.436465	0.24363	1.79151	0.0732122
37651	Scaffold1671	81595	85468	387.348	0.246936	0.137865	1.79114	0.0732715
60719	Scaffold226	41130	41223	5.62297	0.361848	0.202032	1.79104	0.0732864
111684	Scaffold488	126334	127919	58.9445	0.391393	0.218564	1.79075	0.0733336
8746	Scaffold113	204993	205359	12.5731	0.427773	0.238883	1.79073	0.0733374
143249	Scaffold802	111607	113452	57.9298	0.382301	0.213559	1.79014	0.0734316
71238	Scaffold26	694408	694598	6.12932	0.375896	0.209983	1.79013	0.0734332
66226	Scaffold243	591083	592075	30.1793	0.424722	0.237264	1.79008	0.0734408
112701	Scaffold496	348310	349755	173.276	0.316191	0.176651	1.78992	0.0734673
51992	Scaffold20	1408150	1408917	43.4236	0.410172	0.229187	1.78968	0.0735046
153713	Scaffold947	58136	58606	7.01099	0.383171	0.214211	1.78875	0.0736546
119196	Scaffold55	944297	944341	1.57508	0.231286	0.129303	1.78871	0.0736612
123662	Scaffold591	393050	393127	2.71821	0.286987	0.160455	1.78858	0.0736824
133630	Scaffold689	186043	189353	133.239	0.316921	0.177249	1.788	0.0737758
137820	Scaffold737	180901	182025	57.0845	0.383574	0.214544	1.78786	0.0737989
93130	Scaffold355	282778	284041	39.5968	0.410612	0.229691	1.78767	0.0738294
16607	Scaffold126	221565	223230	111.061	0.339275	0.189789	1.78764	0.0738343
13139	Scaffold12	792577	792894	12.1585	0.424423	0.237478	1.78721	0.0739043
111300	Scaffold484	66237	66774	16.8005	0.435078	0.243469	1.787	0.073938
115848	Scaffold519	384871	385495	22.1473	0.43479	0.243329	1.78684	0.0739634
131392	Scaffold663	296300	297051	22.4974	0.435145	0.243628	1.7861	0.0740831
45936	Scaffold186	1040111	1040320	7.35826	0.393103	0.220151	1.78561	0.0741629
116972	Scaffold53	484972	485220	6.78267	0.38951	0.218245	1.78474	0.0743037
108492	Scaffold463	284460	286875	248.279	0.270566	0.151613	1.78458	0.074329
43978	Scaffold1813	194455	194756	8.62288	0.407215	0.228272	1.7839	0.0744397
71043	Scaffold2594	19528	19847	10.3899	0.416088	0.233302	1.78347	0.0745095
11048	Scaffold1165	107662	107988	15.5009	0.43123	0.241829	1.7832	0.0745537
66251	Scaffold243	658695	659675	28.7001	0.425758	0.238786	1.78301	0.0745848
119466	Scaffold552	60491	61122	20.203	0.434442	0.243677	1.78286	0.0746091
92802	Scaffold353	394144	395081	57.0622	0.39392	0.220991	1.78251	0.0746656
144812	Scaffold825	118776	118934	6.06591	0.373205	0.209444	1.78188	0.0747683
71984	Scaffold2624	34916	36619	139.019	0.321457	0.18041	1.78182	0.0747789
109666	Scaffold472	416100	417529	107.149	0.340407	0.191079	1.78149	0.0748318
52003	Scaffold20	1435905	1437193	56.1458	0.388284	0.218032	1.78086	0.0749355
58912	Scaffold220	458480	460489	126.352	0.346622	0.194668	1.78058	0.0749805
50763	Scaffold198	858848	859031	6.84498	0.386638	0.217144	1.78056	0.074985
124061	Scaffold596	73063	73868	6.7403	0.375034	0.210643	1.78043	0.0750059
77466	Scaffold283	538089	539512	44.5386	0.405058	0.227552	1.78007	0.0750653
40993	Scaffold1749	91277	92003	46.2122	0.40809	0.229264	1.78	0.0750762
33972	Scaffold1594	41360	41549	4.95264	0.358257	0.201388	1.77894	0.0752502
1640	Scaffold1010	187526	187760	7.22952	0.391235	0.219967	1.7786	0.0753048
68417	Scaffold25	954841	954976	4.50103	0.349325	0.196472	1.77799	0.0754061
7633	Scaffold111	162932	163186	8.59499	0.396989	0.223283	1.77796	0.0754106
111166	Scaffold482	223054	223315	6.73969	0.385595	0.216878	1.77794	0.0754144
23028	Scaffold137	256366	258029	103.913	0.356619	0.200598	1.77778	0.0754406
138591	Scaffold746	186063	186414	12.9866	0.424691	0.238897	1.77771	0.075451
14617	Scaffold1221	146981	148434	88.92	0.347514	0.195518	1.7774	0.0755024
74777	Scaffold273	351362	353294	182.307	0.307985	0.173337	1.7768	0.0756013
109034	Scaffold468	376367	377252	47.5464	0.397027	0.223482	1.77655	0.0756426
18076	Scaffold128	870455	870731	6.27707	0.381392	0.21469	1.77648	0.075654
45444	Scaffold185	568728	574074	518.062	0.236428	0.133109	1.77621	0.0756989
94809	Scaffold365	111524	111680	5.09785	0.34298	0.193116	1.77603	0.0757274
59595	Scaffold2224	68009	73867	481.626	0.249754	0.140659	1.7756	0.0757989
110287	Scaffold477	314332	315259	30.1663	0.424229	0.238957	1.77534	0.0758421
116120	Scaffold520	398884	399309	11.987	0.421581	0.237617	1.7742	0.0760294
156474	Scaffold99	205078	205699	20.94	0.432308	0.243667	1.77417	0.0760344
114099	Scaffold504	435167	435858	30.1023	0.422	0.237892	1.77391	0.0760774
147121	Scaffold858	224922	225102	3.69982	0.319416	0.180112	1.77343	0.0761578
93322	Scaffold356	340016	340920	25.4419	0.426826	0.240713	1.77317	0.0762001
31140	Scaffold1531	107596	107757	2.07377	0.261676	0.147588	1.77301	0.0762265
90787	Scaffold3428	37684	38656	87.2128	0.359234	0.202616	1.77298	0.0762324
82588	Scaffold3036	681	5044	65.0893	0.368542	0.207914	1.77257	0.0763003
116154	Scaffold520	501300	502607	68.1902	0.369549	0.208557	1.77193	0.076406
121320	Scaffold568	426928	429769	336.936	0.262383	0.148163	1.77091	0.0765758
61151	Scaffold227	577310	578355	27.6215	0.427485	0.241446	1.77052	0.0766406
32768	Scaffold1564	127458	127761	11.1802	0.41574	0.234821	1.77045	0.0766516
10700	Scaffold116	663889	664082	5.20687	0.356826	0.201666	1.76939	0.076828
61607	Scaffold229	128477	129241	31.1529	0.422737	0.238942	1.7692	0.0768602
54900	Scaffold2084	55869	56685	35.2232	0.410706	0.232143	1.7692	0.0768612
126660	Scaffold62	315270	315392	3.72327	0.317526	0.179493	1.76902	0.0768913
109653	Scaffold472	331785	334862	324.898	0.265858	0.150286	1.76901	0.0768926
6085	Scaffold1084	243044	243414	9.73301	0.407423	0.23035	1.76871	0.0769415
119592	Scaffold552	467895	468391	13.2326	0.425169	0.240454	1.76819	0.0770292
106128	Scaffold444	587585	588846	38.3355	0.406386	0.229838	1.76814	0.0770379
130189	Scaffold652	34181	34286	3.07073	0.308832	0.174667	1.76812	0.0770411
87839	Scaffold329	534585	540238	492.276	0.235855	0.133414	1.76784	0.0770882
89312	Scaffold335	350965	351674	26.5439	0.426415	0.241237	1.76761	0.0771253
42260	Scaffold1779	46104	46173	3.06835	0.308682	0.174653	1.7674	0.0771614
150797	Scaffold901	100337	100475	3.5665	0.322953	0.18279	1.7668	0.0772613
71859	Scaffold262	297277	297615	3.74608	0.320883	0.181715	1.76586	0.0774191
47940	Scaffold1903	101329	103334	73.7049	0.363177	0.205756	1.76509	0.0775484
90808	Scaffold343	121067	121265	10.3801	0.396409	0.224587	1.76506	0.0775543
46705	Scaffold188	531389	532827	72.5975	0.36669	0.207791	1.76471	0.0776133
107797	Scaffold458	340038	341319	55.0562	0.379959	0.215316	1.76465	0.077622
3656	Scaffold1047	245307	245480	5.03021	0.358125	0.202947	1.76462	0.077627
121776	Scaffold571	33930	34091	5.03021	0.358125	0.202947	1.76462	0.077627
50896	Scaffold1985	126978	127302	7.53375	0.392207	0.222351	1.76391	0.077747
145014	Scaffold828	334451	335169	27.3142	0.422531	0.23955	1.76385	0.0777575
107280	Scaffold453	589022	590811	102.949	0.325486	0.184581	1.76338	0.0778372
122885	Scaffold583	415060	415333	8.61187	0.401256	0.227561	1.76329	0.0778514
92960	Scaffold354	362517	364194	118.286	0.325396	0.184599	1.76272	0.0779482
79246	Scaffold291	111895	112215	8.40854	0.401835	0.22803	1.7622	0.078035
129394	Scaffold643	259324	259678	9.09039	0.40338	0.228946	1.7619	0.0780867
38861	Scaffold17	275103	275349	6.9719	0.38142	0.216627	1.76072	0.0782857
41101	Scaffold175	349926	350459	10.6505	0.402841	0.228813	1.76057	0.0783112
119723	Scaffold553	245111	246673	143.375	0.309369	0.175746	1.76032	0.0783529
125639	Scaffold61	97768	99765	82.2137	0.347086	0.197214	1.75995	0.0784163
12737	Scaffold1192	33521	33797	8.65563	0.400878	0.227806	1.75974	0.0784525
98787	Scaffold39	916659	917121	14.858	0.42444	0.241331	1.75875	0.0786206
121949	Scaffold573	147992	148154	3.53627	0.321239	0.182678	1.75849	0.0786634
63759	Scaffold2348	17208	18303	45.5613	0.401294	0.228215	1.7584	0.0786788
32515	Scaffold156	120906	122025	91.5139	0.352014	0.200349	1.757	0.0789179
83863	Scaffold31	635810	636081	8.6377	0.398874	0.227027	1.75695	0.0789268
19177	Scaffold13	942371	943607	105.067	0.334212	0.190229	1.75689	0.0789364
147811	Scaffold866	208880	211418	274.938	0.262992	0.149725	1.75649	0.0790041
137707	Scaffold735	277349	277584	5.40173	0.347171	0.197652	1.75647	0.0790074
128527	Scaffold635	295390	296234	33.673	0.415825	0.236756	1.75634	0.0790299
93062	Scaffold3548	17147	17272	3.64996	0.316236	0.180077	1.75612	0.0790686
127912	Scaffold63	789429	789557	1.45039	0.223902	0.127572	1.75511	0.0792411
95359	Scaffold369	164574	164702	3.24739	0.303516	0.172952	1.75492	0.0792731
135420	Scaffold704	611548	611850	7.53626	0.391264	0.22297	1.75479	0.0792958
123781	Scaffold592	277139	278502	113.286	0.322313	0.183697	1.75459	0.0793295
119541	Scaffold552	298468	299809	67.969	0.368803	0.210196	1.75457	0.0793335
7328	Scaffold1104	271549	272193	30.5097	0.415531	0.23683	1.75456	0.0793351
65480	Scaffold2404	38171	39346	43.4544	0.398916	0.227419	1.7541	0.0794135
79676	Scaffold293	253856	254221	9.56937	0.400588	0.228402	1.75388	0.0794518
58746	Scaffold22	851169	851342	5.05991	0.353621	0.201672	1.75345	0.079525
124079	Scaffold596	224069	224517	14.9001	0.424924	0.242464	1.75252	0.0796841
14138	Scaffold1216	100978	103308	464.628	0.227153	0.129616	1.75251	0.0796866
85595	Scaffold3179	18737	19009	4.01811	0.331119	0.188977	1.75216	0.079746
122600	Scaffold58	513986	514357	13.7573	0.419986	0.239704	1.7521	0.0797559
142777	Scaffold8	556009	556427	16.9512	0.424922	0.242573	1.75173	0.0798201
87803	Scaffold329	444666	446195	188.928	0.285816	0.163232	1.75098	0.0799492
127451	Scaffold627	97720	98359	17.6569	0.426639	0.243687	1.75077	0.0799862
13140	Scaffold12	795586	796949	101.082	0.346021	0.197651	1.75066	0.0800038
2763	Scaffold1030	78982	85602	576.342	0.216598	0.123729	1.75059	0.0800171
78960	Scaffold29	783818	783978	5.0883	0.352323	0.201264	1.75055	0.0800233
126108	Scaffold614	105647	105859	7.16208	0.36407	0.208016	1.7502	0.0800835
141660	Scaffold785	101899	104412	81.5613	0.344715	0.197014	1.7497	0.0801695
127863	Scaffold63	490352	490926	19.1301	0.426346	0.243678	1.74963	0.0801819
40873	Scaffold1744	132760	133107	13.8254	0.42075	0.240481	1.74962	0.0801845
51991	Scaffold20	1407299	1407844	11.6119	0.416127	0.238115	1.74759	0.0805352
96638	Scaffold3767	27253	27331	4.05139	0.332634	0.190369	1.74731	0.0805827
127788	Scaffold63	188864	190108	42.1323	0.398606	0.228139	1.74721	0.0806016
136976	Scaffold724	451916	452213	11.4278	0.413907	0.236938	1.7469	0.0806541
47149	Scaffold1891	77259	77565	9.25165	0.40423	0.231421	1.74673	0.0806835
19756	Scaffold1307	72029	72843	23.9693	0.422179	0.241761	1.74627	0.0807639
126837	Scaffold62	1002627	1002850	4.53803	0.323084	0.18502	1.74621	0.0807738
134660	Scaffold7	525379	525514	4.04663	0.332383	0.19036	1.74608	0.0807975
140841	Scaffold774	48908	49352	12.1012	0.414911	0.237648	1.74591	0.0808271
5804	Scaffold108	644842	645222	10.9753	0.410076	0.234939	1.74546	0.0809052
24739	Scaffold14	117112	117499	12.7947	0.413867	0.237243	1.74448	0.0810753
125246	Scaffold606	51422	52281	39.9148	0.401256	0.230016	1.74447	0.0810778
40327	Scaffold173	369301	369751	12.4378	0.418692	0.240024	1.74438	0.0810931
147150	Scaffold858	412936	413312	12.2513	0.417149	0.239145	1.74434	0.0811006
126046	Scaffold613	230965	231170	8.44727	0.393694	0.225721	1.74417	0.0811299
129843	Scaffold65	490762	490824	2.79286	0.281744	0.161571	1.74378	0.0811979
124037	Scaffold595	237983	238393	7.23149	0.380855	0.218436	1.74355	0.0812378
117020	Scaffold53	751748	752035	9.82499	0.405378	0.232527	1.74336	0.0812707
84135	Scaffold3102	25266	25595	11.8909	0.412771	0.236789	1.7432	0.0812987
29092	Scaffold149	67207	67625	8.67218	0.380227	0.218128	1.74314	0.0813098
151493	Scaffold911	331515	331681	6.35172	0.37399	0.214561	1.74305	0.0813251
128265	Scaffold632	257154	257260	4.05073	0.327213	0.187818	1.74219	0.0814758
4737	Scaffold1063	416777	416865	4.45328	0.32531	0.186769	1.74177	0.081548
146293	Scaffold846	165006	165142	4.51788	0.337843	0.194019	1.74128	0.0816338
98848	Scaffold390	12690	13037	3.52221	0.312562	0.179507	1.74122	0.0816446
18910	Scaffold1297	218552	218964	10.0628	0.403122	0.231531	1.74111	0.0816636
96305	Scaffold374	636075	636624	17.3327	0.42371	0.243365	1.74105	0.081675
98088	Scaffold386	802138	805245	171.107	0.312568	0.179552	1.74083	0.081714
15110	Scaffold123	687210	687676	14.178	0.42017	0.241422	1.7404	0.0817894
21361	Scaffold1339	193026	193678	19.9102	0.423972	0.243617	1.74032	0.0818027
131832	Scaffold67	66330	66703	12.0312	0.413434	0.237605	1.74001	0.081858
118036	Scaffold54	1142354	1142398	1.43646	0.220388	0.126677	1.73977	0.0819
65826	Scaffold2416	42512	42843	7.36328	0.382769	0.220023	1.73968	0.0819157
64612	Scaffold238	386707	387750	32.0484	0.408905	0.235048	1.73967	0.0819173
42751	Scaffold179	267710	269381	229.523	0.288059	0.165646	1.73901	0.0820336
76800	Scaffold280	691719	692045	7.50285	0.382714	0.220099	1.73883	0.0820652
147055	Scaffold857	362092	362206	1.43408	0.220166	0.126621	1.73878	0.0820736
31964	Scaffold1547	33320	33610	6.28344	0.371453	0.213671	1.73843	0.0821342
147588	Scaffold862	231732	232899	37.4724	0.410457	0.236119	1.73835	0.0821497
29142	Scaffold149	303009	307169	332.13	0.238692	0.137315	1.73828	0.0821615
87721	Scaffold3289	7139	8042	32.8751	0.407557	0.234513	1.73789	0.0822304
41987	Scaffold177	801048	801353	7.7044	0.384681	0.221411	1.73741	0.0823147
104290	Scaffold43	517087	517625	13.4541	0.415765	0.239323	1.73725	0.0823423
71085	Scaffold2596	75532	76048	10.648	0.406138	0.233818	1.73698	0.0823899
11224	Scaffold117	228293	228848	26.2489	0.417039	0.240202	1.7362	0.0825285
8411	Scaffold1122	88316	88725	9.78268	0.403537	0.232495	1.73568	0.0826211
122266	Scaffold577	145780	146807	29.71	0.413027	0.237973	1.7356	0.082634
14149	Scaffold1216	126972	127316	10.0086	0.402171	0.231752	1.73535	0.0826794
123736	Scaffold592	140234	140713	19.1708	0.422682	0.243696	1.73446	0.0828357
96521	Scaffold376	114721	127485	759.011	0.223992	0.129185	1.73388	0.0829391
121486	Scaffold569	468368	469400	66.3026	0.369812	0.213289	1.73386	0.0829433
148740	Scaffold88	205323	206393	50.6289	0.383048	0.220955	1.7336	0.0829891
6086	Scaffold1084	254684	255152	6.9791	0.372149	0.214673	1.73356	0.0829963
118320	Scaffold543	12784	16166	230.811	0.287326	0.165758	1.7334	0.0830242
77026	Scaffold281	438417	448354	1086.57	0.207374	0.119658	1.73306	0.0830847
92540	Scaffold352	130707	131062	9.96654	0.403176	0.232642	1.73303	0.0830902
138556	Scaffold746	58204	58336	4.57568	0.339876	0.196148	1.73276	0.0831391
28313	Scaffold147	379590	379872	11.5134	0.409	0.236123	1.73215	0.0832468
33769	Scaffold15877	18875	19513	8.97442	0.389619	0.225133	1.73062	0.0835198
57929	Scaffold2178	28059	28401	3.02645	0.294844	0.17037	1.73061	0.0835207
64913	Scaffold239	262332	263577	55.8357	0.375268	0.216987	1.72945	0.0837291
135857	Scaffold71	530714	533574	136.109	0.301893	0.174693	1.72813	0.0839646
37143	Scaffold166	521592	522043	15.369	0.41318	0.239177	1.72751	0.0840769
112929	Scaffold499	156630	157554	42.3991	0.393834	0.227981	1.72749	0.0840804
133982	Scaffold6911	2284	2295	2.83702	0.276414	0.160014	1.72744	0.0840894
91440	Scaffold345	970735	971319	16.4469	0.420198	0.243263	1.72734	0.0841065
132936	Scaffold681	139419	141306	92.815	0.340226	0.197005	1.72699	0.0841698
136408	Scaffold718	345977	347685	79.3699	0.348655	0.201935	1.72657	0.0842457
44623	Scaffold183	369249	370095	45.2318	0.387366	0.224407	1.72617	0.0843164
132938	Scaffold681	142216	143803	52.4282	0.382324	0.221526	1.72586	0.0843719
155398	Scaffold97	621046	621358	8.74224	0.39548	0.229176	1.72566	0.084408
110714	Scaffold48	68676	68881	4.16841	0.320976	0.186011	1.72557	0.0844242
116127	Scaffold520	416851	424763	581.578	0.240589	0.139433	1.72548	0.0844416
29008	Scaffold1488	175425	176838	42.3653	0.394524	0.228717	1.72494	0.0845377
18731	Scaffold1294	33382	34769	197.269	0.280466	0.162612	1.72476	0.0845705
145144	Scaffold83	218137	218945	37.5074	0.407683	0.236436	1.72428	0.0846565
46392	Scaffold1871	168810	171074	220.069	0.270115	0.156655	1.72426	0.0846602
42419	Scaffold1780	21516	22422	38.0825	0.396498	0.22999	1.72398	0.0847116
43297	Scaffold180	195998	196265	7.17274	0.373495	0.216676	1.72375	0.0847529
151339	Scaffold91	309735	309782	1.4317	0.2165	0.125669	1.72279	0.084927
39271	Scaffold1703	203960	204770	24.7207	0.419088	0.243266	1.72276	0.0849327
127843	Scaffold63	428190	429053	33.795	0.413552	0.240071	1.72262	0.0849567
61923	Scaffold23	229589	230940	63.6262	0.368209	0.213767	1.72248	0.0849821
23952	Scaffold1386	117002	117658	63.9266	0.379725	0.220474	1.72231	0.0850131
30985	Scaffold153	654045	655427	55.2965	0.382195	0.221925	1.72218	0.0850376
46255	Scaffold187	567382	567518	4.46245	0.3289	0.191021	1.72181	0.0851048
138984	Scaffold750	266758	268130	182.43	0.272268	0.158141	1.72168	0.0851282
93655	Scaffold358	74147	74815	21.0626	0.418747	0.243248	1.72148	0.0851637
125616	Scaffold61	36871	37196	11.4094	0.408581	0.237352	1.72141	0.0851759
92597	Scaffold352	459807	460183	12.443	0.41191	0.239301	1.72131	0.085195
16009	Scaffold1249	73761	73818	1.47824	0.216018	0.125511	1.72111	0.0852305
106768	Scaffold45	905504	905936	15.5689	0.418196	0.243021	1.72082	0.0852826
96238	Scaffold374	155865	156809	40.0586	0.393753	0.228844	1.72062	0.0853205
156102	Scaffold983	427244	427979	18.6855	0.418823	0.243673	1.71879	0.0856526
111492	Scaffold485	525944	526213	10.2525	0.396947	0.231005	1.71834	0.0857337
132149	Scaffold672	197968	198124	3.99372	0.322162	0.187485	1.71833	0.0857364
152974	Scaffold937	109042	110245	39.9377	0.390985	0.227614	1.71775	0.0858417
102593	Scaffold417	158933	160045	66.7325	0.354573	0.206418	1.71774	0.0858436
72920	Scaffold266	302511	303212	26.126	0.413203	0.240587	1.71748	0.0858923
154878	Scaffold964	94219	94654	11.1646	0.406765	0.236887	1.71713	0.0859563
135736	Scaffold709	400821	403168	308.397	0.240321	0.139983	1.71679	0.0860183
92713	Scaffold3528	20492	21221	45.3208	0.397219	0.231435	1.71633	0.0861009
90430	Scaffold3402	14556	14726	3.50061	0.305265	0.177869	1.71624	0.0861183
62864	Scaffold2320	68114	70525	125.759	0.304455	0.177401	1.71619	0.0861264
107584	Scaffold456	68414	68965	18.4264	0.417355	0.243234	1.71586	0.0861879
5491	Scaffold1074	365824	366085	5.68938	0.349278	0.203608	1.71544	0.0862649
107582	Scaffold456	53058	53207	3.97211	0.32137	0.187384	1.71504	0.0863383
140472	Scaffold77	457205	457491	6.6215	0.37267	0.217405	1.71418	0.0864958
143866	Scaffold811	239104	241782	238.807	0.277479	0.161889	1.71401	0.0865266
21725	Scaffold1345	91164	91267	3.55562	0.311583	0.181793	1.71394	0.0865393
70362	Scaffold257	172101	173097	38.3731	0.396306	0.231333	1.71314	0.0866873
40564	Scaffold1737	19229	20012	25.6289	0.412681	0.240939	1.7128	0.086749
59936	Scaffold2232	88146	90558	144.012	0.304362	0.177749	1.71232	0.0868385
126089	Scaffold6138	16832	17143	7.93315	0.377069	0.220353	1.71121	0.0870428
30783	Scaffold1528	57651	58083	20.9374	0.414923	0.242499	1.71103	0.0870757
26523	Scaffold143	1019640	1023844	518.422	0.236407	0.138198	1.71063	0.0871486
108367	Scaffold462	406220	406342	3.79275	0.307076	0.179518	1.71056	0.087163
100817	Scaffold401	548830	550018	244.181	0.2526	0.147678	1.71048	0.0871773
146699	Scaffold8522	46774	48127	39.9198	0.399991	0.233965	1.70962	0.0873362
120086	Scaffold558	380742	380981	5.34082	0.353007	0.206493	1.70953	0.087352
15303	Scaffold1232	64904	66329	195.092	0.280478	0.164188	1.70828	0.087585
25741	Scaffold142	189369	189699	10.3518	0.40052	0.234614	1.70714	0.0877956
58269	Scaffold219	189044	193799	594.62	0.225795	0.132293	1.70677	0.087864
101335	Scaffold406	192584	195108	168.428	0.283769	0.166362	1.70574	0.0880571
119143	Scaffold55	645193	646193	95.6412	0.322558	0.189159	1.70522	0.088153
41070	Scaffold175	194574	197853	333.259	0.240743	0.141181	1.70521	0.0881555
61156	Scaffold227	581755	583613	125.92	0.342274	0.200742	1.70504	0.0881863
52777	Scaffold202	826990	831018	332.05	0.237241	0.139146	1.70498	0.0881973
92216	Scaffold35	654170	660618	789.538	0.193765	0.113649	1.70494	0.0882057
93139	Scaffold355	326770	327094	6.26911	0.361938	0.212314	1.70473	0.0882443
87262	Scaffold326	655584	658439	368.406	0.24571	0.144176	1.70423	0.0883379
92095	Scaffold3498	8778	8884	2.04062	0.243863	0.143115	1.70396	0.088388
67738	Scaffold248	376329	377825	88.2261	0.328614	0.192861	1.70389	0.0884015
95487	Scaffold37	204625	205109	20.4896	0.414761	0.243442	1.70373	0.0884312
101363	Scaffold406	341532	341799	9.59079	0.396516	0.232742	1.70367	0.0884419
13146	Scaffold12	814443	814710	10.9307	0.398673	0.234057	1.70331	0.0885092
131760	Scaffold668	323871	324682	30.4778	0.405652	0.238173	1.70319	0.0885331
134189	Scaffold694	173162	173471	14.0719	0.408824	0.24009	1.70279	0.0886065
45795	Scaffold186	317614	317735	4.11015	0.321196	0.188706	1.7021	0.0887366
119151	Scaffold55	662727	666291	240.039	0.26784	0.15736	1.70209	0.088739
91272	Scaffold345	330298	332671	109.056	0.311031	0.182755	1.7019	0.088774
112317	Scaffold491	365300	365528	5.23485	0.338252	0.198766	1.70176	0.088801
25496	Scaffold1411	233222	233393	3.98245	0.312722	0.183767	1.70173	0.0888057
71606	Scaffold261	313641	313802	4.01478	0.31649	0.186009	1.70148	0.0888534
7319	Scaffold1104	245831	246613	42.4497	0.393331	0.231175	1.70145	0.0888593
91072	Scaffold344	574838	574945	2.04591	0.243615	0.143187	1.70137	0.0888727
62769	Scaffold232	240420	240959	13.708	0.410602	0.241336	1.70137	0.0888732
26497	Scaffold143	966127	968041	217.291	0.262524	0.154397	1.70032	0.0890701
137116	Scaffold727	154796	159429	196.601	0.309656	0.182135	1.70015	0.089103
72922	Scaffold266	304010	304373	13.9094	0.409978	0.241161	1.70002	0.0891271
148955	Scaffold880	483657	487157	199.101	0.277793	0.163461	1.69944	0.0892354
24550	Scaffold1396	440268	441081	96.5624	0.346763	0.204114	1.69886	0.0893447
57107	Scaffold215	150856	152745	93.0005	0.351523	0.206946	1.69862	0.0893904
97265	Scaffold38	1395275	1395380	4.80635	0.338484	0.199273	1.6986	0.0893954
76503	Scaffold28	199961	200208	9.62578	0.393997	0.232172	1.69701	0.0896956
68111	Scaffold249	706536	706645	3.9692	0.315577	0.185974	1.69688	0.0897187
26682	Scaffold1433	41429	41787	10.343	0.398788	0.235044	1.69665	0.089762
55335	Scaffold21	265401	267608	289.943	0.247459	0.145886	1.69624	0.0898403
72457	Scaffold264	741134	741763	20.1837	0.4132	0.243682	1.69566	0.089951
113381	Scaffold5	2016377	2017583	34.0452	0.397427	0.234437	1.69524	0.0900295
86159	Scaffold320	137573	139585	131.062	0.308219	0.181851	1.6949	0.0900944
8414	Scaffold1122	90855	91169	11.2694	0.401007	0.236615	1.69476	0.0901204
91964	Scaffold3488	36884	37606	13.7974	0.406652	0.239953	1.69472	0.0901286
1491	Scaffold101	220256	221630	53.9745	0.36826	0.217319	1.69456	0.0901588
26868	Scaffold1436	143830	144003	6.1203	0.361053	0.21311	1.69421	0.0902255
135246	Scaffold703	51217	52315	40.4941	0.389188	0.229803	1.69357	0.0903462
113964	Scaffold503	133939	134669	26.0724	0.406983	0.240372	1.69313	0.0904299
41567	Scaffold176	609871	610288	12.9787	0.40533	0.239438	1.69284	0.0904861
120305	Scaffold56	584905	586434	53.6479	0.372365	0.219967	1.69282	0.0904896
63523	Scaffold234	742921	744169	85.7986	0.332937	0.196698	1.69263	0.0905261
34707	Scaffold161	262883	263032	5.85172	0.354713	0.209662	1.69183	0.0906784
141576	Scaffold783	136125	136333	3.96682	0.31402	0.185643	1.69153	0.0907352
134869	Scaffold70	358626	360258	151.987	0.280085	0.165584	1.6915	0.0907413
153149	Scaffold94	337617	340165	373.944	0.224932	0.132981	1.69146	0.0907499
25269	Scaffold1408	30214	33500	151.222	0.289792	0.171439	1.69036	0.09096
150727	Scaffold900	84066	84670	24.3165	0.408744	0.241846	1.6901	0.091009
112938	Scaffold499	179107	179238	6.19958	0.360304	0.213203	1.68996	0.0910353
22851	Scaffold1366	70159	70868	28.696	0.407148	0.240934	1.68987	0.0910519
69879	Scaffold255	473883	474130	7.45056	0.375721	0.222419	1.68925	0.0911713
34753	Scaffold161	394857	397399	85.9888	0.328807	0.194686	1.68891	0.0912372
50193	Scaffold1964	41548	41675	5.62277	0.344098	0.203751	1.68882	0.0912549
41744	Scaffold17654	25893	26954	51.6609	0.366382	0.216974	1.6886	0.0912961
145558	Scaffold835	183629	183979	9.02316	0.389473	0.230688	1.68831	0.0913519
48283	Scaffold1911	21307	22888	15.0356	0.408079	0.241714	1.68827	0.0913592
133868	Scaffold690	179358	180734	143.579	0.320204	0.189674	1.68818	0.091377
9965	Scaffold1148	69490	69763	6.85358	0.364666	0.216016	1.68814	0.0913844
11445	Scaffold1172	71400	71739	1.94616	0.242304	0.143542	1.68804	0.0914033
11681	Scaffold1177	174319	174438	4.00724	0.315752	0.187066	1.68792	0.0914273
152849	Scaffold934	46871	47295	11.4542	0.402017	0.238182	1.68786	0.0914385
127048	Scaffold622	108534	109291	38.1009	0.398129	0.235897	1.68773	0.0914638
122651	Scaffold58	816767	817423	23.5976	0.410656	0.243329	1.68765	0.0914778
15095	Scaffold123	601682	602506	26.5677	0.405857	0.240496	1.68759	0.0914909
29455	Scaffold1498	62297	63128	24.6019	0.407592	0.241538	1.68748	0.0915103
143839	Scaffold8107	86	241	6.90582	0.361535	0.214261	1.68736	0.0915344
48348	Scaffold1914	71706	71970	9.83334	0.389827	0.231101	1.68683	0.0916363
95561	Scaffold37	637380	637966	17.1595	0.410608	0.243496	1.6863	0.0917374
87774	Scaffold329	281963	282926	60.6705	0.385179	0.228419	1.68628	0.0917416
127070	Scaffold622	199078	200210	13.9672	0.40744	0.241684	1.68583	0.0918279
76156	Scaffold2788	69657	71031	43.906	0.379434	0.225141	1.68531	0.0919285
9097	Scaffold1132	60159	60571	5.24749	0.342019	0.202969	1.68508	0.0919738
102522	Scaffold416	395474	401205	525.035	0.266403	0.158126	1.68475	0.0920372
55602	Scaffold210	462345	464390	304.853	0.234618	0.139273	1.68459	0.0920681
60508	Scaffold225	655663	656638	55.6883	0.381261	0.226375	1.6842	0.0921427
127698	Scaffold629	225340	225506	5.40434	0.346541	0.205774	1.68409	0.0921648
64654	Scaffold238	570012	570772	30.5298	0.399193	0.237048	1.68402	0.0921785
113975	Scaffold503	193553	194396	24.3579	0.407113	0.241754	1.68399	0.0921828
148112	Scaffold87	424614	425842	138.966	0.288734	0.171519	1.68339	0.0923003
146098	Scaffold842	49689	49792	1.91592	0.241473	0.143487	1.68289	0.0923963
40402	Scaffold1731	1808	4405	2.53984	0.262822	0.156196	1.68264	0.0924456
2424	Scaffold1027	251381	251784	11.1167	0.397915	0.236531	1.68229	0.092512
5368	Scaffold1073	142126	146373	154.404	0.290394	0.172703	1.68146	0.0926734
4769	Scaffold1063	533546	535974	95.7754	0.320443	0.190585	1.68137	0.0926914
99074	Scaffold391	612939	613291	8.90631	0.382986	0.227874	1.68069	0.0928233
126876	Scaffold62	1210426	1211522	34.9904	0.391418	0.23298	1.68005	0.0929472
144989	Scaffold828	224958	225178	5.39082	0.34308	0.204224	1.67992	0.0929726
31004	Scaffold153	685457	686482	72.0629	0.357376	0.212752	1.67977	0.0930014
51895	Scaffold20	823804	825148	88.362	0.343514	0.204544	1.67941	0.0930718
32215	Scaffold1550	104637	104834	9.07392	0.38572	0.229698	1.67925	0.0931036
43317	Scaffold180	304261	304653	9.89902	0.392984	0.234037	1.67916	0.0931218
130357	Scaffold654	37299	38958	108.557	0.322812	0.192257	1.67906	0.0931397
5050	Scaffold107	181587	181878	9.17954	0.377747	0.225006	1.67883	0.093185
91048	Scaffold344	527635	531926	417.346	0.219586	0.130811	1.67866	0.0932192
128278	Scaffold632	286452	287861	54.2342	0.373824	0.222702	1.67858	0.0932337
9303	Scaffold1137	88220	88338	1.94854	0.239842	0.142885	1.67856	0.093237
131094	Scaffold660	106555	109257	356.942	0.23524	0.140152	1.67847	0.093256
25105	Scaffold1401	179500	179597	4.31534	0.324983	0.193643	1.67825	0.0932974
81784	Scaffold30	994922	996389	50.0767	0.375863	0.223962	1.67824	0.0932997
115267	Scaffold514	215752	217077	53.3316	0.371219	0.221217	1.67807	0.0933325
27666	Scaffold1452	91628	93203	195.922	0.27101	0.161501	1.67806	0.0933348
64354	Scaffold237	220237	223270	179.64	0.283804	0.169141	1.67791	0.0933644
88097	Scaffold33	318933	319591	19.9059	0.408803	0.243642	1.67788	0.0933701
60121	Scaffold224	328262	329454	90.8029	0.326789	0.194774	1.67779	0.0933889
123726	Scaffold592	121890	124621	131.755	0.346346	0.206474	1.67744	0.0934574
112184	Scaffold490	290611	291769	44.4234	0.386727	0.230553	1.67739	0.0934662
22176	Scaffold1353	140129	141615	120.147	0.303731	0.181077	1.67735	0.0934734
88948	Scaffold333	493018	493390	8.36082	0.378566	0.225693	1.67735	0.0934742
153166	Scaffold94	378398	378506	6.71633	0.349385	0.208331	1.67707	0.0935285
18883	Scaffold1297	157731	157832	4.91028	0.335804	0.200233	1.67707	0.0935291
137421	Scaffold73	715279	715680	13.2302	0.403383	0.240545	1.67695	0.0935515
40490	Scaffold1733	267081	267945	28.6555	0.40058	0.238902	1.67675	0.0935913
106533	Scaffold449	23805	23950	2.42854	0.264639	0.15786	1.67641	0.0936571
153072	Scaffold939	214775	215242	5.61573	0.334789	0.199727	1.67623	0.0936928
107052	Scaffold451	509873	510676	30.5777	0.406693	0.242653	1.67603	0.0937321
122291	Scaffold577	296712	299295	245.06	0.273251	0.163138	1.67497	0.09394
82623	Scaffold3038	79588	79877	5.36806	0.330232	0.197174	1.67483	0.0939683
19704	Scaffold1305	191399	191553	4.59742	0.325063	0.194092	1.67479	0.0939763
3987	Scaffold1052	60004	60305	7.46992	0.372802	0.222668	1.67425	0.0940813
119682	Scaffold553	70696	71873	51.6933	0.3881	0.231814	1.67418	0.0940948
54076	Scaffold206	475435	475766	11.3969	0.38524	0.230259	1.67307	0.0943129
83663	Scaffold309	227728	228173	12.2644	0.398779	0.238366	1.67297	0.0943332
57284	Scaffold2155	41425	41611	3.08533	0.285322	0.170593	1.67253	0.0944198
137982	Scaffold739	230479	232877	122.571	0.296144	0.177069	1.67248	0.0944295
31249	Scaffold1535	7960	8337	10.7596	0.392604	0.234752	1.67242	0.0944421
121344	Scaffold568	561694	562676	61.7824	0.350404	0.209657	1.67132	0.0946586
100311	Scaffold4	1210624	1210700	3.87711	0.312048	0.186771	1.67075	0.0947716
1497	Scaffold101	228489	228896	8.11922	0.360467	0.215769	1.67062	0.0947974
154080	Scaffold95	1351365	1352084	18.1599	0.407102	0.243686	1.6706	0.0948006
99628	Scaffold396	302783	303126	12.0888	0.388181	0.232413	1.67022	0.0948754
110463	Scaffold478	461351	461948	13.4923	0.402676	0.241165	1.66971	0.0949766
112930	Scaffold499	159622	160042	14.1119	0.402785	0.241266	1.66946	0.0950259
106132	Scaffold444	592381	594338	84.9801	0.328218	0.196604	1.66944	0.095031
87905	Scaffold329	834115	834275	3.38188	0.30102	0.180355	1.66904	0.0951085
128194	Scaffold632	28217	28327	3.38188	0.30102	0.180355	1.66904	0.0951085
118669	Scaffold5446	14584	14840	5.69613	0.350203	0.209836	1.66894	0.09513
45440	Scaffold185	553800	557755	231.08	0.258362	0.154833	1.66865	0.0951869
16175	Scaffold1250	402489	403059	3.90801	0.314494	0.188479	1.66859	0.0951992
26592	Scaffold143	1332768	1333162	6.89115	0.364448	0.218446	1.66837	0.0952429
29927	Scaffold1508	7308	8261	38.896	0.406437	0.243628	1.66827	0.0952629
47191	Scaffold1892	95077	95198	2.0739	0.239476	0.143567	1.66805	0.0953061
86648	Scaffold322	379232	379448	5.05222	0.325184	0.194973	1.66784	0.0953469
17117	Scaffold1269	218988	221037	56.569	0.362245	0.217199	1.6678	0.0953552
55496	Scaffold21	1204915	1205139	7.21419	0.365237	0.218994	1.66779	0.0953572
63862	Scaffold235	490939	491457	5.88807	0.338362	0.202901	1.66762	0.095392
58256	Scaffold219	142046	142274	8.86051	0.377616	0.22646	1.66747	0.0954206
133872	Scaffold690	189229	189341	2.8995	0.285726	0.171414	1.66688	0.095539
16470	Scaffold1256	404556	404764	6.66829	0.361278	0.216752	1.66678	0.0955581
98661	Scaffold39	169080	171833	178.167	0.266201	0.159767	1.66618	0.0956771
106155	Scaffold4441	5943	6825	35.1318	0.388084	0.232969	1.66582	0.0957498
97654	Scaffold383	92117	92613	12.2681	0.398425	0.239197	1.66568	0.0957777
103252	Scaffold421	422004	422743	31.6777	0.398566	0.239353	1.66518	0.0958763
127712	Scaffold629	271659	271712	3.16156	0.28092	0.168729	1.66492	0.0959278
154605	Scaffold96	353057	353704	18.4237	0.405659	0.243675	1.66476	0.0959613
17110	Scaffold1269	200164	200435	5.63316	0.347795	0.208921	1.66472	0.0959686
2335	Scaffold1026	63050	64901	83.5895	0.328946	0.197637	1.6644	0.0960327
111334	Scaffold484	332592	334845	193.54	0.259392	0.155851	1.66435	0.0960416
60439	Scaffold225	285505	285920	7.74712	0.372628	0.223939	1.66397	0.0961177
17522	Scaffold1272	72041	73189	57.3791	0.357727	0.214984	1.66397	0.0961181
120085	Scaffold558	379871	380337	13.9687	0.394973	0.237394	1.66378	0.0961554
52166	Scaffold2000	94933	97821	294.087	0.238067	0.143131	1.66328	0.0962558
131155	Scaffold660	397403	398369	29.4391	0.401559	0.241428	1.66326	0.0962596
73159	Scaffold2663	14088	14497	9.77437	0.386873	0.232761	1.6621	0.0964923
43229	Scaffold18	836063	837672	56.1522	0.376665	0.226645	1.66191	0.0965303
61277	Scaffold2277	41336	41690	6.2184	0.35306	0.21262	1.66053	0.0968084
150237	Scaffold9	474979	475838	38.9401	0.38396	0.231332	1.65978	0.0969588
65090	Scaffold2398	32661	32849	4.85844	0.331449	0.199707	1.65967	0.0969803
18887	Scaffold1297	166151	166347	8.20326	0.373686	0.225191	1.65942	0.0970311
102734	Scaffold418	227317	229022	180.588	0.300288	0.180984	1.6592	0.0970758
145534	Scaffold835	107794	110254	264.968	0.240267	0.144837	1.65888	0.0971401
74089	Scaffold270	221731	222352	7.70813	0.369915	0.223069	1.6583	0.0972575
93223	Scaffold356	85987	86405	16.1428	0.403293	0.243319	1.65747	0.0974248
129024	Scaffold64	509966	512999	267.519	0.277938	0.167701	1.65735	0.097449
90927	Scaffold3438	14549	14693	5.66352	0.34729	0.209579	1.65708	0.0975023
20087	Scaffold1310	103866	104717	20.6168	0.403156	0.243457	1.65596	0.0977291
1804	Scaffold1013	53867	53926	2.64948	0.261953	0.158212	1.65571	0.0977803
27547	Scaffold145	283594	284069	18.162	0.402693	0.243287	1.65522	0.0978794
87258	Scaffold326	652305	653158	45.8615	0.378853	0.228924	1.65493	0.0979393
119472	Scaffold552	69727	70805	28.5814	0.399938	0.24168	1.65483	0.0979599
15703	Scaffold124	950096	950311	8.8344	0.37713	0.227951	1.65444	0.098039
46994	Scaffold189	16267	17097	40.1665	0.386707	0.233757	1.65431	0.0980644
139656	Scaffold76	57362	57443	2.89937	0.277804	0.167944	1.65415	0.0980979
148987	Scaffold881	72007	74278	102.08	0.317144	0.191748	1.65396	0.0981348
80803	Scaffold298	552895	553032	5.60517	0.342339	0.207001	1.6538	0.0981672
75051	Scaffold274	577020	579550	140.913	0.281669	0.170319	1.65377	0.0981739
5632	Scaffold1078	144636	145213	13.9995	0.399406	0.241528	1.65367	0.0981955
69781	Scaffold2547	104352	105487	36.0014	0.389339	0.235447	1.65362	0.0982053
103670	Scaffold425	306786	308210	127.101	0.296213	0.179141	1.65352	0.098225
79304	Scaffold291	364079	365934	10.847	0.375419	0.227069	1.65332	0.0982657
130264	Scaffold652	243658	245050	44.3003	0.379534	0.229596	1.65305	0.0983206
43656	Scaffold1808	2155	2499	3.84796	0.308205	0.186448	1.65303	0.0983238
4740	Scaffold1063	425483	425592	4.08759	0.307282	0.185917	1.65279	0.0983728
69912	Scaffold2551	37811	39382	199.829	0.263172	0.159279	1.65228	0.0984783
90271	Scaffold34	1161407	1161926	12.5105	0.394732	0.238948	1.65196	0.0985431
48347	Scaffold1914	68880	71401	223.973	0.274115	0.165958	1.65171	0.0985936
22887	Scaffold1367	3276	3475	3.38121	0.291468	0.176484	1.65153	0.0986311
19994	Scaffold131	841482	842707	58.3674	0.360467	0.218275	1.65143	0.09865
110483	Scaffold478	506757	507246	15.4684	0.398847	0.241585	1.65096	0.0987471
121938	Scaffold573	117747	118513	29.7788	0.397753	0.240927	1.65093	0.0987536
23560	Scaffold1379	219876	220060	6.98318	0.36166	0.21909	1.65074	0.0987923
89244	Scaffold3347	26108	27663	216.508	0.254767	0.154343	1.65065	0.0988096
87809	Scaffold329	452856	453082	6.15942	0.351101	0.212707	1.65063	0.0988137
132039	Scaffold670	404964	405169	9.92992	0.385378	0.233479	1.65059	0.0988219
106809	Scaffold450	14808	15051	10.809	0.382306	0.231662	1.65027	0.0988873
19467	Scaffold1301	116104	120109	231.163	0.255044	0.154551	1.65023	0.0988967
54190	Scaffold2063	84888	85105	8.76833	0.375037	0.227272	1.65017	0.098908
82044	Scaffold301	130431	130752	8.37588	0.372812	0.225939	1.65006	0.0989316
118621	Scaffold544	706648	707840	55.8496	0.356886	0.216312	1.64987	0.0989704
90381	Scaffold340	556278	556517	8.63452	0.376994	0.228514	1.64976	0.0989918
38525	Scaffold1693	50683	50782	1.29546	0.200449	0.121505	1.64973	0.0989991
11468	Scaffold1172	157869	158157	1.29546	0.200449	0.121505	1.64973	0.0989991
15111	Scaffold123	692812	693316	17.7786	0.400898	0.243019	1.64965	0.0990137
53016	Scaffold2029	77893	80655	116.545	0.299448	0.181532	1.64956	0.0990324
125630	Scaffold61	82787	83655	56.5962	0.351383	0.213047	1.64932	0.0990821
28239	Scaffold147	126808	127449	21.8356	0.400783	0.243002	1.6493	0.0990861
125210	Scaffold605	420819	421133	10.7661	0.388798	0.235744	1.64924	0.0990981
81341	Scaffold3	1157569	1159271	66.8938	0.352549	0.213785	1.64908	0.0991304
41927	Scaffold177	622397	622546	5.16654	0.337268	0.204539	1.64892	0.0991641
34725	Scaffold161	334668	336087	65.7083	0.340287	0.206386	1.64879	0.0991911
143239	Scaffold8013	40	318	4.40445	0.320386	0.194336	1.64862	0.0992259
110761	Scaffold48	315946	317280	46.1872	0.37508	0.227572	1.64818	0.0993149
57049	Scaffold2149	56926	60517	513.039	0.229961	0.139542	1.64797	0.0993595
6232	Scaffold1087	63919	64118	5.27201	0.332052	0.201508	1.64783	0.0993869
46701	Scaffold188	516499	517049	24.8635	0.400424	0.243115	1.64706	0.0995464
21253	Scaffold1336	20092	21223	85.0109	0.318445	0.193376	1.64676	0.0996066
3465	Scaffold1042	129626	129756	6.16525	0.350203	0.212679	1.64663	0.0996341
84500	Scaffold312	78261	81114	68.8353	0.335669	0.203872	1.64647	0.0996675
140615	Scaffold770	143751	144616	40.0592	0.379635	0.230586	1.64639	0.0996831
115436	Scaffold516	238698	238774	4.32967	0.31166	0.189306	1.64633	0.0996956
25592	Scaffold1415	90607	90794	7.8414	0.367417	0.223217	1.64601	0.0997624
34069	Scaffold1597	61876	62086	4.1049	0.294828	0.17915	1.64571	0.0998243
42364	Scaffold178	454957	455356	12.8432	0.393463	0.239084	1.64571	0.0998243
124176	Scaffold597	484030	484256	5.26208	0.332501	0.20205	1.64564	0.099838
111664	Scaffold487	452732	453021	3.95217	0.306257	0.186127	1.64541	0.0998846
120287	Scaffold56	549178	549773	16.9063	0.399055	0.24257	1.64511	0.0999467
