# Supplementary material for: Global analysis of primary mesenchyme cell cis-regulatory modules by chromatin accessibility profiling
Source: BMC Genomics. 2018 Mar 20;19:206. doi: 10.1186/s12864-018-4542-z (PMC5859501; doi:10.1186/s12864-018-4542-z)
Supplement: Supplementary file 11 — Table S20. DNase-seq peaks identified in PMC-minus embryos at 28 hpf (mesenchyme blastula stage). Column 1: Scaffold: S. purpuratus genome version 3.1 scaffold containing the peak. Column 2: Peak Start: Start coordinate of the peak. Column 3: Peak end: End coordinate of the peak. (XLSX 2969 kb) [file 12864_2018_4542_MOESM11_ESM.xlsx]

## Sheet: DNasePMCMinusPeaks.txt
Scaffold	Peak Start	Peak End
Scaffold1	5015	8095
Scaffold1	14562	14719
Scaffold1	43332	43610
Scaffold1	57164	57955
Scaffold1	58004	58372
Scaffold1	65852	66174
Scaffold1	73022	73676
Scaffold1	92378	93375
Scaffold1	97816	98632
Scaffold1	101354	104975
Scaffold1	105374	105508
Scaffold1	106840	106960
Scaffold1	106984	107799
Scaffold1	112208	112762
Scaffold1	123906	124218
Scaffold1	124513	124920
Scaffold1	135858	138010
Scaffold1	182506	183614
Scaffold1	186490	186934
Scaffold1	216246	216536
Scaffold1	222940	223119
Scaffold1	234202	234554
Scaffold1	248689	249253
Scaffold1	251106	251280
Scaffold1	255491	255742
Scaffold1	256366	256966
Scaffold1	285177	286822
Scaffold1	318737	319433
Scaffold1	321015	321151
Scaffold1	324153	324278
Scaffold1	390357	390484
Scaffold1	391978	392152
Scaffold1	392867	393383
Scaffold1	433852	433884
Scaffold1	444587	444748
Scaffold1	446584	447193
Scaffold1	447606	449170
Scaffold1	451970	452116
Scaffold1	457977	458272
Scaffold1	463768	463901
Scaffold1	466130	466735
Scaffold1	468349	468699
Scaffold1	471580	471745
Scaffold1	472585	474927
Scaffold1	475561	475910
Scaffold1	476205	476507
Scaffold1	478740	478816
Scaffold1	481113	482877
Scaffold1	500310	501472
Scaffold1	504293	504833
Scaffold1	511730	512983
Scaffold1	538147	540089
Scaffold1	542380	542505
Scaffold1	552921	553413
Scaffold1	561954	562323
Scaffold1	577078	577317
Scaffold1	580064	581649
Scaffold1	583762	584180
Scaffold1	586090	586281
Scaffold1	587540	587709
Scaffold1	594434	594550
Scaffold1	595899	596153
Scaffold1	596665	597172
Scaffold1	608203	608506
Scaffold1	611306	611389
Scaffold1	619674	620935
Scaffold1	625127	625681
Scaffold1	626004	627261
Scaffold1	633278	634321
Scaffold1	634491	634875
Scaffold1	636298	636361
Scaffold1	640405	640821
Scaffold1	641365	641738
Scaffold1	643510	643723
Scaffold1	643959	644332
Scaffold1	645271	645546
Scaffold1	646770	647076
Scaffold1	647164	649173
Scaffold1	649735	649876
Scaffold1	650945	651306
Scaffold1	655680	656436
Scaffold1	658329	659268
Scaffold1	659638	660836
Scaffold1	664777	664843
Scaffold1	668805	669160
Scaffold1	683130	683748
Scaffold1	691932	692035
Scaffold1	694680	695438
Scaffold1	696439	696519
Scaffold1	696754	696884
Scaffold1	697886	698388
Scaffold1	722782	722983
Scaffold1	732533	733683
Scaffold1	750112	750963
Scaffold1	752420	754467
Scaffold1	755402	757665
Scaffold1	759096	760790
Scaffold1	763733	764736
Scaffold1	765886	766040
Scaffold1	772554	773444
Scaffold1	778992	779507
Scaffold1	788425	788835
Scaffold1	790988	791175
Scaffold1	800840	802117
Scaffold1	806258	806626
Scaffold1	807807	808169
Scaffold1	810421	810812
Scaffold1	813314	813904
Scaffold1	816658	817191
Scaffold1	820401	820726
Scaffold1	823370	823780
Scaffold1	826679	827061
Scaffold1	831157	831447
Scaffold1	841903	842721
Scaffold1	852684	853700
Scaffold1	862923	863357
Scaffold1	865303	867236
Scaffold1	874987	875740
Scaffold1	883685	883819
Scaffold1	884558	884660
Scaffold1	885036	888593
Scaffold1	894537	894669
Scaffold1	904553	904774
Scaffold1	910219	910614
Scaffold1	913773	913798
Scaffold1	920730	920985
Scaffold1	922371	922550
Scaffold1	938547	938777
Scaffold1	938882	939281
Scaffold1	947475	947644
Scaffold1	962960	963223
Scaffold1	968928	968989
Scaffold1	969532	970527
Scaffold1	986817	987129
Scaffold1	987284	987508
Scaffold1	988641	989213
Scaffold1	1008920	1009185
Scaffold1	1009643	1010212
Scaffold1	1017286	1017811
Scaffold1	1018195	1018297
Scaffold1	1025449	1026387
Scaffold1	1027403	1029856
Scaffold1	1030926	1031067
Scaffold1	1031172	1031529
Scaffold1	1034085	1035584
Scaffold1	1038776	1039338
Scaffold1	1057865	1058625
Scaffold1	1060501	1062501
Scaffold1	1063531	1063646
Scaffold1	1065672	1065903
Scaffold1	1067715	1068445
Scaffold1	1070890	1071754
Scaffold1	1072398	1074212
Scaffold1	1074923	1074959
Scaffold1	1075345	1075686
Scaffold1	1077686	1078128
Scaffold1	1078378	1078958
Scaffold1	1080812	1081150
Scaffold1	1083435	1083556
Scaffold1	1083927	1084317
Scaffold1	1090343	1090632
Scaffold1	1091863	1092450
Scaffold1	1093734	1093952
Scaffold1	1094503	1094905
Scaffold1	1119987	1120088
Scaffold1	1122560	1124046
Scaffold1	1125180	1126467
Scaffold1	1129761	1129832
Scaffold1	1134115	1134557
Scaffold1	1149190	1149460
Scaffold1	1155944	1156199
Scaffold1	1157381	1158032
Scaffold1	1192244	1193183
Scaffold1	1193577	1196408
Scaffold1	1204409	1206005
Scaffold1	1249051	1250968
Scaffold1	1256142	1256341
Scaffold1	1267580	1268873
Scaffold1	1270519	1270666
Scaffold1	1271218	1271856
Scaffold1	1287919	1288061
Scaffold1	1288597	1289734
Scaffold1	1423924	1424388
Scaffold1	1427012	1427649
Scaffold1	1433957	1434123
Scaffold1	1434394	1434772
Scaffold1	1439208	1439827
Scaffold1	1441148	1441410
Scaffold1	1443569	1444866
Scaffold1	1449562	1451059
Scaffold1	1458694	1459005
Scaffold1	1500784	1503683
Scaffold1	1503778	1504905
Scaffold1	1515710	1516837
Scaffold1	1533985	1535259
Scaffold1	1540887	1541950
Scaffold1	1577766	1578465
Scaffold1	1578985	1580523
Scaffold1	1581036	1583186
Scaffold1	1583244	1583647
Scaffold1	1585155	1585338
Scaffold1	1587561	1588930
Scaffold1	1589612	1590770
Scaffold1	1591799	1592058
Scaffold1	1592266	1594948
Scaffold1	1595317	1595756
Scaffold1	1596134	1597721
Scaffold1	1598264	1598405
Scaffold1	1603559	1603656
Scaffold1	1616442	1616855
Scaffold1	1620099	1620312
Scaffold1	1635293	1635406
Scaffold1	1637756	1638219
Scaffold1	1649517	1650261
Scaffold1	1661807	1663564
Scaffold1	1676204	1676658
Scaffold1	1680331	1681027
Scaffold1	1682186	1682855
Scaffold1	1688156	1688560
Scaffold1	1688587	1688930
Scaffold1	1689290	1690044
Scaffold1	1690869	1691604
Scaffold1	1691840	1692029
Scaffold1	1692569	1692803
Scaffold1	1693873	1694274
Scaffold1	1694826	1695788
Scaffold1	1697754	1698088
Scaffold1	1698277	1699126
Scaffold1	1740028	1740173
Scaffold1	1751359	1751601
Scaffold1	1799848	1800737
Scaffold1	1803480	1803755
Scaffold1	1805865	1806357
Scaffold1	1807407	1807962
Scaffold1	1824680	1825162
Scaffold1	1826033	1826646
Scaffold1	1827420	1827650
Scaffold1	1838302	1839233
Scaffold1	1840011	1840973
Scaffold1	1845095	1845524
Scaffold1	1851500	1851864
Scaffold1	1855893	1855990
Scaffold1	1856415	1856635
Scaffold1	1867467	1867754
Scaffold1	1867913	1868296
Scaffold1	1872170	1872372
Scaffold1	1873163	1875477
Scaffold1	1877233	1878936
Scaffold1	1879813	1883658
Scaffold1	1884947	1886322
Scaffold1	1889123	1889462
Scaffold1	1889879	1890034
Scaffold1	1892945	1893293
Scaffold1	1911582	1911937
Scaffold1	1932532	1932746
Scaffold1	1937275	1938127
Scaffold1	1938498	1939012
Scaffold1	1943347	1944685
Scaffold1	1954102	1954349
Scaffold1	1955685	1956227
Scaffold1	1956643	1956848
Scaffold1	1957102	1957456
Scaffold1	1978484	1978548
Scaffold1	1989243	1989316
Scaffold1	2011808	2012047
Scaffold1	2012166	2013066
Scaffold1	2013665	2014040
Scaffold1	2030580	2032048
Scaffold1	2038349	2038868
Scaffold1	2045370	2045636
Scaffold1	2049539	2050171
Scaffold1	2050573	2050915
Scaffold1	2053572	2055797
Scaffold1	2056120	2056317
Scaffold1	2057125	2057176
Scaffold1	2057405	2058178
Scaffold1	2058372	2058467
Scaffold1	2058729	2059183
Scaffold1	2062128	2062892
Scaffold1	2063884	2064843
Scaffold1	2068435	2068621
Scaffold1	2072811	2073060
Scaffold1	2073357	2074347
Scaffold1	2074519	2075265
Scaffold1	2076250	2076564
Scaffold1	2078916	2079768
Scaffold1	2087805	2088266
Scaffold1	2088598	2088924
Scaffold1	2089577	2089670
Scaffold1	2097532	2098140
Scaffold1	2098676	2098761
Scaffold1	2108205	2108687
Scaffold1	2116324	2116549
Scaffold1	2120667	2120822
Scaffold1	2130474	2130904
Scaffold1	2139235	2139535
Scaffold1	2140026	2140871
Scaffold1	2147294	2147431
Scaffold10	3039	3337
Scaffold10	5642	6200
Scaffold10	7961	8131
Scaffold10	11268	11801
Scaffold10	15269	15791
Scaffold10	16305	16451
Scaffold10	28511	29255
Scaffold10	35359	35448
Scaffold10	42607	42837
Scaffold10	44402	44467
Scaffold10	57395	57459
Scaffold10	61883	62896
Scaffold10	63866	64428
Scaffold10	122972	123090
Scaffold10	135374	136551
Scaffold10	138181	140098
Scaffold10	142159	143066
Scaffold10	144444	144745
Scaffold10	157927	158597
Scaffold10	203472	203804
Scaffold10	235198	235399
Scaffold10	242766	243373
Scaffold10	244656	245337
Scaffold10	252338	252487
Scaffold10	266454	266634
Scaffold10	270839	271097
Scaffold10	274925	275147
Scaffold10	277725	277857
Scaffold10	290280	290575
Scaffold10	301718	302017
Scaffold10	303747	304057
Scaffold10	306828	307120
Scaffold10	307276	307578
Scaffold10	307745	308298
Scaffold10	313249	313343
Scaffold10	324958	325838
Scaffold10	326504	327210
Scaffold10	328739	329058
Scaffold10	329473	330226
Scaffold10	331639	332942
Scaffold10	362718	362840
Scaffold10	390366	390534
Scaffold10	407794	407972
Scaffold10	424615	426073
Scaffold10	452028	452255
Scaffold10	456928	457989
Scaffold10	460844	466584
Scaffold10	471054	473443
Scaffold10	481171	481309
Scaffold10	481576	481873
Scaffold10	486993	487528
Scaffold10	490896	491009
Scaffold10	496853	501783
Scaffold10	514485	515540
Scaffold10	519812	520265
Scaffold10	529516	529648
Scaffold10	537354	538106
Scaffold10	539290	542153
Scaffold10	550696	551188
Scaffold10	553870	554018
Scaffold10	563913	564453
Scaffold10	567153	567636
Scaffold10	568332	568692
Scaffold10	568939	570352
Scaffold10	570571	571038
Scaffold10	571523	572156
Scaffold10	572795	573039
Scaffold10	586104	586463
Scaffold10	586808	589499
Scaffold10	589709	590038
Scaffold10	590395	590455
Scaffold10	590979	591776
Scaffold10	593922	594041
Scaffold10	594701	595918
Scaffold10	599164	599654
Scaffold10	620320	620720
Scaffold10	622116	622510
Scaffold10	622853	624003
Scaffold10	624574	624846
Scaffold10	626185	626384
Scaffold10	627518	627741
Scaffold10	631007	631074
Scaffold10	654235	654462
Scaffold10	660653	660982
Scaffold10	663711	664381
Scaffold10	668570	668614
Scaffold10	672313	673707
Scaffold10	674884	674995
Scaffold10	676549	678426
Scaffold10	679112	679251
Scaffold10	680981	681253
Scaffold10	714564	715094
Scaffold10	715289	716345
Scaffold10	716520	716800
Scaffold10	717438	718685
Scaffold10	718824	720456
Scaffold10	720858	721186
Scaffold10	723799	724369
Scaffold10	724716	725690
Scaffold10	726095	726181
Scaffold10	727241	727662
Scaffold10	728327	728602
Scaffold10	730073	731770
Scaffold10	731953	733781
Scaffold10	740859	741029
Scaffold10	747434	747875
Scaffold10	750335	750488
Scaffold10	751557	751906
Scaffold10	761896	763882
Scaffold10	808748	811589
Scaffold10	812406	813498
Scaffold10	821343	821470
Scaffold10	823416	824085
Scaffold10	839443	840514
Scaffold10	845390	846006
Scaffold10	860120	860786
Scaffold10	867755	867954
Scaffold10	875304	875528
Scaffold10	876578	876987
Scaffold10	883370	883944
Scaffold10	886984	887672
Scaffold10	912829	914022
Scaffold10	921647	921939
Scaffold10	930212	930693
Scaffold10	931680	931886
Scaffold10	932869	934545
Scaffold10	938767	939643
Scaffold10	943823	944474
Scaffold10	945887	946003
Scaffold10	970907	972984
Scaffold10	977594	977951
Scaffold10	1030760	1030792
Scaffold10	1039860	1040215
Scaffold10	1045442	1045513
Scaffold10	1081620	1082883
Scaffold10	1086482	1087806
Scaffold10	1138346	1138554
Scaffold10	1142473	1142575
Scaffold10	1146352	1146879
Scaffold10	1146940	1147713
Scaffold10	1157408	1158956
Scaffold10	1160290	1160463
Scaffold10	1160618	1161203
Scaffold10	1161651	1162447
Scaffold10	1163124	1164514
Scaffold10	1164743	1164804
Scaffold10	1165521	1165785
Scaffold10	1167566	1168115
Scaffold10	1169991	1170081
Scaffold10	1170730	1170980
Scaffold10	1171154	1171366
Scaffold10	1174676	1174920
Scaffold10	1176317	1177468
Scaffold10	1178845	1179397
Scaffold10	1193960	1194004
Scaffold10	1199846	1199993
Scaffold10	1205877	1206783
Scaffold10	1212355	1212618
Scaffold10	1213882	1214232
Scaffold10	1267562	1268045
Scaffold10	1283589	1283715
Scaffold10	1284419	1285105
Scaffold10	1298261	1298660
Scaffold10	1311274	1311617
Scaffold10	1311883	1312144
Scaffold10	1325617	1327392
Scaffold10	1330028	1331023
Scaffold10	1333067	1333501
Scaffold10	1334768	1334840
Scaffold10	1336760	1337497
Scaffold10	1338818	1339602
Scaffold10	1362618	1362931
Scaffold10	1363752	1365339
Scaffold10	1365499	1365706
Scaffold10	1371474	1372632
Scaffold10	1373138	1374081
Scaffold10	1383094	1383394
Scaffold10	1384651	1384912
Scaffold10	1390367	1390755
Scaffold10	1417197	1417261
Scaffold10	1442906	1442929
Scaffold10	1498807	1499009
Scaffold10	1502561	1503017
Scaffold10	1505657	1506909
Scaffold10	1508112	1508510
Scaffold10	1508640	1509571
Scaffold10	1521935	1522192
Scaffold10	1522847	1523061
Scaffold10	1524436	1527474
Scaffold10	1530520	1531112
Scaffold10	1531294	1532489
Scaffold10	1533918	1534270
Scaffold10	1542809	1543257
Scaffold10	1547262	1547416
Scaffold10	1548177	1548427
Scaffold10	1563975	1564889
Scaffold10	1565412	1566126
Scaffold10	1566375	1566597
Scaffold10	1571886	1572648
Scaffold10	1581292	1581423
Scaffold10	1598404	1599192
Scaffold10	1609115	1609322
Scaffold10	1612466	1613512
Scaffold10	1623426	1624814
Scaffold10	1645667	1646693
Scaffold10	1648039	1649051
Scaffold10	1649982	1650440
Scaffold10	1694888	1696176
Scaffold10	1696915	1697601
Scaffold10	1698075	1698337
Scaffold10	1698707	1701758
Scaffold10	1706032	1706703
Scaffold10	1706934	1707430
Scaffold10	1710924	1711491
Scaffold10	1712040	1712600
Scaffold10	1712867	1713973
Scaffold10	1718918	1720397
Scaffold10	1720596	1722946
Scaffold10	1723211	1724325
Scaffold10	1727854	1728215
Scaffold10	1730534	1731179
Scaffold10	1731261	1731499
Scaffold10	1732448	1733658
Scaffold10	1734488	1734609
Scaffold10	1734938	1736614
Scaffold10	1738116	1739464
Scaffold10	1742778	1743412
Scaffold10	1748908	1749035
Scaffold10	1755347	1757517
Scaffold10	1766646	1767646
Scaffold10	1772633	1773237
Scaffold10	1773579	1773760
Scaffold10	1778650	1779480
Scaffold10	1789488	1789946
Scaffold10	1804839	1805190
Scaffold10	1815756	1815815
Scaffold10	1832293	1832696
Scaffold10	1835258	1835355
Scaffold10	1838175	1838289
Scaffold10	1843222	1843277
Scaffold10	1843468	1843995
Scaffold10	1865599	1865812
Scaffold10	1873194	1873461
Scaffold10	1874709	1875103
Scaffold10	1875407	1876472
Scaffold10	1879690	1879770
Scaffold10	1883287	1883310
Scaffold10	1884543	1884810
Scaffold10	1888634	1889049
Scaffold10	1889341	1889914
Scaffold10	1895001	1897156
Scaffold10	1897510	1897833
Scaffold10	1900272	1900579
Scaffold10	1906574	1906944
Scaffold10	1908225	1911112
Scaffold10	1915524	1916428
Scaffold10	1920838	1920899
Scaffold10	1923170	1923579
Scaffold10	1933576	1933863
Scaffold10	1934356	1935802
Scaffold10	1947009	1947667
Scaffold10	1954485	1954758
Scaffold10	1954983	1955221
Scaffold10	1959964	1960251
Scaffold10	1970330	1971540
Scaffold10	1972801	1973969
Scaffold10	1991583	1992572
Scaffold10	2012290	2012364
Scaffold10	2016586	2017367
Scaffold10	2017849	2018860
Scaffold10	2025916	2026730
Scaffold10	2038636	2040470
Scaffold10	2041597	2041949
Scaffold10	2045003	2045041
Scaffold10	2046997	2047939
Scaffold10	2075458	2076614
Scaffold10	2085765	2085953
Scaffold10	2089644	2090850
Scaffold10	2091928	2092192
Scaffold10	2099181	2099898
Scaffold10	2100434	2100624
Scaffold10	2100724	2100979
Scaffold10	2102152	2102833
Scaffold10	2104818	2105066
Scaffold10	2113983	2114284
Scaffold10	2117759	2117976
Scaffold10	2119826	2119919
Scaffold10	2124818	2125617
Scaffold10	2130327	2131079
Scaffold10	2132098	2132127
Scaffold10	2139809	2140099
Scaffold10	2143875	2145109
Scaffold10	2148272	2148486
Scaffold10	2149049	2150496
Scaffold10	2152330	2154037
Scaffold10	2155094	2155305
Scaffold10	2162195	2162550
Scaffold10	2165433	2166799
Scaffold10	2172701	2173124
Scaffold10	2173640	2174257
Scaffold10	2176527	2176650
Scaffold10	2180482	2180545
Scaffold10	2184879	2186044
Scaffold10	2186566	2186880
Scaffold100	1717	2078
Scaffold100	6995	7415
Scaffold100	9187	10282
Scaffold100	20278	20349
Scaffold100	20993	21611
Scaffold100	31098	31327
Scaffold100	33828	34207
Scaffold100	34539	34979
Scaffold100	64035	64848
Scaffold100	77479	77566
Scaffold100	112717	113060
Scaffold100	144514	144895
Scaffold100	145158	145906
Scaffold100	157750	158375
Scaffold100	162071	162243
Scaffold100	163621	164169
Scaffold100	200942	201183
Scaffold100	209848	210339
Scaffold100	213891	214105
Scaffold100	216113	216309
Scaffold100	235253	235296
Scaffold100	251596	251972
Scaffold100	293042	293580
Scaffold100	298077	298934
Scaffold100	299729	300357
Scaffold100	306899	307085
Scaffold100	313613	314017
Scaffold100	317816	318032
Scaffold100	322400	322539
Scaffold100	323510	323575
Scaffold100	343690	344766
Scaffold100	347141	348523
Scaffold100	368493	369124
Scaffold100	372622	372709
Scaffold100	376960	377174
Scaffold100	378298	378787
Scaffold100	384495	384781
Scaffold100	385325	386545
Scaffold100	387115	387246
Scaffold100	387789	388016
Scaffold100	392106	392152
Scaffold100	392755	393165
Scaffold100	398776	399265
Scaffold100	401316	401480
Scaffold100	402098	403712
Scaffold100	406779	407012
Scaffold100	411803	413178
Scaffold100	416158	416562
Scaffold100	418632	420466
Scaffold100	421369	421957
Scaffold100	432291	432594
Scaffold100	434552	434939
Scaffold100	437432	438312
Scaffold100	439248	439992
Scaffold100	441072	441809
Scaffold100	442817	443661
Scaffold100	443966	449118
Scaffold100	449479	449531
Scaffold100	450207	451125
Scaffold100	451891	453939
Scaffold100	455019	455237
Scaffold100	456078	459731
Scaffold100	468280	468706
Scaffold100	471470	471798
Scaffold100	473343	473456
Scaffold100	498978	499767
Scaffold100	502382	503186
Scaffold100	507135	507260
Scaffold100	525278	525629
Scaffold100	543173	543332
Scaffold100	557049	557732
Scaffold100	559786	561666
Scaffold100	562724	564597
Scaffold100	567250	568091
Scaffold100	569477	570250
Scaffold100	593124	593874
Scaffold100	597680	597889
Scaffold100	598959	599153
Scaffold100	610604	611359
Scaffold100	611495	612076
Scaffold100	612156	612238
Scaffold100	612780	613907
Scaffold100	616390	618622
Scaffold100	621925	622174
Scaffold100	622664	623991
Scaffold100	634405	635067
Scaffold100	636041	636545
Scaffold100	643982	644112
Scaffold100	674365	674511
Scaffold100	677709	678017
Scaffold100	678762	679040
Scaffold100	681345	681683
Scaffold100	682411	683608
Scaffold100	685357	685757
Scaffold100	699942	700767
Scaffold100	703446	703697
Scaffold100	704296	705031
Scaffold100	705428	705669
Scaffold100	706131	706455
Scaffold100	707598	708330
Scaffold100	710270	711787
Scaffold100	712449	712784
Scaffold100	721164	722023
Scaffold100	725699	726364
Scaffold100	728736	729041
Scaffold100	734130	734316
Scaffold100	737464	737684
Scaffold100	746925	747524
Scaffold100	753631	754601
Scaffold100	755361	755477
Scaffold100	760852	761222
Scaffold100	763847	764210
Scaffold100	765346	765878
Scaffold100	766123	766394
Scaffold100	767191	767517
Scaffold100	767627	767701
Scaffold100	769240	769845
Scaffold100	770385	770477
Scaffold100	773882	774520
Scaffold100	775095	775928
Scaffold100	776283	776804
Scaffold100	779106	779542
Scaffold100	789278	789631
Scaffold100	790003	790248
Scaffold100	800793	801288
Scaffold100	801582	801906
Scaffold100	808133	808175
Scaffold100	809274	809677
Scaffold100	813152	813341
Scaffold100	816190	816468
Scaffold100	817073	817599
Scaffold100	818159	818496
Scaffold100	819503	820426
Scaffold100	840111	840545
Scaffold100	840749	841236
Scaffold100	842242	842778
Scaffold100	844476	845109
Scaffold100	869659	869912
Scaffold100	876051	876094
Scaffold100	880436	881113
Scaffold100	881400	881490
Scaffold100	885007	885848
Scaffold100	894335	900411
Scaffold100	903158	903217
Scaffold100	903343	903638
Scaffold100	919827	920031
Scaffold100	924495	924671
Scaffold100	927058	927137
Scaffold100	929424	929749
Scaffold100	930124	930463
Scaffold100	934161	934264
Scaffold100	934444	936801
Scaffold100	936968	937374
Scaffold100	937475	937875
Scaffold100	948029	948540
Scaffold100	950901	951052
Scaffold100	970725	971489
Scaffold100	983815	984352
Scaffold1000	11786	11998
Scaffold1000	27337	27614
Scaffold1000	27684	27800
Scaffold1000	30670	30925
Scaffold1000	31170	31283
Scaffold1000	31469	32182
Scaffold1000	33054	33665
Scaffold1000	34523	36595
Scaffold1000	37000	37482
Scaffold1000	38702	39050
Scaffold1000	39257	40376
Scaffold1000	40891	41306
Scaffold1000	41876	42547
Scaffold1000	42699	43594
Scaffold1000	44134	45052
Scaffold1000	45312	46524
Scaffold1000	46752	47048
Scaffold1000	47602	47807
Scaffold1000	48190	50202
Scaffold1000	50472	53988
Scaffold1000	54153	54585
Scaffold1000	55556	55855
Scaffold1000	55949	56420
Scaffold1000	56605	57415
Scaffold1000	58317	62928
Scaffold1000	63274	66211
Scaffold1000	67357	69527
Scaffold1000	69653	71128
Scaffold1000	71585	71911
Scaffold1000	72341	72672
Scaffold1000	73178	73770
Scaffold1000	73802	73972
Scaffold1000	74362	74712
Scaffold1000	75204	76377
Scaffold1000	76491	77027
Scaffold1000	77326	77507
Scaffold1000	77576	77905
Scaffold1000	77936	78191
Scaffold1000	78975	79324
Scaffold1000	79627	80135
Scaffold1000	80412	80947
Scaffold1000	81145	81272
Scaffold1000	81970	82887
Scaffold1000	83326	83909
Scaffold1000	84797	85557
Scaffold1000	86392	87012
Scaffold1000	87368	94283
Scaffold1000	94320	95372
Scaffold1000	95403	96455
Scaffold1000	97086	101151
Scaffold1000	101380	104454
Scaffold1000	104698	106405
Scaffold1000	106499	108243
Scaffold1000	112395	113014
Scaffold10002	6	180
Scaffold10007	76	261
Scaffold1001	120	332
Scaffold1001	3507	3660
Scaffold1001	16912	17416
Scaffold1001	21446	22148
Scaffold1001	22823	23427
Scaffold1001	26065	26862
Scaffold1001	28793	29008
Scaffold1001	40211	41515
Scaffold1001	68738	69153
Scaffold1001	74354	74767
Scaffold1001	75790	76406
Scaffold1001	80229	80661
Scaffold1001	82573	83060
Scaffold1001	83251	84265
Scaffold1001	84500	85031
Scaffold1001	85529	86607
Scaffold1001	86874	87084
Scaffold1001	89410	90686
Scaffold1001	94997	95426
Scaffold1001	109873	110037
Scaffold1001	111134	111339
Scaffold1001	119817	120409
Scaffold1001	139747	139992
Scaffold1001	140842	141029
Scaffold1001	142843	144315
Scaffold1001	147350	150635
Scaffold1001	152960	153046
Scaffold1001	154584	154783
Scaffold1001	160410	161141
Scaffold10011	3134	4159
Scaffold10015	341	626
Scaffold1002	155	912
Scaffold1002	19249	23046
Scaffold1002	30414	31489
Scaffold1002	31945	32026
Scaffold1002	41680	42033
Scaffold1002	45732	45990
Scaffold1002	46405	46747
Scaffold1002	49349	49902
Scaffold1002	49987	50440
Scaffold1002	50821	51186
Scaffold1002	54475	55132
Scaffold1002	56717	56790
Scaffold1002	58283	58419
Scaffold1002	66232	66385
Scaffold1002	78461	78741
Scaffold1002	78844	78995
Scaffold1002	79813	80740
Scaffold1002	88395	89354
Scaffold1002	97531	101082
Scaffold1002	105284	105983
Scaffold1002	107384	108184
Scaffold1002	108283	108403
Scaffold1002	110232	110688
Scaffold1002	118225	118369
Scaffold1002	118641	119203
Scaffold1002	124408	124554
Scaffold1002	126617	127313
Scaffold1002	129997	130213
Scaffold1002	135255	135967
Scaffold1002	136462	138016
Scaffold1002	139009	139208
Scaffold1002	148069	148144
Scaffold1002	148471	148652
Scaffold1002	163399	163895
Scaffold1002	173268	174263
Scaffold1002	175306	175517
Scaffold1002	175615	175948
Scaffold1002	177473	178728
Scaffold1002	183386	183438
Scaffold1002	193382	193680
Scaffold1002	195274	195768
Scaffold1002	205220	205413
Scaffold1002	229426	229531
Scaffold1002	240648	241014
Scaffold1002	290363	290620
Scaffold1002	294971	296040
Scaffold1002	297038	298718
Scaffold1002	302039	302392
Scaffold1002	304626	306391
Scaffold1002	312504	314284
Scaffold1002	321291	321519
Scaffold1002	323258	323564
Scaffold1002	345774	347421
Scaffold1002	362191	362256
Scaffold1002	368044	368124
Scaffold1002	369805	369890
Scaffold10026	224	659
Scaffold10028	579	675
Scaffold1003	6543	7161
Scaffold1003	7487	7891
Scaffold1003	22920	24688
Scaffold1003	25602	28438
Scaffold1003	33273	33388
Scaffold1003	34913	35626
Scaffold1003	36532	38084
Scaffold1003	38222	38440
Scaffold1003	40524	40866
Scaffold1003	41376	41503
Scaffold1003	41831	42761
Scaffold1003	43555	44359
Scaffold1003	47306	47638
Scaffold1003	48564	48766
Scaffold1003	49546	50446
Scaffold1003	51248	51521
Scaffold1003	54659	55593
Scaffold1003	55776	56002
Scaffold1003	57354	57431
Scaffold1003	65319	65540
Scaffold1003	68022	71687
Scaffold1003	71883	73181
Scaffold1003	76585	76983
Scaffold1003	80330	80486
Scaffold1003	125715	126144
Scaffold1003	126407	126582
Scaffold1003	127341	128291
Scaffold1003	188275	188542
Scaffold1003	190643	190935
Scaffold1003	238489	238963
Scaffold1003	314838	315378
Scaffold1003	334893	336262
Scaffold10031	736	865
Scaffold10033	297	913
Scaffold10034	0	607
Scaffold10038	14	326
Scaffold1004	7980	8117
Scaffold1004	8202	8359
Scaffold1004	12370	12770
Scaffold1004	13523	14054
Scaffold1004	14770	14937
Scaffold1004	18747	18821
Scaffold1004	21538	21943
Scaffold1004	26827	26973
Scaffold1004	27093	27676
Scaffold1004	29232	30900
Scaffold1004	40601	42475
Scaffold1004	43741	44285
Scaffold1004	66868	67013
Scaffold1004	68785	70175
Scaffold1004	81339	81395
Scaffold1004	81767	87712
Scaffold1004	87925	91382
Scaffold1004	91673	94689
Scaffold1004	98826	99145
Scaffold1004	99595	99861
Scaffold1004	104709	104820
Scaffold1004	110595	110833
Scaffold1004	114980	115094
Scaffold1004	116302	117283
Scaffold1004	121756	122032
Scaffold1004	122367	122929
Scaffold1004	125092	126585
Scaffold1004	127013	127290
Scaffold1004	139340	140030
Scaffold1004	143945	144307
Scaffold1004	150524	150750
Scaffold1004	152094	152346
Scaffold1004	153503	153583
Scaffold1004	156200	156379
Scaffold1004	156887	157793
Scaffold1004	165945	166246
Scaffold1004	166509	166804
Scaffold1004	169784	169954
Scaffold1004	176495	176749
Scaffold1004	180568	180869
Scaffold1004	185441	186779
Scaffold1004	187040	187175
Scaffold1004	189342	189709
Scaffold1004	190859	191207
Scaffold1004	191602	193708
Scaffold1004	194309	194366
Scaffold1004	195400	195740
Scaffold1004	198815	199271
Scaffold1004	202063	202838
Scaffold1004	203214	205869
Scaffold1004	214466	215009
Scaffold1004	222967	223983
Scaffold1004	224598	224908
Scaffold1004	227358	228318
Scaffold1004	232779	232897
Scaffold10040	343	1190
Scaffold10042	32	431
Scaffold1005	1324	1447
Scaffold1005	27037	27508
Scaffold1005	27787	28131
Scaffold1005	30880	32158
Scaffold1005	32233	33024
Scaffold1005	37517	38049
Scaffold1005	38766	39043
Scaffold1005	106426	107799
Scaffold1005	130228	130544
Scaffold1005	136052	136593
Scaffold1005	139200	139252
Scaffold1005	150754	150875
Scaffold1005	159121	159373
Scaffold1005	159747	160051
Scaffold1005	164231	164358
Scaffold1005	164867	165244
Scaffold1005	165838	165883
Scaffold1005	169417	170087
Scaffold1005	184795	185774
Scaffold1005	191172	191282
Scaffold1005	194743	194787
Scaffold1005	197846	197931
Scaffold1005	203482	203681
Scaffold1005	211986	213065
Scaffold1005	226221	226654
Scaffold10053	735	750
Scaffold10054	525	938
Scaffold10055	127	814
Scaffold10056	159	315
Scaffold1006	23	9609
Scaffold1006	10794	12039
Scaffold1006	13231	13448
Scaffold1006	13678	14694
Scaffold1006	18696	19655
Scaffold1006	44904	45187
Scaffold1006	57573	58705
Scaffold1006	62309	62528
Scaffold1006	63031	63117
Scaffold1006	65878	66073
Scaffold1006	67421	67802
Scaffold1006	72280	72601
Scaffold1006	73720	74186
Scaffold1006	81149	81443
Scaffold1006	82229	83309
Scaffold1006	84364	85791
Scaffold1006	90485	91320
Scaffold1006	91835	92495
Scaffold1006	93562	95235
Scaffold1006	103881	104733
Scaffold1006	109422	109883
Scaffold1006	113524	113962
Scaffold1006	140590	140810
Scaffold1006	173690	174038
Scaffold1006	184107	184320
Scaffold1006	197631	198489
Scaffold1006	199691	199860
Scaffold1006	202205	203400
Scaffold1006	219653	219848
Scaffold10062	1	519
Scaffold10063	91	178
Scaffold10063	696	1121
Scaffold10064	111	862
Scaffold10066	81	214
Scaffold10066	453	595
Scaffold10067	820	1212
Scaffold1007	465	1805
Scaffold1007	11159	11938
Scaffold1007	29176	29481
Scaffold1007	32562	33110
Scaffold1007	35807	36252
Scaffold1007	53453	54301
Scaffold1007	66525	67227
Scaffold1007	67579	68045
Scaffold1007	68511	69133
Scaffold1007	80863	81782
Scaffold1007	87246	87470
Scaffold1007	106193	106348
Scaffold1007	151378	151871
Scaffold1007	177506	178158
Scaffold1007	178513	179148
Scaffold10075	406	932
Scaffold1008	604	2430
Scaffold1008	3130	3192
Scaffold1008	3465	7619
Scaffold1008	7739	9044
Scaffold1008	9319	13773
Scaffold1008	14479	14760
Scaffold1008	16130	16710
Scaffold1008	16967	17206
Scaffold1008	18212	18717
Scaffold1008	19184	22600
Scaffold1008	22687	23567
Scaffold1008	24762	24909
Scaffold1008	26307	27120
Scaffold1008	37025	37260
Scaffold1008	39913	39984
Scaffold1008	46383	47162
Scaffold1008	48141	48314
Scaffold1008	49415	49636
Scaffold1008	51315	51634
Scaffold1008	54959	55032
Scaffold1008	57022	57549
Scaffold1008	59238	59313
Scaffold1008	65179	68962
Scaffold1008	71085	71790
Scaffold1008	72304	72505
Scaffold1008	73717	74511
Scaffold1008	75285	75531
Scaffold1008	76073	77852
Scaffold1008	78757	80166
Scaffold1008	83432	83868
Scaffold1008	85991	88590
Scaffold1008	88994	89675
Scaffold1008	90641	91096
Scaffold1008	93077	93364
Scaffold1008	95169	95388
Scaffold1008	95583	96308
Scaffold1008	97012	97128
Scaffold1008	97637	98046
Scaffold1008	99648	101054
Scaffold1008	105660	105999
Scaffold1008	108883	109234
Scaffold1008	110481	111711
Scaffold1008	112143	112615
Scaffold1008	113930	114602
Scaffold1008	114781	116105
Scaffold1008	127188	127276
Scaffold1008	135711	136201
Scaffold1008	147310	147628
Scaffold1008	152316	152428
Scaffold1008	166159	166250
Scaffold1008	170497	170893
Scaffold1008	190699	191007
Scaffold1008	210402	212039
Scaffold1008	219471	219724
Scaffold1008	225863	228206
Scaffold1008	250826	251237
Scaffold1008	254749	255839
Scaffold1008	256692	257466
Scaffold1008	257591	257753
Scaffold1008	258014	258208
Scaffold1008	258437	259711
Scaffold1008	260881	261015
Scaffold1009	995	1474
Scaffold1009	1784	2129
Scaffold1009	2440	2707
Scaffold1009	3365	3741
Scaffold1009	9318	9393
Scaffold1009	19404	19767
Scaffold1009	20819	21649
Scaffold1009	103616	104564
Scaffold1009	110360	110773
Scaffold1009	115054	116167
Scaffold1009	121002	121194
Scaffold1009	123914	123946
Scaffold1009	127257	127356
Scaffold1009	129126	129761
Scaffold1009	132397	132518
Scaffold1009	139715	140610
Scaffold1009	147739	147960
Scaffold1009	153953	154452
Scaffold10092	201	448
Scaffold10093	13	1211
Scaffold10094	139	307
Scaffold10096	10	1273
Scaffold10097	4	602
Scaffold10099	22	540
Scaffold101	92	663
Scaffold101	2423	3571
Scaffold101	3936	4251
Scaffold101	4549	5465
Scaffold101	6685	6990
Scaffold101	7133	7517
Scaffold101	7897	8155
Scaffold101	10605	11941
Scaffold101	12244	12777
Scaffold101	13732	15653
Scaffold101	19666	20423
Scaffold101	22016	22789
Scaffold101	29826	31182
Scaffold101	32888	33177
Scaffold101	35525	36458
Scaffold101	40880	41434
Scaffold101	51735	51992
Scaffold101	60484	60848
Scaffold101	88636	89158
Scaffold101	109467	110060
Scaffold101	115558	115718
Scaffold101	116753	117623
Scaffold101	129047	129087
Scaffold101	136067	137348
Scaffold101	137962	138181
Scaffold101	139308	139989
Scaffold101	145700	146176
Scaffold101	150028	150073
Scaffold101	154297	155185
Scaffold101	155424	155743
Scaffold101	156371	157113
Scaffold101	157475	157912
Scaffold101	158220	158686
Scaffold101	172611	172865
Scaffold101	173503	174350
Scaffold101	176249	176911
Scaffold101	176950	177146
Scaffold101	182618	182655
Scaffold101	188307	188455
Scaffold101	189279	189958
Scaffold101	190686	191000
Scaffold101	197169	197381
Scaffold101	197504	198182
Scaffold101	198383	199292
Scaffold101	199525	199992
Scaffold101	200225	200389
Scaffold101	203672	203935
Scaffold101	204052	204235
Scaffold101	204900	205734
Scaffold101	207622	207711
Scaffold101	208899	209311
Scaffold101	210090	210329
Scaffold101	213994	215806
Scaffold101	220393	221130
Scaffold101	221205	221587
Scaffold101	223225	224267
Scaffold101	226807	226890
Scaffold101	235940	236044
Scaffold101	236575	236733
Scaffold101	241712	242152
Scaffold101	248085	248347
Scaffold101	248819	248996
Scaffold101	288078	288266
Scaffold101	288572	289385
Scaffold101	289823	290678
Scaffold101	290852	291074
Scaffold101	291317	292396
Scaffold101	341117	342608
Scaffold101	343575	343861
Scaffold101	344183	344408
Scaffold101	368306	369660
Scaffold101	378409	379518
Scaffold101	389132	389187
Scaffold101	390791	391490
Scaffold101	394154	394256
Scaffold101	402433	403490
Scaffold101	451107	451309
Scaffold101	458028	458432
Scaffold101	470258	470401
Scaffold101	480510	480937
Scaffold101	513378	513744
Scaffold101	514159	514448
Scaffold101	515353	515933
Scaffold101	518009	518127
Scaffold101	520232	520405
Scaffold101	523904	524083
Scaffold101	526898	527444
Scaffold101	529685	531366
Scaffold101	539095	539364
Scaffold101	541991	542278
Scaffold101	543547	543964
Scaffold101	563135	564282
Scaffold101	570853	571050
Scaffold101	580552	581217
Scaffold101	585180	585289
Scaffold101	590551	590942
Scaffold101	621843	622058
Scaffold101	622151	622511
Scaffold101	629072	629650
Scaffold101	635727	635857
Scaffold101	655023	655301
Scaffold101	662351	662549
Scaffold101	665437	665820
Scaffold101	672958	674204
Scaffold101	685005	687501
Scaffold101	687866	695041
Scaffold101	696143	698761
Scaffold101	699084	704849
Scaffold101	705247	705543
Scaffold101	706239	706637
Scaffold101	706863	710140
Scaffold101	710396	710547
Scaffold101	710956	711030
Scaffold101	711451	712808
Scaffold101	735061	735464
Scaffold101	735597	735771
Scaffold101	736391	737278
Scaffold101	737834	738155
Scaffold101	744774	746077
Scaffold101	748721	749134
Scaffold101	755254	755368
Scaffold101	756969	757368
Scaffold101	763243	763603
Scaffold101	765153	765458
Scaffold101	766153	766392
Scaffold101	782617	782662
Scaffold101	786317	786466
Scaffold101	790889	791063
Scaffold101	794584	794911
Scaffold101	806458	806609
Scaffold101	807007	807278
Scaffold101	832171	832215
Scaffold101	848465	848530
Scaffold101	879031	879259
Scaffold1010	4355	5269
Scaffold1010	7901	9219
Scaffold1010	10025	10119
Scaffold1010	10348	10492
Scaffold1010	10761	10777
Scaffold1010	11890	12004
Scaffold1010	18603	19341
Scaffold1010	20466	20846
Scaffold1010	21546	22678
Scaffold1010	23613	23889
Scaffold1010	26262	26590
Scaffold1010	27535	27830
Scaffold1010	29202	29677
Scaffold1010	42748	43413
Scaffold1010	114707	114892
Scaffold1010	119263	120085
Scaffold1010	133981	134139
Scaffold1010	138832	139564
Scaffold1010	139987	140091
Scaffold1010	140151	140496
Scaffold1010	142327	142371
Scaffold1010	143178	143955
Scaffold1010	144378	144529
Scaffold1010	147076	147382
Scaffold1010	149163	149502
Scaffold1010	150032	153430
Scaffold1010	153908	154444
Scaffold1010	157428	157670
Scaffold1010	160272	160416
Scaffold1010	165699	165848
Scaffold1010	167155	167408
Scaffold1010	173545	173577
Scaffold1010	191598	191851
Scaffold1010	200545	200637
Scaffold1010	208701	208842
Scaffold1010	226299	226345
Scaffold1010	229366	229492
Scaffold1010	229934	230448
Scaffold1010	238853	239158
Scaffold1010	251782	252272
Scaffold1010	260204	261082
Scaffold1010	261771	263427
Scaffold1010	268214	268679
Scaffold1010	272959	273538
Scaffold1010	275860	275934
Scaffold1010	282938	283235
Scaffold1010	288612	289634
Scaffold1010	295649	296591
Scaffold1010	306779	307861
Scaffold1010	312373	312577
Scaffold1010	316882	316918
Scaffold1010	320163	320317
Scaffold1010	324447	324715
Scaffold1010	327280	327502
Scaffold1010	327838	328257
Scaffold10104	79	279
Scaffold10109	46	216
Scaffold10109	1089	1244
Scaffold1011	47846	47945
Scaffold1011	48017	48583
Scaffold1011	51307	51354
Scaffold1011	51986	52020
Scaffold1011	71755	71921
Scaffold1011	86146	86294
Scaffold1011	89040	90532
Scaffold1011	91337	91870
Scaffold1011	94180	94403
Scaffold1011	97727	98027
Scaffold1011	98678	98863
Scaffold1011	105904	107520
Scaffold1011	110388	111210
Scaffold1011	117755	117920
Scaffold1011	118417	118773
Scaffold1011	121101	121686
Scaffold1011	122345	122731
Scaffold1011	123245	127846
Scaffold1011	129521	138441
Scaffold1011	138532	144293
Scaffold1011	145018	148305
Scaffold1011	157161	157992
Scaffold1011	158763	158853
Scaffold1011	166295	166477
Scaffold1011	169686	170013
Scaffold1011	171192	171203
Scaffold1011	171835	171906
Scaffold1011	172955	173336
Scaffold1011	174305	176855
Scaffold1011	182310	183225
Scaffold1011	184343	185484
Scaffold1011	185659	186619
Scaffold1011	194808	195817
Scaffold1011	205371	205953
Scaffold1011	207296	209480
Scaffold1011	212224	212663
Scaffold10117	79	645
Scaffold1012	0	2691
Scaffold1012	2841	5157
Scaffold1012	5589	5702
Scaffold1012	6630	7451
Scaffold1012	8073	9991
Scaffold1012	14453	15098
Scaffold1012	16332	16639
Scaffold1012	20196	21249
Scaffold1012	21333	23697
Scaffold1012	23835	24031
Scaffold1012	27838	28143
Scaffold1012	32210	33666
Scaffold1012	35630	36159
Scaffold1012	36822	37173
Scaffold1012	37237	37880
Scaffold1012	38740	38931
Scaffold1012	41667	41748
Scaffold1012	42262	42561
Scaffold1012	43368	44041
Scaffold1012	44066	44340
Scaffold1012	48704	49361
Scaffold1012	50144	50416
Scaffold1012	53067	53533
Scaffold1012	63644	64045
Scaffold1012	64681	65121
Scaffold1012	69082	69218
Scaffold1012	71442	72760
Scaffold1012	73252	73829
Scaffold1012	74276	74492
Scaffold1012	74904	75512
Scaffold1012	75824	76203
Scaffold1012	82574	82826
Scaffold1012	96913	97651
Scaffold1012	100070	101238
Scaffold1012	101924	102119
Scaffold1012	102575	102779
Scaffold1012	103116	104386
Scaffold1012	104836	105066
Scaffold1012	106372	107464
Scaffold1012	116380	116482
Scaffold1012	122738	123548
Scaffold1012	123834	124837
Scaffold1012	125933	127045
Scaffold1012	127958	128245
Scaffold1012	130030	130411
Scaffold1012	145304	145564
Scaffold1012	147821	148744
Scaffold1012	156623	157312
Scaffold1012	157503	159198
Scaffold1012	161915	162894
Scaffold1012	163675	165080
Scaffold1012	170059	170606
Scaffold1012	206561	208401
Scaffold1012	229674	230361
Scaffold1012	230540	231203
Scaffold1012	233248	233338
Scaffold1012	237287	239826
Scaffold1012	243579	244064
Scaffold10120	148	1482
Scaffold10123	31	588
Scaffold10124	0	778
Scaffold1013	9056	9713
Scaffold1013	10020	10295
Scaffold1013	11598	12420
Scaffold1013	31604	31684
Scaffold1013	48400	48735
Scaffold1013	64078	64285
Scaffold1013	89437	89719
Scaffold1013	102637	102912
Scaffold1013	113198	113684
Scaffold1013	114279	114463
Scaffold1013	115557	118718
Scaffold1013	118720	119706
Scaffold1013	124508	124682
Scaffold1013	128693	129410
Scaffold1013	129982	130256
Scaffold1013	131107	131753
Scaffold1013	132374	132797
Scaffold1013	133114	134837
Scaffold1013	135605	136423
Scaffold1013	146000	146742
Scaffold1013	160548	160751
Scaffold1013	176877	177722
Scaffold1013	179788	180955
Scaffold1013	182733	183324
Scaffold1013	192304	192923
Scaffold1013	200695	201020
Scaffold1013	235901	236148
Scaffold1013	282612	282765
Scaffold1014	12955	13609
Scaffold1014	23327	23626
Scaffold1014	60392	60561
Scaffold1014	67535	68297
Scaffold1014	68484	68564
Scaffold1014	101135	102352
Scaffold1014	108554	109090
Scaffold1014	109287	110113
Scaffold1014	115653	115830
Scaffold1014	129820	129858
Scaffold10142	109	432
Scaffold1015	2685	2884
Scaffold1015	6831	7300
Scaffold1015	7534	7650
Scaffold1015	10356	10619
Scaffold1015	12088	12845
Scaffold1015	18704	18895
Scaffold1015	22833	23080
Scaffold1015	24196	25580
Scaffold1015	26947	27413
Scaffold1015	28091	28421
Scaffold1015	39997	40245
Scaffold1015	66299	66684
Scaffold1015	75703	76043
Scaffold1015	93403	93473
Scaffold1015	110292	110535
Scaffold1015	128802	131267
Scaffold1015	156105	156270
Scaffold1015	272295	272863
Scaffold1015	288629	288923
Scaffold1015	291390	292298
Scaffold1015	293497	296627
Scaffold1015	333137	334566
Scaffold1015	335676	336540
Scaffold1015	336650	337460
Scaffold1015	344131	344331
Scaffold1015	383726	384451
Scaffold1015	386396	386473
Scaffold1015	388367	388890
Scaffold1015	388974	390399
Scaffold1015	393267	394865
Scaffold1015	395225	400187
Scaffold10151	401	1016
Scaffold10152	43	989
Scaffold1016	2698	2740
Scaffold1016	9613	11200
Scaffold1016	17515	17938
Scaffold1016	22002	22022
Scaffold1016	36144	37800
Scaffold1016	50714	51623
Scaffold1016	53065	54198
Scaffold1016	57324	58373
Scaffold1016	58972	59018
Scaffold1016	67339	67593
Scaffold1016	68288	68334
Scaffold1016	77269	77437
Scaffold1016	82192	82621
Scaffold1016	85884	86075
Scaffold1016	88991	89458
Scaffold1016	89679	90052
Scaffold1016	90231	90489
Scaffold1016	94458	94901
Scaffold1016	96634	96879
Scaffold1016	97640	98112
Scaffold1016	100019	100345
Scaffold1016	101063	101122
Scaffold1016	102167	102561
Scaffold1016	102954	103625
Scaffold1016	105055	105893
Scaffold1016	105982	107560
Scaffold1016	110094	110326
Scaffold1016	111229	111307
Scaffold1016	121654	122186
Scaffold1016	122352	123991
Scaffold1016	126307	126743
Scaffold1016	127488	127537
Scaffold1016	129754	130708
Scaffold1016	131990	132441
Scaffold1016	141105	141202
Scaffold1016	151917	152051
Scaffold1016	161696	162020
Scaffold1016	163958	165018
Scaffold1016	165366	166636
Scaffold1016	171817	172560
Scaffold1016	172979	173550
Scaffold1016	173782	174732
Scaffold1016	176080	176742
Scaffold1016	178236	178358
Scaffold10165	38	864
Scaffold10167	54	879
Scaffold10169	382	551
Scaffold10169	767	945
Scaffold1017	32096	32234
Scaffold1017	61022	61302
Scaffold1017	71206	72518
Scaffold1017	81103	81221
Scaffold1017	170939	171238
Scaffold1017	180181	180484
Scaffold1017	224574	225402
Scaffold1017	255484	256743
Scaffold10170	5	222
Scaffold1018	66	750
Scaffold1018	30575	31364
Scaffold1018	54622	57143
Scaffold1018	57178	58983
Scaffold1018	116863	116947
Scaffold1018	120509	120860
Scaffold1018	121915	122076
Scaffold1018	131442	132276
Scaffold1018	143822	144098
Scaffold1018	168009	168456
Scaffold1018	182435	182707
Scaffold1018	183061	183883
Scaffold1018	185790	186087
Scaffold1018	187576	187972
Scaffold1018	191788	192253
Scaffold1018	194138	194987
Scaffold1018	199163	199340
Scaffold1018	209815	210267
Scaffold1018	211673	212015
Scaffold1018	214409	214614
Scaffold1018	218789	218847
Scaffold1018	225127	225203
Scaffold1018	226595	226900
Scaffold1018	229837	230280
Scaffold1019	21239	22943
Scaffold1019	26082	26647
Scaffold1019	30505	31354
Scaffold1019	42142	42358
Scaffold1019	49590	49798
Scaffold1019	59951	60071
Scaffold1019	69974	70633
Scaffold1019	84360	84495
Scaffold1019	88091	88208
Scaffold1019	90598	90902
Scaffold1019	90977	91681
Scaffold1019	94700	94887
Scaffold1019	95163	96519
Scaffold1019	100904	101219
Scaffold1019	112443	113565
Scaffold1019	117800	118345
Scaffold1019	119699	120059
Scaffold1019	120479	120648
Scaffold1019	124066	124574
Scaffold1019	144258	144563
Scaffold1019	172133	172442
Scaffold1019	173931	174253
Scaffold1019	175276	175521
Scaffold1019	187511	188292
Scaffold1019	195017	195104
Scaffold1019	200080	200213
Scaffold1019	205401	205978
Scaffold1019	206437	207809
Scaffold1019	209428	209950
Scaffold1019	211386	211549
Scaffold10195	21	604
Scaffold10199	93	562
Scaffold102	15156	16491
Scaffold102	27573	28113
Scaffold102	30074	30228
Scaffold102	30417	30692
Scaffold102	30886	30941
Scaffold102	32670	33417
Scaffold102	41718	42187
Scaffold102	64877	65125
Scaffold102	69297	69961
Scaffold102	76513	77982
Scaffold102	78500	78618
Scaffold102	79067	79276
Scaffold102	125718	126701
Scaffold102	131963	133177
Scaffold102	146376	146791
Scaffold102	148549	148847
Scaffold102	159129	159232
Scaffold102	162254	162539
Scaffold102	166480	167361
Scaffold102	171235	171966
Scaffold102	174204	174298
Scaffold102	175191	176742
Scaffold102	177004	178171
Scaffold102	179305	180749
Scaffold102	180795	183960
Scaffold102	187454	188718
Scaffold102	193219	193648
Scaffold102	203658	203965
Scaffold102	230651	230866
Scaffold102	236948	237043
Scaffold102	241475	241840
Scaffold102	242421	242605
Scaffold102	250773	251281
Scaffold102	253541	254016
Scaffold102	257959	259225
Scaffold102	260187	260992
Scaffold102	262743	266179
Scaffold102	268041	269325
Scaffold102	271531	272003
Scaffold102	273373	274597
Scaffold102	278210	278239
Scaffold102	282431	282843
Scaffold102	285535	285901
Scaffold102	286424	286773
Scaffold102	288191	288498
Scaffold102	292708	293639
Scaffold102	295839	296504
Scaffold102	303740	304193
Scaffold102	309685	309953
Scaffold102	313248	313285
Scaffold102	334195	334541
Scaffold102	342561	344929
Scaffold102	345863	346890
Scaffold102	347349	348919
Scaffold102	349812	351442
Scaffold102	365893	366721
Scaffold102	373236	373414
Scaffold102	387185	387719
Scaffold102	409027	409108
Scaffold102	416714	416951
Scaffold102	420002	420690
Scaffold102	435594	435660
Scaffold102	473382	475001
Scaffold102	483734	483972
Scaffold102	492047	493135
Scaffold102	494141	494371
Scaffold102	500327	500621
Scaffold102	511370	512020
Scaffold102	523879	523972
Scaffold102	530224	530371
Scaffold102	537645	537790
Scaffold102	554216	554495
Scaffold102	556961	556988
Scaffold102	562970	563365
Scaffold102	573681	573790
Scaffold102	583454	583662
Scaffold102	594555	595205
Scaffold102	602508	602776
Scaffold102	609777	610787
Scaffold102	611008	611636
Scaffold102	611830	612878
Scaffold102	617053	617302
Scaffold102	626713	626876
Scaffold102	626986	627951
Scaffold102	643621	644377
Scaffold102	712682	712753
Scaffold102	714706	716853
Scaffold1020	17007	17497
Scaffold1020	20851	21002
Scaffold1020	21803	22134
Scaffold1020	34107	34368
Scaffold1020	51156	51626
Scaffold1020	56336	59415
Scaffold1020	59827	65161
Scaffold1020	65268	71836
Scaffold1020	72152	74762
Scaffold1020	75608	77267
Scaffold1020	78857	79136
Scaffold1020	94470	94957
Scaffold1020	111538	111764
Scaffold1020	114097	115102
Scaffold1020	120102	121239
Scaffold1020	121858	122810
Scaffold1020	123434	127350
Scaffold1020	128109	128277
Scaffold1020	128950	129521
Scaffold1020	133971	134263
Scaffold1021	1404	1584
Scaffold1021	11200	11544
Scaffold1021	14717	14968
Scaffold1021	14999	15890
Scaffold1021	40365	40445
Scaffold1021	40619	41098
Scaffold1021	46046	47210
Scaffold1021	64065	64234
Scaffold1021	67789	68057
Scaffold1021	77818	77967
Scaffold1021	80484	80779
Scaffold1021	109169	109331
Scaffold1021	118228	118505
Scaffold1021	120406	120604
Scaffold1021	131781	132252
Scaffold1021	135279	135454
Scaffold1021	147804	147971
Scaffold1021	161125	161691
Scaffold1021	175167	175539
Scaffold1021	192182	192996
Scaffold10210	11	701
Scaffold10210	948	989
Scaffold10212	137	841
Scaffold10218	4	490
Scaffold1022	95	2592
Scaffold1022	6120	6484
Scaffold1022	8278	8501
Scaffold1022	11446	12180
Scaffold1022	13293	13567
Scaffold1022	28909	29055
Scaffold1022	30155	30511
Scaffold1022	31041	31729
Scaffold1022	32082	32326
Scaffold1022	42426	42815
Scaffold1022	43695	44033
Scaffold1022	45615	46519
Scaffold1022	52374	53514
Scaffold1022	71325	71473
Scaffold1022	82595	83082
Scaffold1022	140048	140402
Scaffold1022	179206	179996
Scaffold10223	1170	1889
Scaffold10224	19	203
Scaffold10226	595	1036
Scaffold1023	7197	8104
Scaffold1023	8664	9854
Scaffold1023	11659	12250
Scaffold1023	14868	15034
Scaffold1023	18003	18761
Scaffold1023	20723	20950
Scaffold1023	22617	24002
Scaffold1023	24949	27555
Scaffold1023	28073	28338
Scaffold1023	29895	31008
Scaffold1023	38379	38554
Scaffold1023	41623	41716
Scaffold1023	45371	45918
Scaffold1023	46039	46987
Scaffold1023	48764	49317
Scaffold1023	49722	49948
Scaffold1023	52542	52634
Scaffold1023	52664	53181
Scaffold1023	54117	54672
Scaffold1023	57454	57835
Scaffold1023	77819	78495
Scaffold1023	87632	87866
Scaffold1023	103752	103862
Scaffold1023	108404	108653
Scaffold1023	112963	113544
Scaffold1023	113602	114569
Scaffold1023	115142	115905
Scaffold1023	116643	116903
Scaffold1023	117102	117533
Scaffold1023	119531	119869
Scaffold1023	121507	122015
Scaffold1023	126581	128421
Scaffold10233	448	658
Scaffold1024	2033	2221
Scaffold1024	11680	12356
Scaffold1024	24600	25490
Scaffold1024	28162	29596
Scaffold1024	30782	31469
Scaffold1024	47214	48802
Scaffold1024	50769	50906
Scaffold1024	58469	59171
Scaffold1024	71602	72452
Scaffold1024	73630	73802
Scaffold1024	88499	90401
Scaffold1024	103914	104986
Scaffold1024	107291	107536
Scaffold1024	147802	148012
Scaffold1024	148244	149372
Scaffold1024	149594	151426
Scaffold1024	191927	192715
Scaffold1024	208312	208442
Scaffold1024	214531	214826
Scaffold1024	218526	218632
Scaffold1024	221054	222562
Scaffold1024	223365	224587
Scaffold1024	234680	235171
Scaffold1024	235861	236079
Scaffold1024	239768	240142
Scaffold1024	242725	243177
Scaffold1024	243871	244195
Scaffold1024	256230	257430
Scaffold10241	1017	1921
Scaffold10246	26	253
Scaffold1025	5173	5721
Scaffold1025	21289	22004
Scaffold1025	23298	24023
Scaffold1025	30814	30931
Scaffold1025	43635	43842
Scaffold1025	44602	44787
Scaffold1025	55526	55743
Scaffold1025	56175	56284
Scaffold1025	65976	66270
Scaffold1025	69594	70244
Scaffold1025	91375	91518
Scaffold1025	103647	103896
Scaffold1025	112420	112639
Scaffold1025	123663	123800
Scaffold1025	132169	132335
Scaffold1025	132559	132664
Scaffold1025	134283	134697
Scaffold1025	176589	176777
Scaffold1025	223942	224224
Scaffold1025	249239	249517
Scaffold1025	264698	265005
Scaffold10255	788	1302
Scaffold10258	49	489
Scaffold1026	64	648
Scaffold1026	30332	30672
Scaffold1026	47873	48105
Scaffold1026	59693	59988
Scaffold1026	63154	63245
Scaffold1026	63622	64901
Scaffold1026	65796	66250
Scaffold1026	88895	89992
Scaffold1026	91129	92441
Scaffold1026	110822	111387
Scaffold1026	124670	125850
Scaffold1026	126797	126968
Scaffold1026	127269	128416
Scaffold1026	131072	131211
Scaffold1026	134041	134149
Scaffold1026	135739	135849
Scaffold1026	138598	138813
Scaffold1026	158765	159229
Scaffold1026	159831	160090
Scaffold1026	160471	160753
Scaffold1026	164321	165641
Scaffold1026	165882	166008
Scaffold1026	166384	166902
Scaffold1026	167302	167459
Scaffold1026	168518	168829
Scaffold1026	175930	176170
Scaffold1026	176550	176716
Scaffold1026	177346	177640
Scaffold1026	178210	178358
Scaffold1026	181716	182007
Scaffold1026	182433	183109
Scaffold1026	185276	185544
Scaffold1026	188431	188566
Scaffold10260	136	691
Scaffold10263	35	485
Scaffold10268	13	1186
Scaffold1027	2232	2646
Scaffold1027	18759	19197
Scaffold1027	20903	21028
Scaffold1027	32532	32812
Scaffold1027	33483	34138
Scaffold1027	47607	48319
Scaffold1027	57410	57692
Scaffold1027	64226	65176
Scaffold1027	65831	67972
Scaffold1027	95543	95876
Scaffold1027	96800	97311
Scaffold1027	98781	99916
Scaffold1027	117334	117440
Scaffold1027	118812	119273
Scaffold1027	119669	119937
Scaffold1027	120499	121066
Scaffold1027	143215	143434
Scaffold1027	145688	147058
Scaffold1027	147697	148575
Scaffold1027	149079	150085
Scaffold1027	153109	153987
Scaffold1027	173222	173358
Scaffold1027	175720	176262
Scaffold1027	181553	181872
Scaffold1027	185858	186056
Scaffold1027	192944	193508
Scaffold1027	198960	199770
Scaffold1027	203189	203299
Scaffold1027	204022	204719
Scaffold1027	205804	206465
Scaffold1027	207709	208479
Scaffold1027	211181	211592
Scaffold1027	222253	222946
Scaffold1027	228128	228592
Scaffold1027	237663	238035
Scaffold1027	238896	239826
Scaffold1027	241772	242066
Scaffold1027	242818	243248
Scaffold1027	248649	248831
Scaffold1027	249406	250318
Scaffold1027	255602	256100
Scaffold1027	259244	260692
Scaffold1027	261026	261700
Scaffold1027	262864	263127
Scaffold1027	276854	277157
Scaffold1027	294880	295154
Scaffold1027	297033	297339
Scaffold1027	304418	304483
Scaffold1027	333404	333523
Scaffold1027	341061	341475
Scaffold1027	341719	342198
Scaffold1027	343726	345478
Scaffold1027	345885	346573
Scaffold1027	348639	348800
Scaffold1027	353830	353920
Scaffold1027	358958	360602
Scaffold1027	377658	378156
Scaffold1027	379645	379715
Scaffold1027	381149	381291
Scaffold1027	386557	387234
Scaffold10272	310	413
Scaffold10274	17	733
Scaffold10275	470	724
Scaffold1028	1828	2539
Scaffold1028	2831	2985
Scaffold1028	3596	3904
Scaffold1028	4586	4876
Scaffold1028	5980	7330
Scaffold1028	7565	7613
Scaffold1028	8177	8540
Scaffold1028	9513	10002
Scaffold1028	10502	11315
Scaffold1028	11451	11573
Scaffold1028	16863	17093
Scaffold1028	17457	17604
Scaffold1028	17807	18570
Scaffold1028	18889	19284
Scaffold1028	20962	21300
Scaffold1028	21607	22388
Scaffold1028	50757	50856
Scaffold1028	64673	64938
Scaffold1028	67161	67260
Scaffold1028	71484	71703
Scaffold1028	75424	75685
Scaffold1028	95062	95095
Scaffold1028	99491	99822
[truncated: 125,484 more rows]
