# Supplementary material for: Global analysis of primary mesenchyme cell cis-regulatory modules by chromatin accessibility profiling
Source: BMC Genomics. 2018 Mar 20;19:206. doi: 10.1186/s12864-018-4542-z (PMC5859501; doi:10.1186/s12864-018-4542-z)
Supplement: Supplementary file 12 — Table S21. DNase-seq peaks significantly differentially enriched (DESeq2 nominal p < 0.1) in PMC-minus embryos compared to control embryos. Column definitions as in Additional file 10, Table S7. (XLSX 144 kb) [file 12864_2018_4542_MOESM12_ESM.xlsx]

## Sheet: DNasePvalue01PeakDifference.csv
Peak Name	Scaffold	Start	End	baseMean	log2FoldChange	lfcSE	stat	pvalue	padj
117311	Scaffold533	252797	253956	45.1759	1.18317	0.229785	5.14902	2.61847e-07	0.00185579
39169	Scaffold1701	92799	99065	276.879	0.735274	0.152007	4.8371	1.31747e-06	0.0056024
56481	Scaffold213	137933	139459	87.7651	0.889247	0.195272	4.5539	5.26609e-06	0.0124408
141572	Scaffold783	120875	123335	107.953	0.708114	0.187649	3.77361	0.000160905	0.224957
134478	Scaffold698	71333	76540	275.295	0.560847	0.150932	3.71589	0.000202488	0.229462
118385	Scaffold543	327732	330267	130.564	0.634836	0.1763	3.60089	0.000317134	0.272572
97573	Scaffold3821	4449	7739	92.0997	0.707154	0.207319	3.41094	0.000647386	0.382353
56609	Scaffold213	658599	661463	103.879	0.613136	0.186923	3.28015	0.00103752	0.502273
46142	Scaffold1869	11506	12567	24.65	0.740958	0.241473	3.06849	0.00215144	NA
147476	Scaffold86	1111821	1112606	22.438	0.73933	0.242201	3.05255	0.0022691	NA
17692	Scaffold1275	213705	216143	113.614	0.574386	0.193924	2.96191	0.00305736	0.999783
45742	Scaffold186	40629	46425	365.389	0.385372	0.132457	2.90941	0.0036211	0.999783
39157	Scaffold1701	70526	72601	129.58	0.507056	0.176898	2.86638	0.00415199	0.999783
133777	Scaffold69	494554	502776	531.599	0.357639	0.124794	2.86583	0.00415923	0.999783
31849	Scaffold1545	307715	310444	146.297	0.498556	0.174988	2.8491	0.00438435	0.999783
88633	Scaffold331	423293	423941	29.7896	0.665168	0.237796	2.79722	0.00515438	NA
134476	Scaffold698	65467	67161	58.4906	0.618244	0.22135	2.79307	0.00522109	0.999783
56482	Scaffold213	139985	140725	43.0673	0.626779	0.225818	2.77559	0.00551013	0.999783
144554	Scaffold821	242166	245154	100.355	0.511978	0.185008	2.76733	0.00565181	0.999783
78861	Scaffold29	245972	249328	133.049	0.495514	0.181338	2.73254	0.00628477	0.999783
117824	Scaffold54	43949	49920	468.519	0.388996	0.142791	2.72423	0.0064452	0.999783
97574	Scaffold3821	7885	9216	48.2108	0.636563	0.236799	2.68819	0.00718398	0.999783
80383	Scaffold296	601567	604715	138	0.504187	0.189738	2.65727	0.00787752	0.999783
51799	Scaffold20	280864	283067	109.945	0.495996	0.187893	2.63978	0.008296	0.999783
76605	Scaffold28	493318	493644	13.7006	0.628242	0.238391	2.63535	0.00840513	NA
129251	Scaffold641	330211	332486	68.0414	0.542049	0.207523	2.612	0.00900146	0.999783
76955	Scaffold281	85174	89425	221.573	0.40559	0.155399	2.60999	0.00905445	0.999783
18066	Scaffold128	835856	842314	397.57	0.36061	0.139488	2.58525	0.00973096	0.999783
7028	Scaffold110	200139	203262	125.511	0.49769	0.193047	2.57808	0.00993513	0.999783
117810	Scaffold54	16445	19713	108.977	0.516319	0.200613	2.5737	0.0100617	0.999783
36782	Scaffold165	175957	179187	139.442	0.510689	0.199583	2.55878	0.0105041	0.999783
25725	Scaffold142	141820	144389	235.303	0.469254	0.183819	2.55281	0.0106858	0.999783
134477	Scaffold698	67178	68030	27.4045	0.608488	0.240141	2.53387	0.0112809	NA
43144	Scaffold18	247224	250522	282.805	0.406664	0.160584	2.5324	0.0113284	0.999783
140987	Scaffold776	148904	149182	7.86825	0.546702	0.217154	2.51758	0.0118163	NA
72305	Scaffold2637	239147	239759	25.1008	0.606981	0.241604	2.5123	0.0119948	NA
68577	Scaffold250	359319	360064	33.4974	0.583419	0.23358	2.49773	0.0124993	NA
44091	Scaffold1818	33321	34147	11.1029	0.569052	0.230022	2.4739	0.0133645	NA
4494	Scaffold106	801741	802620	46.3141	0.55117	0.223202	2.46938	0.0135347	0.999783
22392	Scaffold1358	279173	281943	168.003	0.407063	0.16535	2.46182	0.0138233	0.999783
128031	Scaffold630	278497	279957	67.3064	0.51283	0.208668	2.45763	0.0139858	0.999783
31847	Scaffold1545	299630	305881	472.741	0.333323	0.136528	2.44143	0.0146294	0.999783
104098	Scaffold429	104741	105035	10.2842	0.560839	0.231286	2.42487	0.0153139	NA
37148	Scaffold166	581032	586683	397.22	0.318323	0.131585	2.41915	0.015557	0.999783
46143	Scaffold1869	15769	16001	4.90585	0.473	0.19566	2.41746	0.0156292	NA
54247	Scaffold2064	126989	128980	81.6699	0.497185	0.20575	2.41646	0.0156725	0.999783
25407	Scaffold141	555562	556373	13.1	0.574339	0.238919	2.40391	0.0162207	NA
115614	Scaffold518	267620	270268	125.855	0.420087	0.175371	2.39542	0.0166014	0.999783
17304	Scaffold127	619457	622845	138.655	0.441586	0.184446	2.39413	0.01666	0.999783
131447	Scaffold664	113286	114500	45.8603	0.531917	0.222503	2.3906	0.0168207	0.999783
87369	Scaffold327	141498	141822	9.25917	0.540827	0.22645	2.38828	0.0169273	NA
696	Scaffold10	2017849	2018860	71.3171	0.499256	0.209481	2.3833	0.0171583	0.999783
130871	Scaffold66	49851	55231	284.293	0.33664	0.141426	2.38033	0.0172972	0.999783
93968	Scaffold36	595348	596991	53.6414	0.512307	0.215406	2.37833	0.0173911	0.999783
77563	Scaffold2833	37312	37632	9.75564	0.543566	0.22865	2.37728	0.0174409	NA
4286	Scaffold1058	370041	373816	292.438	0.415816	0.17524	2.37284	0.017652	0.999783
15803	Scaffold1243	119177	120830	83.7105	0.463712	0.196627	2.35834	0.0183571	0.999783
140778	Scaffold772	319611	319875	7.88734	0.516799	0.219722	2.35206	0.0186698	NA
135221	Scaffold702	231162	233194	23.6084	0.570494	0.242556	2.352	0.0186725	NA
62861	Scaffold2320	60572	64226	244.471	0.367826	0.156655	2.348	0.0188744	0.999783
21412	Scaffold134	272518	272650	3.75231	0.416347	0.177897	2.34038	0.0192641	NA
147767	Scaffold865	181776	183690	171.513	0.379992	0.162888	2.33284	0.0196566	0.999783
76549	Scaffold28	302287	303550	45.8945	0.528878	0.22703	2.32955	0.0198298	0.999783
60440	Scaffold225	287419	287691	6.61642	0.497426	0.214135	2.32295	0.0201817	NA
20894	Scaffold1329	123356	123648	8.46958	0.52349	0.225453	2.32195	0.0202357	NA
116914	Scaffold53	150275	150591	4.81422	0.445573	0.19193	2.32154	0.0202575	NA
107003	Scaffold451	287303	290019	123.774	0.417219	0.180872	2.30671	0.0210712	0.999783
27088	Scaffold1440	52092	55450	134.162	0.403507	0.175005	2.30569	0.0211281	0.999783
122828	Scaffold582	361912	365354	319.391	0.34212	0.148413	2.30518	0.0211563	0.999783
80099	Scaffold2949	22478	27733	176.063	0.386772	0.167867	2.30404	0.0212203	0.999783
81664	Scaffold30	379711	379928	6.3878	0.469365	0.20512	2.28824	0.0221234	NA
90691	Scaffold342	172074	172325	6.87433	0.480757	0.210255	2.28655	0.0222224	NA
54738	Scaffold208	69229	70901	112.508	0.431085	0.190236	2.26606	0.0234478	0.999783
93625	Scaffold3574	956	1071	4.21181	0.417945	0.184558	2.26457	0.0235389	NA
21724	Scaffold1345	87847	88704	24.4737	0.546487	0.241712	2.2609	0.0237652	NA
53853	Scaffold2053	26523	26625	3.50588	0.397794	0.17626	2.25686	0.0240167	NA
41169	Scaffold1751	12067	13181	3.00815	0.372241	0.165068	2.25507	0.0241288	NA
58646	Scaffold22	381381	384468	138.029	0.388594	0.172542	2.25218	0.0243112	0.999783
41887	Scaffold177	355308	355628	10.0135	0.522683	0.232309	2.24994	0.0244525	NA
149758	Scaffold892	17387	17599	8.26302	0.492563	0.219498	2.24404	0.0248297	NA
106815	Scaffold450	29963	30102	3.02207	0.370891	0.165315	2.24354	0.0248619	NA
40830	Scaffold1743	72673	74197	55.4156	0.481808	0.215161	2.23929	0.0251372	0.999783
45220	Scaffold1845	13026	14108	24.7009	0.541173	0.241698	2.23905	0.0251528	NA
33219	Scaffold1572	269447	271295	122.315	0.393131	0.176089	2.23258	0.0255769	0.999783
94844	Scaffold365	295142	296541	65.8283	0.483316	0.217074	2.2265	0.0259806	0.999783
148477	Scaffold876	273549	273813	6.84708	0.477376	0.214929	2.22109	0.026345	NA
157009	Scaffold997	248947	250934	65.0467	0.458412	0.207611	2.20803	0.0272421	0.999783
17660	Scaffold1275	87154	98035	580.475	0.28736	0.130234	2.20649	0.0273495	0.999783
133537	Scaffold688	286727	287379	26.2367	0.531265	0.241846	2.19671	0.0280413	NA
114524	Scaffold509	19822	22997	301.179	0.305748	0.139233	2.19595	0.0280953	0.999783
36349	Scaffold1640	134240	135052	23.9893	0.530215	0.242002	2.19095	0.0284553	NA
76543	Scaffold28	293322	295377	91.924	0.420012	0.191919	2.18848	0.0286344	0.999783
23755	Scaffold1381	54264	55234	59.544	0.475126	0.217506	2.18443	0.0289307	0.999783
14044	Scaffold1213	78036	78759	33.0803	0.526576	0.241122	2.18386	0.0289729	NA
58722	Scaffold22	716902	717153	6.2857	0.458931	0.210564	2.17953	0.0292923	NA
87504	Scaffold327	826648	827243	12.3387	0.518237	0.237789	2.17939	0.0293025	NA
20908	Scaffold1329	236397	238196	59.5453	0.480152	0.22121	2.17057	0.0299639	0.999783
9593	Scaffold114	1201300	1201794	14.8768	0.519733	0.240978	2.15676	0.0310242	NA
133576	Scaffold688	424489	425255	26.8884	0.515386	0.238987	2.15655	0.031041	NA
11119	Scaffold1167	117117	117406	5.70693	0.447154	0.207641	2.15349	0.0312798	NA
136967	Scaffold724	406533	406937	14.4513	0.517858	0.240748	2.15104	0.0314731	NA
122271	Scaffold577	175008	175077	2.75792	0.346324	0.161141	2.1492	0.0316188	NA
87493	Scaffold327	784566	785270	29.4217	0.513289	0.239084	2.1469	0.0318014	NA
132318	Scaffold674	133046	133677	48.0128	0.490253	0.228433	2.14616	0.0318604	0.999783
103423	Scaffold4225	12792	13177	8.07997	0.478339	0.222959	2.14542	0.0319195	NA
38366	Scaffold169	555470	555835	8.54055	0.484175	0.225707	2.14515	0.0319407	NA
28008	Scaffold1461	235570	236311	33.9647	0.50113	0.233901	2.14249	0.0321543	NA
26891	Scaffold1437	3860	4083	8.08022	0.477407	0.222838	2.1424	0.0321616	NA
95013	Scaffold366	228575	228748	6.41273	0.447944	0.209765	2.13545	0.0327239	NA
43184	Scaffold18	444757	446179	59.7652	0.477998	0.224385	2.13026	0.0331502	0.999783
150666	Scaffold90	1173703	1175092	57.6573	0.459502	0.215846	2.12884	0.0332677	0.999783
4465	Scaffold106	678757	681411	111.979	0.403284	0.189986	2.1227	0.033779	0.999783
139528	Scaffold758	138951	140683	62.058	0.451835	0.212933	2.12196	0.0338414	0.999783
47713	Scaffold19	1280610	1281462	60.3155	0.450694	0.21246	2.12132	0.0338953	0.999783
97256	Scaffold38	1289607	1289739	3.75869	0.383124	0.180762	2.1195	0.0340482	NA
54249	Scaffold2064	131390	132892	68.4327	0.434895	0.205401	2.11729	0.0342351	0.999783
63559	Scaffold234	924609	925156	15.4387	0.506219	0.240127	2.10812	0.0350202	NA
81766	Scaffold30	906779	907473	29.8354	0.507358	0.24082	2.10679	0.0351356	NA
54888	Scaffold2083	48606	49148	13.8429	0.504929	0.239733	2.10621	0.035186	NA
139613	Scaffold759	275317	275639	7.88726	0.470761	0.223534	2.10599	0.0352052	NA
69917	Scaffold2551	50781	51103	6.51528	0.450904	0.214304	2.10404	0.0353751	NA
71205	Scaffold26	427805	432413	180.012	0.420825	0.200015	2.10397	0.0353809	0.999783
68213	Scaffold2497	36065	37829	65.387	0.440587	0.2096	2.10204	0.0355498	0.999783
135222	Scaffold702	234087	235565	126.88	0.379767	0.180702	2.10162	0.0355867	0.999783
155142	Scaffold966	687915	688276	7.85398	0.469245	0.223527	2.09928	0.0357926	NA
20546	Scaffold1320	77093	77429	10.8247	0.485446	0.231421	2.09767	0.0359342	NA
120724	Scaffold563	190737	191016	6.12839	0.441412	0.210524	2.09674	0.0360169	NA
28007	Scaffold1461	234717	234946	5.69234	0.431266	0.205768	2.09588	0.0360924	NA
103564	Scaffold424	370740	371859	67.3603	0.494968	0.236263	2.09499	0.0361717	0.999783
100375	Scaffold4	1553376	1553984	14.9709	0.503773	0.241284	2.08789	0.0368079	NA
84779	Scaffold3132	134064	134254	6.49313	0.446198	0.213799	2.08699	0.0368887	NA
51107	Scaffold199	464471	464945	15.4515	0.502313	0.240951	2.08471	0.0370958	NA
152640	Scaffold930	59103	61249	109.305	0.402334	0.193016	2.08446	0.0371182	0.999783
43157	Scaffold18	267575	269411	59.3224	0.475238	0.228178	2.08275	0.0372743	0.999783
141191	Scaffold779	119308	120384	31.1564	0.495327	0.237925	2.08186	0.0373554	NA
111426	Scaffold485	247415	247665	4.0429	0.37019	0.177853	2.08144	0.0373937	NA
14060	Scaffold1213	125182	125314	2.72952	0.326625	0.157469	2.07422	0.0380592	NA
117281	Scaffold533	104653	105489	26.5775	0.497832	0.240104	2.0734	0.038135	NA
103071	Scaffold420	189189	189768	13.6195	0.490745	0.2368	2.07241	0.0382276	NA
94355	Scaffold362	253704	254939	100.923	0.39079	0.188596	2.0721	0.0382558	0.999783
61618	Scaffold229	233128	236150	128.305	0.365971	0.176962	2.06808	0.0386329	0.999783
23475	Scaffold1378	100864	101520	17.3068	0.501043	0.242378	2.0672	0.0387154	NA
24571	Scaffold1396	508344	508713	11.015	0.483546	0.233926	2.06709	0.0387253	NA
94055	Scaffold36	961618	961785	4.07793	0.389155	0.188579	2.06362	0.0390534	NA
8127	Scaffold1117	463905	464894	26.4564	0.495702	0.240409	2.06191	0.0392163	NA
137453	Scaffold730	145581	145812	5.9848	0.431419	0.209426	2.06001	0.0393975	NA
55509	Scaffold21	1230441	1230559	3.11336	0.35119	0.170548	2.05919	0.0394763	NA
84307	Scaffold311	392188	394408	82.6766	0.406288	0.197583	2.05629	0.0397548	0.999783
77012	Scaffold281	407310	411544	159.42	0.358682	0.174507	2.0554	0.0398401	0.999783
9637	Scaffold1140	30073	36908	526.357	0.254255	0.123877	2.05248	0.0401226	0.999783
76251	Scaffold279	549103	549607	12.503	0.48797	0.238126	2.04921	0.0404415	NA
119291	Scaffold550	313669	316200	191.331	0.334408	0.163498	2.04533	0.040822	0.999783
154045	Scaffold95	1130290	1130498	6.03201	0.426909	0.208787	2.04471	0.0408837	NA
108126	Scaffold460	408245	410949	117.184	0.380641	0.18624	2.04382	0.0409711	0.999783
155363	Scaffold97	503942	504084	4.91977	0.390475	0.191169	2.04256	0.0410959	NA
117766	Scaffold539	230299	230701	14.5055	0.491475	0.240839	2.04068	0.0412828	NA
78035	Scaffold286	101943	102148	6.59564	0.430862	0.211898	2.03335	0.042017	NA
130396	Scaffold654	369946	370005	2.58526	0.318739	0.157018	2.02995	0.0423615	NA
36325	Scaffold1640	10427	11331	26.4932	0.485691	0.239283	2.02977	0.0423795	NA
115449	Scaffold516	298669	298897	6.02617	0.423937	0.208879	2.02958	0.0423988	NA
70169	Scaffold256	497188	497861	16.3803	0.491519	0.242186	2.0295	0.0424069	NA
61099	Scaffold227	368645	369029	11.062	0.470078	0.231922	2.02688	0.0426748	NA
21951	Scaffold135	423101	423573	15.2206	0.48854	0.241185	2.02558	0.0428079	NA
48949	Scaffold193	157752	158029	7.9293	0.442341	0.218409	2.02529	0.0428377	NA
128807	Scaffold637	101999	102594	24.4725	0.488307	0.241191	2.02456	0.0429124	NA
92723	Scaffold353	500	661	5.34457	0.397809	0.196846	2.02092	0.0432882	NA
119351	Scaffold551	18810	19042	7.25027	0.443535	0.219492	2.02073	0.0433076	NA
154125	Scaffold950	112995	113238	9.61386	0.459647	0.227738	2.01831	0.0435587	NA
43141	Scaffold18	233702	234008	8.51194	0.457318	0.226795	2.01644	0.0437542	NA
123371	Scaffold59	224820	227321	183.13	0.340367	0.168885	2.01537	0.0438656	0.999783
43145	Scaffold18	250930	251275	10.4356	0.46673	0.231614	2.01512	0.0438926	NA
43675	Scaffold1808	69096	69846	24.0796	0.485888	0.241148	2.01489	0.0439161	NA
99423	Scaffold394	288062	288311	8.62225	0.454814	0.226163	2.011	0.0443255	NA
55800	Scaffold2108	78021	79010	21.4712	0.486788	0.24221	2.00978	0.0444549	NA
102084	Scaffold411	646920	647210	8.99787	0.458936	0.228392	2.00942	0.0444926	NA
138514	Scaffold745	411774	413096	48.5751	0.464153	0.23117	2.00784	0.0446599	0.999783
36030	Scaffold1636	63864	64551	16.6452	0.485888	0.242236	2.00584	0.0448729	NA
144600	Scaffold822	18217	18975	20.9059	0.486055	0.242387	2.00529	0.0449323	NA
2603	Scaffold103	188507	191228	102.016	0.414501	0.206818	2.00419	0.0450502	0.999783
142765	Scaffold8	420461	422312	63.2215	0.465142	0.23238	2.00164	0.0453231	0.999783
144050	Scaffold8149	1952	1997	2.48221	0.310213	0.155125	1.99976	0.0455263	NA
127237	Scaffold624	253688	254110	11.9374	0.47387	0.236974	1.99967	0.0455362	NA
14359	Scaffold122	254939	259144	147.357	0.347945	0.174067	1.99891	0.0456179	0.999783
75324	Scaffold2750	33878	34100	4.9055	0.399317	0.2	1.99659	0.04587	NA
35835	Scaffold163	582496	582953	11.9215	0.471144	0.236147	1.99513	0.0460292	NA
107010	Scaffold451	313426	313654	10.7541	0.464707	0.23302	1.99428	0.0461215	NA
12825	Scaffold11940	74	645	17.9309	0.481805	0.241765	1.99286	0.0462766	NA
117532	Scaffold536	269367	269969	23.7994	0.479969	0.241176	1.99012	0.0465778	NA
74953	Scaffold2739	5818	7260	8.70119	0.447305	0.224812	1.98968	0.046626	NA
152327	Scaffold926	280310	283168	129.027	0.346622	0.174289	1.98878	0.0467254	0.999783
51165	Scaffold1990	54852	56389	18.9984	0.482164	0.242497	1.98833	0.0467752	NA
123929	Scaffold593	358290	363658	158.113	0.349852	0.17597	1.98813	0.0467971	0.999783
150324	Scaffold9	1011802	1014410	170.125	0.329599	0.165815	1.98775	0.0468389	0.999783
64470	Scaffold2375	79470	79605	4.88919	0.394861	0.198776	1.98646	0.046982	NA
97012	Scaffold379	611713	612570	24.9563	0.479675	0.241816	1.98363	0.047297	NA
106240	Scaffold445	400297	400971	28.9734	0.477234	0.240734	1.98241	0.0474333	NA
31554	Scaffold154	474541	474671	5.49486	0.400799	0.202305	1.98116	0.0475737	NA
104017	Scaffold4273	185	872	4.98879	0.391234	0.197519	1.98074	0.0476205	NA
6844	Scaffold11	457107	457479	3.76595	0.342615	0.173271	1.97733	0.048004	NA
135998	Scaffold711	199187	199550	5.34197	0.403311	0.203991	1.9771	0.0480304	NA
101644	Scaffold409	297050	297627	23.5255	0.477156	0.241356	1.97698	0.048044	NA
31579	Scaffold154	540343	540423	2.96243	0.331646	0.167886	1.97543	0.0482195	NA
125402	Scaffold607	357885	358287	18.2746	0.477802	0.242022	1.9742	0.0483585	NA
152474	Scaffold929	155127	156769	117.989	0.376091	0.19055	1.97372	0.0484137	0.999783
93048	Scaffold3545	32625	40884	14.3083	0.474796	0.240649	1.97299	0.0484972	NA
81188	Scaffold3	207780	207955	3.94093	0.367524	0.186549	1.97012	0.0488245	NA
114633	Scaffold51	27736	28021	10.1671	0.457627	0.232402	1.96912	0.0489397	NA
95980	Scaffold372	164800	165462	28.7259	0.470131	0.239036	1.96678	0.0492085	NA
156698	Scaffold992	40296	42243	39.3119	0.453417	0.230557	1.96662	0.0492275	0.999783
6363	Scaffold109	82981	83673	21.2706	0.47591	0.242174	1.96516	0.0493961	NA
17923	Scaffold128	165701	166557	39.9778	0.446729	0.227634	1.96249	0.0497058	0.999783
41727	Scaffold1765	89089	89988	26.8486	0.47366	0.241398	1.96216	0.0497444	NA
131258	Scaffold662	38299	39745	58.8426	0.427753	0.218077	1.96148	0.0498228	0.999783
128568	Scaffold636	133904	135118	37.5798	0.451341	0.230154	1.96104	0.0498742	NA
9529	Scaffold114	788981	789308	5.78959	0.404617	0.206511	1.9593	0.0500774	NA
121103	Scaffold566	349412	350925	64.2026	0.411357	0.209968	1.95914	0.0500967	0.999783
58897	Scaffold220	390535	392240	47.8548	0.432665	0.221072	1.95713	0.0503325	0.999783
24443	Scaffold1396	49479	49885	3.40236	0.346756	0.177248	1.95633	0.0504258	NA
45752	Scaffold186	64260	65734	35.4239	0.454474	0.232326	1.95619	0.0504423	NA
23006	Scaffold137	103872	104100	5.30631	0.397186	0.203101	1.95561	0.0505117	NA
54887	Scaffold2083	46769	48450	141.976	0.357954	0.183133	1.9546	0.0506297	0.999783
97575	Scaffold3821	9240	9995	21.4993	0.473952	0.242678	1.953	0.0508191	NA
79086	Scaffold290	508014	508765	13.8794	0.467439	0.239742	1.94976	0.0512047	NA
81036	Scaffold2990	8708	8820	3.56388	0.340163	0.174566	1.94862	0.0513409	NA
123761	Scaffold592	217873	218303	14.3035	0.467931	0.24021	1.94801	0.0514141	NA
35912	Scaffold1632	33845	39675	113.701	0.364707	0.18728	1.94739	0.0514884	0.999783
119424	Scaffold551	384748	385047	9.51865	0.44117	0.226556	1.94729	0.0515003	NA
152098	Scaffold922	13947	14145	5.47564	0.388421	0.199689	1.94513	0.0517592	NA
43135	Scaffold18	226351	228914	281.456	0.280258	0.14414	1.94434	0.0518541	0.999783
70069	Scaffold256	244347	245198	38.2569	0.455254	0.23418	1.94404	0.051891	0.999783
147723	Scaffold864	200309	200552	5.75522	0.404715	0.208187	1.944	0.0518957	NA
71329	Scaffold260	20182	21590	51.7926	0.429975	0.221214	1.94371	0.0519306	0.999783
32816	Scaffold1564	241229	241800	22.0001	0.470165	0.241937	1.94333	0.0519761	NA
66936	Scaffold245	388791	389604	36.5961	0.448527	0.230891	1.94259	0.0520659	NA
6887	Scaffold11	661978	662394	12.4071	0.458262	0.236061	1.94129	0.0522236	NA
104326	Scaffold43	674126	674794	18.4062	0.470814	0.242671	1.94013	0.052364	NA
70008	Scaffold2557	22060	23168	49.7977	0.42642	0.219853	1.93957	0.0524315	0.999783
53879	Scaffold2054	69455	72137	98.033	0.368094	0.189863	1.93873	0.052534	0.999783
58183	Scaffold2186	57809	57961	4.36348	0.370377	0.191182	1.9373	0.0527084	NA
36089	Scaffold1636	325043	325929	29.0512	0.459303	0.237166	1.93663	0.0527904	NA
21541	Scaffold1340	231509	234269	92.3298	0.412427	0.213135	1.93505	0.052984	0.999783
129397	Scaffold643	271796	272403	16.2283	0.467402	0.241676	1.934	0.0531131	NA
57876	Scaffold2175	57210	57818	6.22856	0.404933	0.209466	1.93317	0.0532155	NA
70123	Scaffold256	336110	342983	484.005	0.26379	0.136466	1.933	0.0532362	0.999783
150386	Scaffold9	1436854	1443285	362.707	0.274723	0.142349	1.92992	0.0536163	0.999783
99081	Scaffold391	626304	627277	37.362	0.447534	0.232058	1.92854	0.0537875	NA
72637	Scaffold265	179110	179456	7.49473	0.426087	0.221034	1.9277	0.0538923	NA
32230	Scaffold1551	57474	57992	21.1491	0.466772	0.24225	1.92682	0.054002	NA
41683	Scaffold1764	139896	139944	2.90462	0.318861	0.165521	1.9264	0.0540539	NA
29315	Scaffold1496	60157	60750	6.64447	0.413173	0.214577	1.92552	0.0541644	NA
140989	Scaffold776	149690	153097	273.887	0.282062	0.146533	1.92491	0.0542406	0.999783
140478	Scaffold77	474108	476446	78.1787	0.382906	0.19897	1.92444	0.0542989	0.999783
132866	Scaffold680	75510	75771	5.69687	0.400017	0.207889	1.92419	0.0543312	NA
101516	Scaffold408	144774	144987	5.69687	0.400017	0.207889	1.92419	0.0543312	NA
17543	Scaffold1272	111042	111261	6.18598	0.404681	0.210363	1.92373	0.054389	NA
153438	Scaffold943	210010	210920	46.4655	0.434378	0.225985	1.92215	0.0545865	0.999783
22426	Scaffold1359	54191	54432	5.69979	0.399301	0.207742	1.9221	0.0545931	NA
89100	Scaffold334	62331	63058	28.0999	0.461151	0.239936	1.92198	0.0546086	NA
89817	Scaffold338	682903	684229	56.4467	0.409378	0.213359	1.91873	0.0550187	0.999783
48022	Scaffold1906	37760	38579	21.4155	0.465375	0.242584	1.91841	0.0550595	NA
149507	Scaffold89	298282	298521	7.13942	0.413148	0.215706	1.91532	0.0554511	NA
45829	Scaffold186	572746	573926	81.8962	0.378366	0.197603	1.91477	0.0555214	0.999783
132331	Scaffold674	221011	221886	38.3507	0.442607	0.23145	1.91232	0.0558351	0.999783
49350	Scaffold1942	84400	84531	5.90786	0.392936	0.205476	1.91232	0.0558357	NA
45807	Scaffold186	404927	405002	2.32836	0.28882	0.151431	1.90727	0.0564852	NA
155951	Scaffold980	334661	334847	7.9964	0.421822	0.221186	1.90709	0.0565087	NA
76956	Scaffold281	89710	90980	58.3556	0.41765	0.219049	1.90665	0.0565656	0.999783
108952	Scaffold468	44650	45026	5.84067	0.38545	0.202183	1.90644	0.0565934	NA
33977	Scaffold1594	66320	66449	3.80406	0.351521	0.184399	1.90631	0.0566097	NA
153226	Scaffold94	593048	593174	3.83734	0.350661	0.183978	1.906	0.0566508	NA
36323	Scaffold1640	4564	4782	4.71891	0.377193	0.197959	1.90541	0.0567262	NA
12319	Scaffold1187	123207	123327	2.8492	0.311459	0.16352	1.90471	0.0568176	NA
142715	Scaffold8	57462	65458	356.001	0.273688	0.14391	1.9018	0.057197	0.999783
156242	Scaffold985	237161	243454	21.557	0.460493	0.242245	1.90094	0.0573096	NA
106882	Scaffold450	355688	359241	186.298	0.311927	0.164216	1.89949	0.0575003	0.999783
82909	Scaffold305	334891	336949	104.989	0.353943	0.186394	1.89889	0.0575786	0.999783
66902	Scaffold245	129932	130095	3.40474	0.330211	0.173931	1.89852	0.0576279	NA
140025	Scaffold763	4305	4891	2.298	0.286681	0.151068	1.8977	0.0577361	NA
105567	Scaffold44	608164	608636	15.4545	0.458733	0.241931	1.89613	0.0579427	NA
144963	Scaffold828	143334	143837	23.0949	0.459703	0.24249	1.89577	0.0579911	NA
78257	Scaffold287	240176	241105	34.0962	0.443958	0.234243	1.89529	0.0580543	NA
87631	Scaffold328	357388	360122	77.0757	0.38339	0.202359	1.8946	0.0581449	0.999783
127829	Scaffold63	402339	402992	27.7608	0.456626	0.241068	1.89418	0.058201	NA
2671	Scaffold103	582314	584154	106.924	0.378727	0.200041	1.89325	0.0583248	0.999783
138868	Scaffold75	227762	228337	16.4064	0.457741	0.241832	1.8928	0.058384	NA
60632	Scaffold2254	13821	15351	4.89954	0.370499	0.195796	1.89227	0.0584546	NA
156803	Scaffold994	130642	130911	8.73275	0.429727	0.227115	1.89212	0.0584756	NA
21407	Scaffold134	236172	237190	47.5575	0.42311	0.223618	1.89211	0.0584766	0.999783
85372	Scaffold3162	59119	59809	21.5416	0.458813	0.242558	1.89156	0.0585499	NA
120854	Scaffold564	410355	410502	3.84984	0.345883	0.182906	1.89104	0.058619	NA
71218	Scaffold26	487856	491268	236.203	0.293674	0.15536	1.89029	0.0587197	0.999783
123074	Scaffold586	208227	208463	6.14103	0.395164	0.209068	1.89013	0.0587411	NA
62998	Scaffold2327	18758	19359	6.28623	0.394328	0.208658	1.88983	0.0587813	NA
17273	Scaffold127	542136	545036	90.0693	0.362843	0.192011	1.8897	0.0587985	0.999783
121264	Scaffold568	235703	235889	5.19384	0.382392	0.202415	1.88915	0.0588713	NA
129649	Scaffold648	12859	13011	5.52218	0.374583	0.198304	1.88893	0.0589006	NA
94043	Scaffold36	910427	910524	2.80912	0.31144	0.164899	1.88867	0.0589363	NA
63735	Scaffold2346	62723	62831	2.33937	0.285225	0.15124	1.88592	0.0593062	NA
56814	Scaffold214	174446	174567	2.31192	0.285371	0.151379	1.88514	0.059411	NA
150194	Scaffold9	159884	160101	6.53625	0.400315	0.212403	1.8847	0.0594708	NA
140484	Scaffold77	485875	487843	98.247	0.388443	0.206269	1.88319	0.0596752	0.999783
105393	Scaffold439	320182	321909	63.668	0.422933	0.224719	1.88205	0.0598289	0.999783
134426	Scaffold697	423644	423874	5.5909	0.38944	0.206948	1.88182	0.0598598	NA
44266	Scaffold182	576752	576970	6.07113	0.396637	0.210853	1.88111	0.0599569	NA
5419	Scaffold1074	49023	49326	8.02658	0.412959	0.219711	1.87956	0.0601681	NA
119413	Scaffold551	336288	336395	3.32092	0.325372	0.173161	1.87902	0.0602421	NA
118393	Scaffold543	345915	347540	98.884	0.36103	0.19214	1.879	0.060245	0.999783
47721	Scaffold19	1297179	1298019	24.9485	0.452853	0.241065	1.87855	0.0603065	NA
143817	Scaffold810	195360	197123	92.6425	0.395434	0.210532	1.87826	0.0603457	0.999783
115754	Scaffold5186	10960	12641	103.132	0.346185	0.184334	1.87803	0.0603764	0.999783
17310	Scaffold127	636249	637048	28.5254	0.452752	0.241108	1.8778	0.0604088	NA
111445	Scaffold485	348550	348827	6.62116	0.394416	0.210072	1.87753	0.0604462	NA
134440	Scaffold697	476656	478307	62.8566	0.414295	0.220799	1.87634	0.060608	0.999783
93424	Scaffold3560	7765	7907	2.77346	0.308163	0.164281	1.87583	0.0606782	NA
76539	Scaffold28	283945	285875	44.2682	0.422079	0.225122	1.87489	0.060808	0.999783
70923	Scaffold259	261708	262234	26.2581	0.451087	0.24063	1.87461	0.0608465	NA
133998	Scaffold692	14661	14846	4.92615	0.364234	0.194442	1.87323	0.0610373	NA
149943	Scaffold895	153542	153690	4.67463	0.366494	0.195767	1.87209	0.0611946	NA
123744	Scaffold592	150915	151177	4.77142	0.367302	0.196245	1.87165	0.0612545	NA
76974	Scaffold281	146220	146586	15.0505	0.445885	0.238473	1.86975	0.0615185	NA
22891	Scaffold1367	12864	13575	20.0162	0.453339	0.242666	1.86816	0.0617401	NA
42713	Scaffold179	125966	126252	5.17515	0.374246	0.200413	1.86738	0.0618485	NA
107429	Scaffold454	425772	426069	11.4549	0.441155	0.236302	1.86691	0.0619136	NA
21037	Scaffold133	399163	400576	54.0585	0.408063	0.218591	1.86679	0.0619309	0.999783
44167	Scaffold182	100490	100800	7.00813	0.403949	0.216422	1.86649	0.061973	NA
38202	Scaffold1685	123110	123348	6.04715	0.390735	0.20936	1.86633	0.0619953	NA
106966	Scaffold451	122642	122983	9.10213	0.425357	0.227968	1.86587	0.0620601	NA
140562	Scaffold77	1063664	1095583	2011.52	0.199936	0.107171	1.86557	0.062101	0.999783
20120	Scaffold1311	102293	103246	36.5248	0.430679	0.230857	1.86557	0.0621017	NA
72437	Scaffold264	705920	706163	4.86759	0.356015	0.19089	1.86502	0.062178	NA
12502	Scaffold119	537189	537651	16.1986	0.451357	0.242255	1.86315	0.0624414	NA
71253	Scaffold26	751879	752023	4.20541	0.352631	0.189278	1.86303	0.0624575	NA
54604	Scaffold2073	89307	89639	7.46633	0.407296	0.218805	1.86146	0.0626798	NA
63764	Scaffold2348	36179	36329	5.5962	0.38287	0.205791	1.86048	0.0628174	NA
125878	Scaffold611	317214	317422	7.87484	0.407013	0.218965	1.8588	0.0630553	NA
87634	Scaffold328	370517	370748	6.02976	0.388719	0.209363	1.85668	0.0633567	NA
140567	Scaffold77	1111714	1119897	645.385	0.220411	0.118713	1.85668	0.0633571	0.999783
43143	Scaffold18	237488	247165	505.818	0.240575	0.129647	1.85561	0.0635091	0.999783
79756	Scaffold293	609064	610652	60.19	0.409928	0.220959	1.85522	0.0635645	0.999783
46609	Scaffold1879	14640	16497	60.2155	0.393642	0.212199	1.85506	0.0635871	0.999783
22405	Scaffold1358	316120	317398	63.8806	0.388482	0.209421	1.85503	0.0635923	0.999783
136804	Scaffold722	198843	199805	42.297	0.421601	0.227314	1.8547	0.0636385	0.999783
77505	Scaffold283	730819	736943	364.683	0.248731	0.134259	1.85262	0.0639373	0.999783
82986	Scaffold305	665259	665380	3.31896	0.316003	0.170761	1.85056	0.0642333	NA
140565	Scaffold77	1101607	1104692	311.961	0.255649	0.138197	1.84988	0.0643302	0.999783
9008	Scaffold1131	16864	17088	7.469	0.40357	0.218164	1.84985	0.0643355	NA
140566	Scaffold77	1105539	1106411	50.5479	0.415098	0.224728	1.84711	0.0647307	0.999783
46144	Scaffold1869	17324	20046	36.1391	0.433478	0.234695	1.84698	0.0647493	NA
103998	Scaffold427	554853	555476	30.0129	0.441443	0.239037	1.84675	0.0647828	NA
1506	Scaffold101	248819	248996	5.05989	0.372621	0.201838	1.84614	0.064872	NA
108614	Scaffold464	291076	291303	5.49398	0.380339	0.206079	1.84559	0.064951	NA
2186	Scaffold10218	4	490	2.7846	0.299852	0.162481	1.84545	0.0649715	NA
72716	Scaffold2652	32371	32598	5.35806	0.358904	0.194537	1.84491	0.0650503	NA
120920	Scaffold5642	7018	7593	15.8706	0.443427	0.240602	1.84299	0.0653302	NA
36351	Scaffold1640	135630	143765	535.483	0.234063	0.127033	1.84253	0.0653971	0.999783
76581	Scaffold28	378485	382934	184.401	0.303611	0.16488	1.8414	0.0655624	0.999783
73444	Scaffold2676	82600	83338	22.3314	0.445998	0.242339	1.84039	0.0657115	NA
13676	Scaffold1207	281894	285882	264.01	0.271631	0.147617	1.8401	0.065753	0.999783
5199	Scaffold1070	46982	47740	34.8471	0.42643	0.23184	1.83933	0.0658665	NA
56475	Scaffold213	115925	117488	43.2358	0.419897	0.228304	1.8392	0.0658855	0.999783
67857	Scaffold2483	149199	149683	13.9635	0.438529	0.238451	1.83907	0.0659045	NA
108457	Scaffold463	159047	159618	16.0737	0.445483	0.242247	1.83896	0.0659213	NA
84694	Scaffold313	397354	397664	9.5708	0.421099	0.229064	1.83835	0.0660115	NA
96367	Scaffold375	55386	56720	6.39395	0.391291	0.212951	1.83747	0.0661404	NA
64937	Scaffold239	361156	361422	7.63865	0.408632	0.222554	1.8361	0.0663425	NA
118799	Scaffold546	489704	490051	7.69754	0.404279	0.220217	1.83582	0.0663838	NA
38290	Scaffold1689	182030	183623	9.37904	0.422588	0.230234	1.83547	0.066436	NA
31846	Scaffold1545	297305	298440	49.5893	0.412234	0.224605	1.83537	0.0664504	0.999783
17205	Scaffold127	365953	366676	17.8523	0.44422	0.242076	1.83505	0.0664987	NA
147698	Scaffold864	51717	52172	13.317	0.436316	0.237926	1.83383	0.066679	NA
130775	Scaffold658	579969	581407	40.0148	0.423757	0.231122	1.83348	0.0667315	0.999783
117521	Scaffold536	238682	244180	359.878	0.269536	0.147013	1.83341	0.0667413	0.999783
97923	Scaffold385	340117	340863	19.1828	0.444763	0.242679	1.83272	0.0668446	NA
73498	Scaffold2678	55264	57447	68.7725	0.376468	0.205683	1.83034	0.0671997	0.999783
140637	Scaffold770	237064	238312	39.3562	0.417819	0.228285	1.83025	0.067212	0.999783
88174	Scaffold33	702113	702516	9.37374	0.420953	0.230007	1.83017	0.0672242	NA
31406	Scaffold1539	106898	110094	193.33	0.290796	0.15899	1.82902	0.0673963	0.999783
36332	Scaffold1640	31501	31685	5.07633	0.365228	0.19979	1.82806	0.0675409	NA
59616	Scaffold2224	119941	120251	8.86128	0.409143	0.223828	1.82793	0.0675595	NA
125693	Scaffold61	469776	469914	4.19095	0.340956	0.186547	1.82772	0.0675913	NA
25233	Scaffold1407	53200	53472	6.87894	0.392935	0.215359	1.82456	0.0680674	NA
36371	Scaffold1640	176247	178555	79.7473	0.372795	0.20433	1.82447	0.0680806	0.999783
125161	Scaffold605	280230	280883	30.3277	0.436908	0.239489	1.82433	0.0681019	NA
131197	Scaffold661	185894	187496	76.8634	0.375807	0.206026	1.82408	0.06814	0.999783
129602	Scaffold647	16591	17481	5.10947	0.365803	0.200691	1.82272	0.0683453	NA
141177	Scaffold779	49019	49260	9.91338	0.419958	0.230512	1.82185	0.0684779	NA
94065	Scaffold36	1041288	1041750	12.6229	0.433699	0.238183	1.82086	0.0686278	NA
135688	Scaffold708	266149	266270	2.69298	0.292131	0.160523	1.81987	0.0687782	NA
29057	Scaffold1489	55046	55941	23.3364	0.438811	0.241214	1.81917	0.0688848	NA
104401	Scaffold430	75295	77032	37.1927	0.422046	0.232004	1.81913	0.0688919	NA
14047	Scaffold1213	84869	85339	16.5953	0.440513	0.242185	1.81891	0.0689247	NA
8482	Scaffold1124	49235	50186	17.4547	0.440549	0.242211	1.81886	0.0689321	NA
112385	Scaffold492	290872	290981	4.80404	0.351794	0.193443	1.81859	0.0689739	NA
88187	Scaffold33	742163	742647	15.161	0.437955	0.240829	1.81853	0.0689832	NA
66432	Scaffold2435	158949	161922	229.797	0.314104	0.172766	1.81809	0.0690508	0.999783
49367	Scaffold1942	130671	131143	19.1324	0.440984	0.242632	1.8175	0.0691401	NA
122265	Scaffold577	125682	126001	12.2754	0.430933	0.237182	1.81689	0.0692346	NA
103740	Scaffold4252	39011	39313	8.04035	0.407483	0.224414	1.81577	0.0694063	NA
54889	Scaffold2083	49468	50241	45.7258	0.408343	0.224918	1.81552	0.0694444	0.999783
42181	Scaffold17749	82	920	5.38083	0.356483	0.196432	1.81479	0.0695561	NA
137353	Scaffold73	206175	206541	8.83248	0.403492	0.222378	1.81444	0.0696093	NA
135422	Scaffold704	616019	617553	86.6661	0.350504	0.193188	1.81431	0.0696293	0.999783
2616	Scaffold103	251889	252563	29.6836	0.429718	0.236942	1.8136	0.0697396	NA
36340	Scaffold1640	115916	116294	10.7683	0.421557	0.232445	1.81358	0.0697424	NA
84041	Scaffold310	287172	287584	6.50089	0.378227	0.208661	1.81264	0.0698876	NA
65698	Scaffold241	523290	526714	147.956	0.315481	0.174057	1.81251	0.069907	0.999783
122819	Scaffold582	339280	342441	227.826	0.310058	0.171115	1.81199	0.069988	0.999783
110598	Scaffold479	153121	153695	17.1687	0.439392	0.242506	1.81188	0.0700044	NA
89151	Scaffold334	297783	300178	158.559	0.301824	0.166701	1.81057	0.0702074	0.999783
57240	Scaffold2153	19517	19809	6.40659	0.379629	0.20969	1.81043	0.0702285	NA
58164	Scaffold2185	69995	70466	8.50522	0.406839	0.224754	1.81015	0.0702725	NA
141475	Scaffold781	303209	303653	13.0318	0.428556	0.23677	1.81001	0.0702944	NA
80173	Scaffold2951	41776	41945	3.26244	0.31086	0.171814	1.80928	0.0704081	NA
137865	Scaffold737	419799	419906	5.03828	0.36153	0.199877	1.80877	0.0704871	NA
18020	Scaffold128	736060	737098	57.9594	0.388403	0.214787	1.80832	0.0705567	0.999783
30851	Scaffold153	48735	49824	63.0972	0.378369	0.209275	1.808	0.0706069	0.999783
12032	Scaffold1182	201287	205370	139.085	0.356727	0.197309	1.80796	0.0706132	0.999783
28311	Scaffold147	375517	375700	4.9997	0.361941	0.2002	1.8079	0.0706218	NA
4661	Scaffold1063	59164	59464	8.62373	0.407088	0.225424	1.80587	0.0709381	NA
21921	Scaffold135	265321	267288	84.9769	0.356961	0.197726	1.80533	0.0710228	0.999783
91226	Scaffold345	151852	152432	16.8392	0.437518	0.242368	1.80518	0.0710466	NA
30160	Scaffold1512	68461	69421	38.0478	0.416386	0.230699	1.80489	0.071092	0.999783
1020	Scaffold1001	89410	90686	34.1908	0.421782	0.233691	1.80487	0.0710947	NA
44939	Scaffold1839	97613	97856	3.58473	0.3276	0.181637	1.80359	0.0712951	NA
129238	Scaffold641	284330	284495	4.31483	0.332157	0.184176	1.80347	0.071314	NA
153419	Scaffold943	83420	83728	8.91221	0.411294	0.228107	1.80307	0.0713769	NA
9981	Scaffold1148	110203	110318	4.07955	0.338962	0.188126	1.80178	0.0715796	NA
130731	Scaffold658	382641	383656	46.5992	0.397955	0.220876	1.80171	0.0715915	0.999783
138684	Scaffold747	260185	261400	31.829	0.424905	0.235835	1.8017	0.0715924	NA
6762	Scaffold11	30008	30388	14.148	0.429171	0.238227	1.80152	0.0716207	NA
74671	Scaffold2726	23094	23687	11.624	0.415335	0.230583	1.80124	0.0716655	NA
102186	Scaffold413	15094	15426	9.68531	0.415829	0.230863	1.80119	0.0716726	NA
58247	Scaffold219	50326	50980	26.7083	0.433417	0.240905	1.79912	0.0719994	NA
49327	Scaffold1941	99040	100008	6.30578	0.380816	0.211809	1.79792	0.0721899	NA
117344	Scaffold534	7479	7667	3.72344	0.323126	0.179731	1.79783	0.0722036	NA
42874	Scaffold1790	12963	16851	198.699	0.286221	0.159205	1.79781	0.0722067	0.999783
19251	Scaffold130	82350	82810	10.8662	0.421305	0.234391	1.79744	0.0722654	NA
43133	Scaffold18	221022	221811	26.2323	0.431427	0.24009	1.79694	0.0723449	NA
68974	Scaffold2516	25267	25973	2.93432	0.284316	0.158338	1.79563	0.0725537	NA
68519	Scaffold250	82733	82820	4.08723	0.337201	0.187884	1.79473	0.0726975	NA
131638	Scaffold667	72128	72424	5.95919	0.37493	0.208948	1.79437	0.0727537	NA
119145	Scaffold55	657046	657228	4.06549	0.338933	0.188898	1.79426	0.0727716	NA
25848	Scaffold142	713119	713140	1.6113	0.229178	0.127828	1.79286	0.0729961	NA
119740	Scaffold5535	1110	1247	4.06787	0.338532	0.188892	1.79219	0.0731019	NA
135527	Scaffold706	219829	220605	19.1272	0.434775	0.24268	1.79156	0.073204	NA
67048	Scaffold2455	157508	157654	5.4539	0.367418	0.205215	1.7904	0.0733889	NA
131667	Scaffold667	178256	179877	60.7148	0.387113	0.216219	1.79037	0.0733938	0.999783
32831	Scaffold1564	284120	284859	30.2635	0.423718	0.236769	1.78958	0.0735209	NA
130898	Scaffold66	216719	219505	142.14	0.302312	0.168995	1.78888	0.0736336	0.999783
89628	Scaffold337	141339	141496	2.11141	0.261684	0.146332	1.78829	0.0737294	NA
76689	Scaffold280	9908	10235	5.41533	0.36742	0.20547	1.78819	0.0737453	NA
35491	Scaffold16209	141	345	2.74744	0.285218	0.159697	1.78599	0.0741009	NA
130973	Scaffold66	625952	626418	7.30073	0.382326	0.214133	1.78546	0.0741872	NA
122829	Scaffold582	365770	367799	184.974	0.27868	0.15615	1.78469	0.0743117	0.999783
92753	Scaffold353	98290	98865	8.90519	0.404729	0.226802	1.7845	0.0743418	NA
141570	Scaffold783	118884	119553	24.4309	0.431356	0.241818	1.7838	0.0744555	NA
101514	Scaffold408	75900	76374	2.62307	0.286955	0.160902	1.78341	0.0745192	NA
44632	Scaffold183	387633	390467	110.263	0.342034	0.191861	1.78272	0.0746319	0.999783
36341	Scaffold1640	116542	116867	9.34243	0.406694	0.228133	1.78271	0.074634	NA
8715	Scaffold11299	53	427	2.21643	0.260885	0.146384	1.78219	0.0747184	NA
106619	Scaffold449	359303	363293	319.427	0.249194	0.139876	1.78153	0.0748253	0.999783
57748	Scaffold217	374473	375148	4.60895	0.34224	0.192138	1.78122	0.0748773	NA
90080	Scaffold34	451067	451876	12.4672	0.424362	0.238248	1.78118	0.0748837	NA
1711	Scaffold1011	138532	144293	27.2769	0.427741	0.240237	1.7805	0.0749946	NA
130569	Scaffold657	137958	138001	2.11195	0.259161	0.145591	1.78007	0.0750651	NA
69407	Scaffold2534	16534	16738	3.55675	0.321467	0.180637	1.77963	0.075136	NA
18503	Scaffold129	253814	254493	31.3811	0.427308	0.24013	1.77949	0.0751599	NA
52801	Scaffold2020	40693	40970	7.39208	0.383952	0.215858	1.77873	0.0752847	NA
14157	Scaffold1216	195436	196203	27.807	0.425972	0.239522	1.77842	0.0753346	NA
145714	Scaffold838	109249	111026	121.081	0.324121	0.182294	1.77801	0.0754022	0.999783
7514	Scaffold1107	220410	221535	14.1058	0.427598	0.240502	1.77794	0.0754144	NA
149947	Scaffold895	165953	166459	22.2246	0.430571	0.242181	1.77789	0.0754225	NA
122030	Scaffold573	583310	583559	7.09954	0.388041	0.218319	1.7774	0.0755024	NA
90376	Scaffold340	540192	543055	118.327	0.333732	0.187869	1.7764	0.0756664	0.999783
72120	Scaffold263	453419	453515	3.10635	0.302483	0.17028	1.77638	0.0756703	NA
47841	Scaffold190	748759	749581	21.992	0.429501	0.241789	1.77635	0.0756756	NA
155085	Scaffold966	447363	447590	4.93986	0.35579	0.200294	1.77634	0.0756765	NA
105729	Scaffold440	331222	334556	99.7878	0.329917	0.185785	1.77581	0.0757648	0.999783
128010	Scaffold630	169153	169304	4.93694	0.35566	0.200296	1.77568	0.0757863	NA
86460	Scaffold3214	41812	42364	5.9454	0.365499	0.205838	1.77566	0.0757884	NA
153241	Scaffold94	653974	654350	9.7605	0.408402	0.230018	1.77552	0.0758115	NA
89229	Scaffold3346	765	2761	30.7955	0.420592	0.236968	1.77489	0.0759168	NA
65793	Scaffold2413	26760	27024	4.23381	0.324116	0.18263	1.77471	0.0759454	NA
56612	Scaffold213	663497	684630	1953.51	0.182104	0.102637	1.77425	0.0760225	0.999783
132597	Scaffold68	50319	50883	20.9808	0.429681	0.242275	1.77353	0.0761412	NA
143245	Scaffold802	61375	61675	9.19299	0.407473	0.229841	1.77285	0.0762532	NA
73894	Scaffold26946	55	523	6.85644	0.375514	0.211857	1.77249	0.0763137	NA
64777	Scaffold2385	14135	15365	49.344	0.392458	0.221576	1.77121	0.076525	0.999783
149828	Scaffold893	184173	184355	5.81614	0.369138	0.20848	1.77062	0.0766245	NA
81465	Scaffold3	1889344	1889606	8.40651	0.397699	0.224713	1.7698	0.0767598	NA
132675	Scaffold68	353190	354165	29.8351	0.419746	0.237312	1.76875	0.076935	NA
128236	Scaffold632	152672	152924	7.2015	0.386185	0.218423	1.76806	0.0770509	NA
71420	Scaffold260	663731	663787	2.62599	0.282637	0.159867	1.76795	0.0770696	NA
44424	Scaffold1826	32068	32906	24.8143	0.427197	0.241651	1.76783	0.07709	NA
153666	Scaffold946	470985	473226	118.277	0.321842	0.182073	1.76765	0.0771189	0.999783
87879	Scaffold329	682757	683519	30.6008	0.417134	0.236059	1.76707	0.0772161	NA
81592	Scaffold30	84037	84194	4.9095	0.353484	0.200104	1.7665	0.0773117	NA
126354	Scaffold616	442479	443396	57.7688	0.403414	0.2284	1.76626	0.0773517	0.999783
17060	Scaffold1268	162207	162330	6.0426	0.36532	0.206885	1.76581	0.077428	NA
11430	Scaffold1171	68344	69114	20.5259	0.428241	0.242586	1.76532	0.0775104	NA
94659	Scaffold364	431501	431581	3.21666	0.298907	0.169366	1.76485	0.0775887	NA
80095	Scaffold2949	18487	19471	33.1959	0.41752	0.236591	1.76473	0.0776091	NA
55454	Scaffold21	919905	920157	9.16752	0.403817	0.228976	1.76358	0.0778026	NA
99077	Scaffold391	621867	622282	6.84232	0.375596	0.21304	1.76303	0.0778952	NA
58775	Scaffold22	1183711	1184850	91.9432	0.354491	0.201206	1.76183	0.078098	0.999783
103288	Scaffold422	22614	23802	43.2419	0.399033	0.226607	1.76091	0.0782542	0.999783
59758	Scaffold223	115324	116385	70.2256	0.375963	0.213556	1.76049	0.0783242	0.999783
102021	Scaffold411	335190	335861	20.2782	0.427187	0.242679	1.76029	0.0783581	NA
105674	Scaffold440	103638	104326	27.634	0.424671	0.241323	1.75976	0.0784491	NA
109553	Scaffold471	183452	183758	2.82997	0.272288	0.154818	1.75876	0.0786186	NA
26530	Scaffold143	1034165	1034518	8.09761	0.390071	0.221796	1.7587	0.0786288	NA
29232	Scaffold1492	108791	109770	50.855	0.38276	0.217856	1.75694	0.0789287	0.999783
17697	Scaffold1275	232089	232253	6.21505	0.371961	0.211769	1.75645	0.0790122	NA
96457	Scaffold3753	38659	38920	7.243	0.381628	0.217386	1.75553	0.0791691	NA
11129	Scaffold1168	8486	9858	58.5442	0.372389	0.212223	1.75471	0.0793096	0.999783
25732	Scaffold142	162310	163420	7.48296	0.387407	0.220887	1.75387	0.0794533	NA
39176	Scaffold1701	112726	116049	107.628	0.344823	0.196666	1.75335	0.0795428	0.999783
145051	Scaffold829	72352	72771	10.624	0.405622	0.231365	1.75317	0.0795725	NA
127571	Scaffold628	20822	21052	6.27475	0.36956	0.211036	1.75117	0.0799169	NA
36198	Scaffold1639	116961	117057	3.23417	0.292022	0.166762	1.75113	0.0799239	NA
109017	Scaffold468	341757	342831	29.1294	0.41853	0.239272	1.74918	0.0802592	NA
48619	Scaffold192	699282	699785	11.9523	0.414306	0.236874	1.74906	0.0802814	NA
64227	Scaffold2366	67797	68370	19.8925	0.424299	0.242667	1.74848	0.0803811	NA
10621	Scaffold116	366650	367021	15.071	0.419385	0.239936	1.7479	0.0804809	NA
154394	Scaffold957	208503	208586	3.13658	0.297585	0.17031	1.74731	0.0805837	NA
100811	Scaffold401	533569	533889	10.865	0.407787	0.233398	1.74717	0.0806071	NA
4180	Scaffold1056	66479	67176	24.7768	0.420454	0.240751	1.74643	0.0807371	NA
31214	Scaffold1534	90069	90343	6.26654	0.367975	0.210741	1.7461	0.0807931	NA
68953	Scaffold2515	59597	59774	5.78958	0.364117	0.208539	1.74604	0.0808041	NA
18038	Scaffold128	775147	775324	5.4698	0.352086	0.201663	1.74592	0.0808256	NA
114685	Scaffold51	297336	297491	4.62449	0.331627	0.189999	1.74541	0.0809133	NA
130214	Scaffold652	126291	126435	3.56551	0.308738	0.176889	1.74538	0.0809184	NA
36326	Scaffold1640	11438	11601	3.98935	0.326094	0.186955	1.74424	0.0811169	NA
43140	Scaffold18	233328	233543	7.9629	0.384508	0.220706	1.74217	0.0814792	NA
128607	Scaffold636	212081	212734	30.9247	0.414423	0.237993	1.74132	0.0816271	NA
91140	Scaffold344	909582	910358	29.3241	0.418693	0.24045	1.74129	0.0816325	NA
128677	Scaffold636	551864	552330	20.1581	0.422388	0.242607	1.74104	0.0816771	NA
41073	Scaffold175	204556	205134	22.6826	0.422349	0.242629	1.74072	0.0817328	NA
14372	Scaffold122	266652	268697	67.167	0.377917	0.217205	1.73991	0.0818748	0.999783
60389	Scaffold225	56663	57453	22.1031	0.421119	0.242052	1.73979	0.0818964	NA
128549	Scaffold636	63781	66129	105.231	0.352482	0.202703	1.73891	0.0820506	0.999783
78505	Scaffold288	492702	493062	6.66849	0.369517	0.212538	1.73859	0.0821065	NA
146708	Scaffold853	67	415	5.07436	0.336209	0.193414	1.73828	0.082161	NA
42486	Scaffold1782	123905	124439	14.6911	0.418765	0.240968	1.73785	0.0822379	NA
118461	Scaffold544	70192	70697	15.1282	0.419016	0.24114	1.73764	0.0822736	NA
17258	Scaffold127	516370	517698	12.7144	0.413151	0.2379	1.73666	0.0824469	NA
78285	Scaffold287	360726	362030	46.2011	0.394267	0.227051	1.73646	0.0824817	0.999783
89315	Scaffold335	359345	359701	9.34433	0.394049	0.226984	1.73602	0.0825606	NA
140911	Scaffold775	5359	5534	3.10092	0.294398	0.169736	1.73445	0.0828386	NA
35501	Scaffold1621	27985	30956	61.962	0.364757	0.210357	1.73399	0.0829204	0.999783
58704	Scaffold22	650546	652261	102.884	0.33643	0.194075	1.7335	0.0830065	0.999783
18036	Scaffold128	764066	767071	266.25	0.253932	0.146509	1.73321	0.0830575	0.999783
52943	Scaffold2026	52409	52843	13.0264	0.414695	0.23927	1.73317	0.083066	NA
7779	Scaffold1110	169645	171247	51.9433	0.383956	0.221659	1.73219	0.0832401	0.999783
147445	Scaffold86	930755	930915	3.1033	0.293991	0.169736	1.73205	0.0832648	NA
46070	Scaffold1865	93598	94274	31.2724	0.418727	0.241761	1.73199	0.0832758	NA
126390	Scaffold617	44020	44748	16.455	0.415082	0.239707	1.73163	0.08334	NA
62040	Scaffold23	1020890	1021315	14.7291	0.414386	0.239369	1.73116	0.0834228	NA
17664	Scaffold1275	105887	107403	39.0779	0.399189	0.230654	1.73068	0.083509	0.999783
140986	Scaffold776	148323	148649	8.67753	0.391721	0.226529	1.72923	0.083768	NA
103781	Scaffold426	37997	38233	4.9631	0.335532	0.19411	1.72857	0.0838865	NA
54091	Scaffold206	597392	599377	124.608	0.307207	0.177827	1.72756	0.0840676	0.999783
113850	Scaffold502	42727	43284	15.0362	0.416265	0.241033	1.727	0.0841669	NA
125468	Scaffold608	77978	78322	13.2903	0.41198	0.238566	1.7269	0.0841854	NA
127758	Scaffold63	64025	64057	1.62005	0.213976	0.123976	1.72594	0.0843582	NA
23476	Scaffold1378	104550	104753	6.13259	0.365189	0.2116	1.72585	0.0843752	NA
154141	Scaffold951	69069	69255	5.73124	0.35937	0.208236	1.72578	0.0843868	NA
74116	Scaffold270	341471	341859	1.52163	0.214148	0.124092	1.72572	0.0843972	NA
17855	Scaffold1278	140393	141019	29.5603	0.417904	0.242256	1.72505	0.0845186	NA
29176	Scaffold149	669494	669622	2.96405	0.294743	0.170934	1.72431	0.0846523	NA
35620	Scaffold1626	103086	104767	7.77836	0.3731	0.216498	1.72334	0.0848263	NA
128304	Scaffold632	430292	431131	32.6956	0.410157	0.238113	1.72253	0.0849727	NA
115279	Scaffold514	278356	278539	4.40992	0.331944	0.192773	1.72194	0.0850812	NA
104362	Scaffold43	832745	833007	7.94211	0.380481	0.221159	1.7204	0.0853603	NA
110805	Scaffold48	581615	582185	11.1063	0.403622	0.234735	1.71948	0.0855268	NA
40324	Scaffold173	362059	362746	16.1255	0.416429	0.242209	1.71929	0.0855609	NA
104433	Scaffold430	200838	201194	9.17269	0.39186	0.22793	1.71921	0.0855763	NA
110248	Scaffold477	171422	172515	46.4375	0.385393	0.224182	1.71911	0.0855951	0.999783
104975	Scaffold4358	588	901	6.38941	0.359815	0.209362	1.71863	0.0856821	NA
17000	Scaffold1266	78875	79212	11.0808	0.40339	0.234735	1.71849	0.085708	NA
24657	Scaffold1398	52501	53012	7.40628	0.37837	0.220307	1.71747	0.085894	NA
149790	Scaffold892	261433	261608	2.61445	0.267406	0.155704	1.7174	0.0859059	NA
155084	Scaffold966	437200	437505	8.94562	0.381261	0.222016	1.71727	0.0859308	NA
144932	Scaffold8274	1245	1316	3.15796	0.284787	0.165849	1.71715	0.0859519	NA
64686	Scaffold238	674529	674990	18.1644	0.416257	0.242491	1.71659	0.0860542	NA
147708	Scaffold864	85603	86474	39.1064	0.395152	0.230355	1.7154	0.0862711	0.999783
2971	Scaffold1034	26349	26694	2.70302	0.26917	0.156923	1.7153	0.0862899	NA
74011	Scaffold27	340337	341233	2.99149	0.291364	0.169902	1.71489	0.0863651	NA
39435	Scaffold1708	102431	102626	4.82717	0.337628	0.196884	1.71486	0.0863714	NA
47724	Scaffold19	1311023	1311784	13.939	0.411678	0.2401	1.71461	0.0864163	NA
13754	Scaffold1208	103757	103874	3.54907	0.301863	0.176058	1.71457	0.086424	NA
103792	Scaffold426	65164	65461	7.89221	0.381928	0.222919	1.7133	0.0866574	NA
131971	Scaffold670	19470	19623	4.93681	0.339223	0.198068	1.71266	0.086775	NA
114214	Scaffold505	171077	171394	7.35948	0.378734	0.22114	1.71264	0.0867782	NA
78662	Scaffold289	334323	334856	14.7158	0.411664	0.240409	1.71235	0.0868331	NA
71215	Scaffold26	481433	483350	77.1553	0.344317	0.201121	1.71199	0.0868978	0.999783
22892	Scaffold1367	14021	16809	289.689	0.238084	0.139078	1.71188	0.0869193	0.999783
119455	Scaffold552	13260	14263	53.6795	0.368792	0.215481	1.71148	0.0869922	0.999783
147569	Scaffold862	173036	173336	3.90118	0.318389	0.186055	1.71126	0.0870338	NA
116436	Scaffold523	393041	393595	3.90118	0.318389	0.186055	1.71126	0.0870338	NA
38947	Scaffold17	867871	868867	42.121	0.385089	0.225101	1.71074	0.0871287	0.999783
71570	Scaffold261	18245	18582	7.65863	0.373735	0.218568	1.70992	0.0872803	NA
46931	Scaffold1888	13221	13447	5.75726	0.352034	0.205879	1.70991	0.0872828	NA
28012	Scaffold1461	242408	243176	20.8944	0.414872	0.24268	1.70955	0.0873495	NA
149946	Scaffold895	161957	165357	202.557	0.291189	0.170399	1.70886	0.0874766	0.999783
19383	Scaffold130	752605	754182	52.0617	0.382807	0.224028	1.70875	0.0874981	0.999783
131252	Scaffold662	25330	25714	9.13228	0.386514	0.22625	1.70835	0.087572	NA
111508	Scaffold485	585844	586220	10.8066	0.398832	0.233469	1.70829	0.0875831	NA
56194	Scaffold212	533116	535475	109.413	0.327109	0.191497	1.70817	0.0876051	0.999783
122826	Scaffold582	358474	358850	15.3439	0.412219	0.241336	1.70807	0.0876231	NA
2679	Scaffold103	609431	610058	33.3681	0.401549	0.235135	1.70774	0.0876849	NA
107619	Scaffold456	486664	487958	84.4741	0.343865	0.201364	1.70767	0.0876969	0.999783
16135	Scaffold1250	49225	49647	10.0459	0.388401	0.227525	1.70707	0.0878091	NA
93967	Scaffold36	593687	595208	85.1223	0.337741	0.197946	1.70622	0.0879666	0.999783
30845	Scaffold153	38601	41859	190.013	0.306023	0.17936	1.7062	0.0879718	0.999783
62340	Scaffold2305	30809	31927	57.8487	0.368722	0.216149	1.70586	0.0880333	0.999783
55361	Scaffold21	376587	377605	39.0833	0.394324	0.231229	1.70534	0.0881305	0.999783
143889	Scaffold8118	337	1915	36.9859	0.397184	0.232914	1.70528	0.0881413	NA
50102	Scaffold196	918121	919436	7.08032	0.363166	0.213047	1.70463	0.0882637	NA
98514	Scaffold389	344712	344950	6.51785	0.366907	0.215319	1.70401	0.0883789	NA
31581	Scaffold154	552489	552853	8.63108	0.38697	0.227128	1.70375	0.088428	NA
154245	Scaffold953	152533	152984	11.8845	0.400659	0.235194	1.70353	0.0884698	NA
66666	Scaffold244	753305	753953	12.983	0.403868	0.237124	1.70319	0.0885329	NA
122655	Scaffold58	829576	829868	10.8082	0.396053	0.232652	1.70234	0.0886918	NA
141935	Scaffold789	291586	291789	7.54286	0.367534	0.215913	1.70224	0.088711	NA
109572	Scaffold4713	4337	4928	17.0196	0.41081	0.241365	1.70203	0.0887507	NA
69578	Scaffold254	376541	376709	3.12903	0.279763	0.164494	1.70075	0.0889908	NA
3358	Scaffold1040	102288	102508	7.04208	0.367168	0.215903	1.70061	0.0890159	NA
99303	Scaffold393	176326	176609	1.54908	0.208375	0.122568	1.70007	0.0891174	NA
119159	Scaffold55	686449	687218	21.9239	0.411602	0.242146	1.69981	0.0891663	NA
60549	Scaffold225	857715	857925	10.7871	0.39537	0.232643	1.69947	0.0892303	NA
97576	Scaffold3821	10828	12057	45.8021	0.405803	0.238797	1.69936	0.0892508	0.999783
36136	Scaffold1638	44118	44208	2.92785	0.288448	0.169748	1.69927	0.0892679	NA
133263	Scaffold685	282105	283060	29.8947	0.401335	0.236282	1.69854	0.0894052	NA
76190	Scaffold279	143330	144159	36.8099	0.394896	0.232501	1.69847	0.0894189	NA
78095	Scaffold286	365863	366099	5.31311	0.341669	0.201202	1.69814	0.0894817	NA
37360	Scaffold1667	73930	74130	3.90064	0.314716	0.185339	1.69805	0.0894979	NA
65217	Scaffold24	806141	806242	2.03276	0.243018	0.143146	1.6977	0.0895643	NA
39168	Scaffold1701	91286	92554	37.9754	0.390667	0.230213	1.69698	0.0897002	0.999783
123607	Scaffold591	21062	23921	14.7898	0.40705	0.239904	1.69672	0.089749	NA
88508	Scaffold330	404847	405212	9.01666	0.386058	0.227592	1.69627	0.0898347	NA
9576	Scaffold114	1094648	1094862	5.26019	0.339932	0.200403	1.69624	0.0898401	NA
636	Scaffold10	1730534	1731179	24.0336	0.408597	0.240962	1.69569	0.0899444	NA
21719	Scaffold1345	73026	80167	518.018	0.242312	0.142919	1.69545	0.0899894	0.999783
60457	Scaffold225	389483	391031	79.2147	0.361634	0.213328	1.6952	0.0900381	0.999783
70409	Scaffold257	522941	524832	75.8075	0.342427	0.202054	1.69473	0.0901269	0.999783
22393	Scaffold1358	282489	284459	84.5288	0.343885	0.202937	1.69454	0.0901625	0.999783
103627	Scaffold425	128811	128998	2.50251	0.267016	0.1576	1.69427	0.0902147	NA
22464	Scaffold136	27271	28965	39.1753	0.387811	0.228938	1.69396	0.0902734	0.999783
89415	Scaffold336	58980	59246	8.36393	0.376179	0.222099	1.69375	0.0903131	NA
29031	Scaffold1488	249856	250160	8.80257	0.375387	0.221754	1.69281	0.0904924	NA
82533	Scaffold303	539080	541316	70.1182	0.347591	0.205395	1.69231	0.0905873	0.999783
48188	Scaffold191	316938	321103	308.511	0.259623	0.153471	1.69167	0.0907088	0.999783
134998	Scaffold70	1100360	1100938	15.687	0.40892	0.241798	1.69117	0.0908048	NA
53416	Scaffold204	179804	180374	16.2257	0.408034	0.241279	1.69113	0.0908118	NA
144318	Scaffold82	300890	301085	3.95885	0.314263	0.185889	1.69059	0.0909142	NA
105459	Scaffold44	78764	78938	3.8789	0.314386	0.185969	1.69053	0.0909266	NA
151971	Scaffold92	458823	458999	6.15032	0.356801	0.211091	1.69027	0.0909766	NA
47055	Scaffold189	406010	406269	6.18443	0.3551	0.210212	1.68924	0.0911728	NA
24500	Scaffold1396	248775	249421	16.905	0.409087	0.242357	1.68795	0.0914204	NA
1015	Scaffold1001	82573	83060	16.1522	0.405407	0.240206	1.68775	0.0914594	NA
117973	Scaffold54	762815	765219	104.795	0.31555	0.187002	1.68742	0.091523	0.999783
39174	Scaffold1701	109171	109854	28.0578	0.40415	0.239551	1.68711	0.0915814	NA
131669	Scaffold667	186126	187889	95.3153	0.333935	0.19799	1.68662	0.0916762	0.999783
73703	Scaffold269	112716	113029	7.03148	0.363972	0.215823	1.68643	0.0917122	NA
16825	Scaffold1262	111755	112266	11.6475	0.39572	0.23477	1.68556	0.0918798	NA
77042	Scaffold281	520657	521613	52.6222	0.377493	0.224003	1.68521	0.0919474	0.999783
6814	Scaffold11	372947	373107	2.54021	0.259327	0.153935	1.68465	0.0920553	NA
86989	Scaffold3248	20597	20767	5.28124	0.341852	0.202938	1.68451	0.0920833	NA
72387	Scaffold264	381208	381825	6.22021	0.351952	0.208974	1.68419	0.0921441	NA
47628	Scaffold19	997830	999911	98.5971	0.339904	0.201866	1.68381	0.0922184	0.999783
27741	Scaffold14535	0	265	19.7659	0.408373	0.242555	1.68363	0.0922532	NA
120710	Scaffold563	116628	117234	26.0601	0.40441	0.240234	1.6834	0.0922971	NA
114645	Scaffold51	109492	109664	7.39634	0.366527	0.21776	1.68317	0.0923426	NA
55912	Scaffold2110	4153	6458	63.1534	0.364297	0.216454	1.68303	0.09237	0.999783
108119	Scaffold460	370385	370867	11.235	0.384656	0.228584	1.68278	0.0924183	NA
147900	Scaffold868	57713	58025	8.62245	0.379967	0.225848	1.6824	0.0924907	NA
19065	Scaffold13	353889	354115	7.29835	0.368661	0.219136	1.68234	0.0925031	NA
30083	Scaffold151	860961	861296	7.99055	0.354282	0.210595	1.68229	0.0925125	NA
119962	Scaffold556	485987	486584	15.583	0.397445	0.236266	1.68219	0.0925315	NA
16472	Scaffold1256	406413	406642	5.74754	0.346799	0.206171	1.68209	0.0925508	NA
21218	Scaffold1334	39455	39776	4.13139	0.305304	0.181504	1.68208	0.0925532	NA
53183	Scaffold2031	65459	66406	52.7557	0.375089	0.223	1.68201	0.092567	0.999783
12891	Scaffold1197	155227	155645	5.26298	0.336501	0.200087	1.68178	0.0926124	NA
141919	Scaffold789	197764	199139	108.993	0.325305	0.193507	1.6811	0.0927432	0.999783
133031	Scaffold682	295133	295596	11.1172	0.386756	0.230162	1.68037	0.0928861	NA
16061	Scaffold125	194779	195468	24.8362	0.406281	0.24182	1.6801	0.0929386	NA
122820	Scaffold582	344213	345945	56.3881	0.377322	0.224588	1.68007	0.0929446	0.999783
10403	Scaffold1156	164972	165589	12.4205	0.394052	0.234647	1.67934	0.0930857	NA
88539	Scaffold3301	50979	53285	81.44	0.364122	0.216833	1.67927	0.0930991	0.999783
17557	Scaffold1272	201772	201909	4.12609	0.306422	0.182493	1.67909	0.0931351	NA
94236	Scaffold361	65090	65319	5.68735	0.347016	0.206691	1.67891	0.093169	NA
76506	Scaffold28	204220	208626	200.031	0.265385	0.15816	1.67795	0.0933565	0.999783
54592	Scaffold2073	8028	8364	8.12287	0.377485	0.22501	1.67764	0.0934177	NA
16920	Scaffold1264	191013	191505	21.382	0.406398	0.2423	1.67725	0.093493	NA
105885	Scaffold442	141297	141596	2.00531	0.238248	0.142053	1.67718	0.0935081	NA
103061	Scaffold420	174765	177146	126.863	0.29999	0.178899	1.67686	0.0935691	0.999783
136957	Scaffold724	373140	374672	53.6877	0.366005	0.21827	1.67685	0.0935722	0.999783
134574	Scaffold7	804	1342	12.1153	0.397849	0.237292	1.67662	0.0936169	NA
100080	Scaffold4	36536	36877	8.16161	0.363464	0.216815	1.67638	0.0936646	NA
116410	Scaffold523	111319	112467	57.5152	0.359923	0.214723	1.67622	0.0936953	0.999783
36526	Scaffold1642	252794	253837	60.8031	0.366057	0.218383	1.67622	0.0936957	0.999783
41503	Scaffold176	281181	283527	68.4499	0.345104	0.205909	1.67601	0.0937368	0.999783
132815	Scaffold68	1056276	1057682	47.8522	0.378887	0.226154	1.67535	0.0938653	0.999783
130756	Scaffold658	489163	489479	13.9294	0.40109	0.239412	1.67531	0.0938728	NA
4703	Scaffold1063	302518	302955	13.9064	0.397185	0.237104	1.67515	0.0939045	NA
119776	Scaffold554	310376	310543	4.7147	0.331843	0.19814	1.67479	0.0939749	NA
12114	Scaffold1183	193463	193681	6.84782	0.364516	0.217654	1.67475	0.0939835	NA
141889	Scaffold789	83810	83885	3.87028	0.308309	0.184162	1.67412	0.0941077	NA
59943	Scaffold2232	100622	100805	5.19267	0.338089	0.201982	1.67386	0.0941578	NA
50330	Scaffold197	354345	354456	1.9662	0.237998	0.142187	1.67383	0.0941634	NA
90986	Scaffold344	296271	297685	34.8728	0.38923	0.232561	1.67367	0.0941954	NA
133322	Scaffold686	139867	140046	5.16523	0.336901	0.2013	1.67363	0.0942037	NA
139342	Scaffold756	38877	40450	114.77	0.316109	0.188979	1.67272	0.0943823	0.999783
125171	Scaffold605	301757	302106	13.2508	0.399544	0.238916	1.67232	0.0944604	NA
14332	Scaffold122	128073	129516	39.9137	0.394913	0.236181	1.67208	0.0945082	0.999783
134777	Scaffold7	1640488	1641157	16.4815	0.404607	0.242012	1.67185	0.0945538	NA
25479	Scaffold1411	121327	121586	3.4806	0.291675	0.174475	1.67173	0.0945779	NA
43431	Scaffold1802	24047	24122	1.70096	0.20181	0.12072	1.67172	0.09458	NA
128109	Scaffold630	604638	606177	61.074	0.372031	0.222572	1.67151	0.0946206	0.999783
122845	Scaffold583	3450	18939	40.2503	0.386332	0.231138	1.67143	0.0946359	0.999783
36339	Scaffold1640	110654	110995	14.4296	0.401864	0.240463	1.67121	0.0946805	NA
64409	Scaffold2371	26921	27071	4.31388	0.321248	0.192244	1.67104	0.0947134	NA
104582	Scaffold432	21301	21539	4.78221	0.32715	0.195796	1.67087	0.0947474	NA
87604	Scaffold328	219012	219125	3.36724	0.295972	0.177202	1.67025	0.0948691	NA
135494	Scaffold706	94834	94963	3.36724	0.295972	0.177202	1.67025	0.0948691	NA
87808	Scaffold329	452353	452762	12.2226	0.396623	0.237545	1.66967	0.0949844	NA
36910	Scaffold1651	91528	93086	48.5357	0.372968	0.223404	1.66948	0.0950222	0.999783
126104	Scaffold614	21775	22025	5.33775	0.33282	0.199382	1.66926	0.0950667	NA
139398	Scaffold756	301028	301263	8.1624	0.374475	0.224442	1.66847	0.0952229	NA
30850	Scaffold153	47781	48200	12.6493	0.39724	0.238106	1.66834	0.095249	NA
93700	Scaffold3580	34425	36282	58.2991	0.375551	0.225177	1.6678	0.095355	0.999783
13523	Scaffold1204	162997	163107	4.34879	0.313878	0.188203	1.66776	0.0953632	NA
21357	Scaffold1339	178928	179302	13.6272	0.400165	0.240013	1.66726	0.0954629	NA
64582	Scaffold238	130454	130797	10.7829	0.388349	0.232956	1.66705	0.0955041	NA
84534	Scaffold312	280832	281411	20.744	0.404551	0.242676	1.66704	0.0955056	NA
143444	Scaffold805	81865	82436	13.3468	0.399191	0.239532	1.66654	0.0956054	NA
77046	Scaffold281	528384	530070	54.8149	0.359929	0.215984	1.66647	0.0956207	0.999783
156139	Scaffold984	102336	102482	3.03966	0.276891	0.166159	1.66642	0.0956298	NA
154891	Scaffold964	130588	130741	3.36433	0.294909	0.176978	1.66636	0.0956422	NA
54252	Scaffold2064	144993	145540	16.8268	0.40333	0.242065	1.6662	0.095673	NA
129364	Scaffold643	156768	157316	14.5308	0.40066	0.240574	1.66544	0.0958259	NA
110521	Scaffold478	659510	660830	85.8547	0.327449	0.19663	1.66531	0.0958517	0.999783
7350	Scaffold1104	338128	338990	23.9249	0.401748	0.241313	1.66484	0.0959447	NA
125828	Scaffold610	227752	228098	8.87979	0.379116	0.227761	1.66453	0.0960058	NA
36321	Scaffold164	744280	744650	10.5329	0.389448	0.233974	1.66449	0.096014	NA
103714	Scaffold425	520492	521786	51.9851	0.36982	0.222183	1.66448	0.0960161	0.999783
48880	Scaffold1928	48847	49705	22.4853	0.402388	0.241755	1.66444	0.0960238	NA
75606	Scaffold2767	14578	15075	20.0299	0.403698	0.242548	1.66441	0.096031	NA
140494	Scaffold77	579431	579572	5.65421	0.338781	0.203591	1.66403	0.0961071	NA
57418	Scaffold216	287875	289027	45.4863	0.37734	0.226765	1.66401	0.0961105	0.999783
27938	Scaffold146	613332	615352	79.477	0.343882	0.206746	1.66331	0.0962513	0.999783
136297	Scaffold716	136635	136760	4.8193	0.325846	0.195982	1.66264	0.096385	NA
139702	Scaffold76	293847	294293	8.10936	0.372833	0.224247	1.6626	0.096392	NA
22469	Scaffold136	62076	62457	10.5612	0.3888	0.233851	1.66259	0.0963937	NA
2495	Scaffold1028	192559	193814	30.6228	0.393728	0.236938	1.66173	0.0965667	NA
77701	Scaffold284	314382	314428	3.01072	0.277968	0.167285	1.66165	0.0965831	NA
139038	Scaffold752	9	2114	7.31153	0.350652	0.211032	1.6616	0.0965921	NA
20587	Scaffold1322	21248	21672	5.35447	0.332338	0.200065	1.66115	0.096683	NA
17184	Scaffold127	309960	312267	123.696	0.293648	0.17678	1.66109	0.0966956	0.999783
122026	Scaffold573	576396	576477	4.80286	0.327028	0.196959	1.66039	0.0968359	NA
125493	Scaffold608	213414	214293	22.8919	0.402648	0.242535	1.66016	0.0968814	NA
154933	Scaffold964	369810	370006	4.68725	0.327998	0.197582	1.66006	0.0969028	NA
150057	Scaffold897	49140	49567	4.76482	0.327394	0.197225	1.66	0.0969148	NA
117760	Scaffold539	204773	204980	6.9522	0.353734	0.213099	1.65995	0.0969243	NA
93792	Scaffold359	401604	404709	9.47413	0.379527	0.228651	1.65985	0.0969439	NA
14718	Scaffold1224	43456	43738	7.76688	0.369035	0.222352	1.65969	0.096977	NA
93232	Scaffold356	117425	118077	28.0715	0.398238	0.239961	1.6596	0.0969955	NA
38049	Scaffold168	619111	620439	62.6487	0.349476	0.210645	1.65907	0.097101	0.999783
102703	Scaffold418	80359	80628	6.97926	0.357836	0.215848	1.65782	0.0973547	NA
13555	Scaffold1205	142782	143146	7.76492	0.367184	0.221491	1.65778	0.0973615	NA
119594	Scaffold552	476669	476966	7.83052	0.367137	0.221489	1.65759	0.0974007	NA
100461	Scaffold40	346691	347401	39.0928	0.378856	0.228614	1.65719	0.0974818	0.999783
58208	Scaffold2187	56499	56617	1.92774	0.232121	0.140077	1.65709	0.097501	NA
41689	Scaffold1764	155399	156142	16.7017	0.401626	0.242396	1.6569	0.0975396	NA
23017	Scaffold137	167131	167301	4.23685	0.317109	0.1914	1.65679	0.0975625	NA
13904	Scaffold121	433816	433931	2.38928	0.256783	0.154997	1.6567	0.0975808	NA
39857	Scaffold1719	71586	71910	1.42471	0.198937	0.120092	1.65654	0.097613	NA
123566	Scaffold590	120504	120809	3.89521	0.305588	0.184517	1.65615	0.0976911	NA
102569	Scaffold4168	31921	32647	16.3633	0.401065	0.242169	1.65614	0.0976939	NA
30161	Scaffold1512	69971	70698	19.7912	0.40182	0.242669	1.65584	0.0977548	NA
38365	Scaffold169	546651	546953	8.45337	0.374961	0.22648	1.6556	0.097803	NA
41397	Scaffold1758	187965	188399	14.4215	0.398274	0.240742	1.65436	0.0980541	NA
104016	Scaffold4272	12320	12766	3.07728	0.274176	0.165774	1.65391	0.0981455	NA
115923	Scaffold52	413891	414011	4.94171	0.318401	0.192535	1.65373	0.0981824	NA
22637	Scaffold136	911255	911347	4.30633	0.314122	0.190004	1.65324	0.0982826	NA
25234	Scaffold1407	53807	53923	1.42763	0.198087	0.119859	1.65267	0.0983989	NA
151966	Scaffold92	443360	443594	6.59304	0.3499	0.211795	1.65207	0.0985211	NA
114664	Scaffold51	185860	185977	4.80687	0.31761	0.192256	1.65202	0.098531	NA
21133	Scaffold1331	156793	157319	14.8204	0.395751	0.239579	1.65186	0.0985634	NA
154475	Scaffold958	254206	254328	3.83224	0.302009	0.182847	1.6517	0.0985956	NA
103633	Scaffold425	151498	153434	141.086	0.295508	0.178917	1.65165	0.0986061	0.999783
39203	Scaffold1702	23317	23700	10.4865	0.385195	0.233264	1.65133	0.0986711	NA
78882	Scaffold29	351204	351461	6.01149	0.346792	0.210059	1.65093	0.098753	NA
22876	Scaffold1366	134658	135273	29.3665	0.396846	0.240449	1.65044	0.0988535	NA
125326	Scaffold607	108806	109047	4.31484	0.31297	0.189697	1.64984	0.0989747	NA
6875	Scaffold11	612552	613346	24.2199	0.398477	0.241542	1.64972	0.099	NA
7023	Scaffold110	190702	191111	14.1293	0.394754	0.239321	1.64947	0.0990509	NA
77024	Scaffold281	435763	436110	13.6606	0.395732	0.239921	1.64943	0.0990603	NA
60922	Scaffold2264	116439	116699	3.47918	0.283374	0.17184	1.64906	0.0991351	NA
127958	Scaffold63	962075	962414	9.69848	0.381	0.231088	1.64872	0.0992056	NA
153752	Scaffold948	55653	56602	2.17071	0.225056	0.136538	1.6483	0.0992904	NA
70921	Scaffold259	248209	249077	25.4066	0.398142	0.241555	1.64825	0.0993014	NA
59785	Scaffold223	347768	349643	136.647	0.282876	0.171639	1.64809	0.0993348	0.999783
127401	Scaffold626	175386	175698	6.64753	0.343321	0.208325	1.648	0.0993521	NA
51859	Scaffold20	607254	607469	7.27303	0.361462	0.21935	1.64788	0.0993777	NA
78854	Scaffold29	217542	218823	45.7283	0.368173	0.223448	1.64769	0.0994154	0.999783
105246	Scaffold438	397379	400058	187.685	0.274768	0.166784	1.64745	0.0994651	0.999783
52233	Scaffold2003	33595	33842	4.21988	0.316531	0.192141	1.64739	0.0994778	NA
150453	Scaffold9	1656860	1657357	16.9654	0.399443	0.242519	1.64705	0.0995467	NA
56492	Scaffold213	172488	172832	8.7352	0.368066	0.223558	1.6464	0.0996808	NA
44142	Scaffold1819	109371	109576	4.31592	0.311315	0.189102	1.64628	0.0997059	NA
88010	Scaffold3290	12839	13426	6.4699	0.334695	0.203393	1.64556	0.0998545	NA
32803	Scaffold1564	206162	206395	3.91708	0.296853	0.180403	1.64549	0.0998679	NA
23637	Scaffold138	124541	124994	11.5888	0.389769	0.236951	1.64493	0.0999834	NA
144368	Scaffold82	601851	602046	8.83646	0.366982	0.223103	1.6449	0.0999911	NA
