# Supplementary material for: Global analysis of primary mesenchyme cell cis-regulatory modules by chromatin accessibility profiling
Source: BMC Genomics. 2018 Mar 20;19:206. doi: 10.1186/s12864-018-4542-z (PMC5859501; doi:10.1186/s12864-018-4542-z)
Supplement: Supplementary file 13 — Table S8. Peaks cloned into EpGFPII and injected into S. purpuratus eggs. Column 1: ATAC Peak Name: Peak number obtained from ATAC-seq RPS peak names. These are the peaks cloned into the EpGFPII plasmid. Column 2: Scaffold: S. purpuratus genome version 3.1 scaffold containing the peak. Column 3: Start: Start coordinate of the peak. Column 4: End: End coordinate of the peak. Column 5: Name of closest gene. Column 6: PMC DE gene?: "Yes" if the closest gene is a PMC DE gene. Column 7: DNase-seq Diff Peak?: "Yes" if this peak is also differential in the DNase-seq dataset. Column 8: GFP Expression?: "Yes, PMC-specific" if the construct drives PMC-specific GFP expression in 48-hour embryos. Column 9: Region Cloned: The coordinates of the region (containing the peak plus flanking regions) cloned into the EpGFPII plasmid. Column 10: Orientation wrt Closest Gene: "Normal" orientation indicates that the peak was cloned in its normal orientation relative to the coding strand of the closest gene. "Reversed" means that the orientation was reversed relative to the coding strand of the closest gene. Column 11: Notes: Additional information, if applicable, regarding additional peaks cloned into the same construct. (XLSX 52 kb) [file 12864_2018_4542_MOESM13_ESM.xlsx]

## Sheet: Sheet1
ATAC Peak Name	Scaffold	Start	End	Name of Closest Gene	PMC DE Gene?	DNase-seq Diff Peak?	GFP Expression?	Region Cloned	Orientation wrt closest gene	Notes
157798	Scaffold317	499413	499859	Sp-C-lectin/PMC1	Yes	No	Yes, PMC-specific	Scaffold317:499379-501992	Normal	Cloned region included adjacent peak "157799"
265579	Scaffold780	88252	88822	Novel( Transcript WHL22.691495)	Yes	Yes	Yes, PMC-specific	Scaffold780:87496-89388	Normal
172837	Scaffold358	70028	71061	Sp-Msp130r2	Yes	Yes	Yes, PMC-specific	Scaffold358:70333-75182	Normal	Peak "172837" is likely the promoter region, and was cloned directionally along with adjacent peak "172838"
268469	Scaffold8	567948	570583	Sp-KirrelL	Yes	Yes	Yes, PMC-specific	Scaffold8:563866-568809	Normal	Peak "268469" is likely the promoter region, and was cloned directionally along with adjacent peaks "268468", "268467","268466" and part of peak "268465"
94021	Scaffold198	201559	201922	Sp-Hypp_2386	Yes	Yes	Yes, PMC-specific	Scaffold198:201657-203621	Normal	Cloned region included adjacent peak "94023"
259907	Scaffold743	208945	209469	Sp-Mitf	Yes	Yes	Yes, PMC-specific	Scaffold743:208826-209781	Normal
244173	Scaffold652	51211	52717	Sp-Sh2d5	Yes	Yes	Yes, PMC-specific	Scaffold652:51313-52415	Normal
54524	Scaffold149	651923	652321	Intergenic	No	No	Yes, PMC-specific	Scaffold149:651272-652703	N/A
140711	Scaffold279	120050	120295	SPU_023052	Yes	No	Yes, PMC-specific	Scaffold279:118598-121320	Reversed
191390	Scaffold420	86240	86953	Hypp_929	Yes	No	No	Scaffold420:86179-87184	Normal
112932	Scaffold2269	102289	102530	Novel (Transcript WHL22.292545)	Yes	No	No	Scaffold2269:101872-102761	Normal
94070	Scaffold198	281847	282599	Sp-P16	Yes	No	No	Scaffold198:281656-282997	Normal
173997	Scaffold361	157650	158322	Sp-E78a_1	No	No	No	Scaffold361:157565-159285	Normal
15968	Scaffold1119	162174	162721	Sp-Clect_13	Yes	No	No	Scaffold1119:162382-167449	Normal
117157	Scaffold2330	128731	129318	Sp-Slob	Yes	Yes	No	Scaffold2330:122886-129769	Normal
94081	Scaffold198	300809	301771	Sp-P16	Yes	Yes	No	Scaffold198:300543-302037	Normal
94071	Scaffold198	283335	284004	Sp-P16	Yes	Yes	No	Scaffold198:283052-284352	Normal
94030	Scaffold198	213830	214535	Sp-Hypp_2386	Yes	Yes	No	Scaffold198:213977-214518	Normal
277396	Scaffold862	199842	200414	Sp-Hypp_313	Yes	Yes	No	Scaffold862:199636-200542	Normal
283818	Scaffold903	134328	136398	Sp-Sm32	Yes	Yes	No	Scaffold903:134167-136635	Normal
94017	Scaffold198	188969	191198	SPU_018403	Yes	Yes	No	Scaffold198:188718-191506	Normal
251598	Scaffold694	157458	158077	Sp-Fam20c_1	Yes	Yes	No	Scaffold694:157273-158156	Normal
167744	Scaffold343	229432	229774	Sp-Msp130L	Yes	Yes	No	Scaffold343:227298-231568	Normal
159787	Scaffold322	167737	168140	Sp-Ptpriz	Yes	Yes	No	Scaffold322:165453-168610	Normal	Cloned region included adjacent peak "159786"
34889	Scaffold129	183170	183452	Intergenic	No	No	No	Scaffold129:182980-184375	N/A
279574	Scaffold88	376405	376913	Sp-Plk2	Yes	No	No	Scaffold88:375033-377282	Reversed
216562	Scaffold520	518035	518845	Sp-Nk7	Yes	No	No	Scaffold520:520190-521138	Reversed
170878	Scaffold352	130746	131072	Sp-Cara7LA	Yes	Yes	No	Scaffold352:128358-131706	Reversed
244197	Scaffold652	114338	114909	Sp-Sh2d5	Yes	Yes	No	Scaffold652:114169-115116	Reversed
201744	Scaffold462	406144	406453	Sp-Rhogap24l2	Yes	Yes	No	Scaffold462:405901-408458	Reversed
197707	Scaffold4453	18107	19235	Sp-Sm30C	Yes	Yes	No	Scaffold4453:18803-20037	Reversed
