# Supplementary material for: Global analysis of primary mesenchyme cell cis-regulatory modules by chromatin accessibility profiling
Source: BMC Genomics. 2018 Mar 20;19:206. doi: 10.1186/s12864-018-4542-z (PMC5859501; doi:10.1186/s12864-018-4542-z)
Supplement: Supplementary file 16 — Table S11. Coordinates for the set of ATAC-seq differential peaks that overlapped DNase-seq differential peaks by at least 75% merged with the set of DNase-seq peaks that overlapped ATAC-seq differential peaks by at least 75%. Column 1: Scaffold: S. purpuratus genome version 3.1 scaffold containing the peak. Column 2: Start: Start coordinate of the peak. Column 3: End: End coordinate of the peak. (XLSX 48 kb) [file 12864_2018_4542_MOESM16_ESM.xlsx]

## Sheet: Sheet1
Scaffold	Start	End
Scaffold10	343008	343558
Scaffold10	393478	393925
Scaffold1010	188728	189624
Scaffold1011	26447	26812
Scaffold1063	405289	406326
Scaffold107	236491	236787
Scaffold107	271342	271975
Scaffold107	280550	280958
Scaffold107	281081	281284
Scaffold111	177641	177787
Scaffold111	178602	180111
Scaffold1119	142063	142418
Scaffold1119	181243	181536
Scaffold1120	28454	29672
Scaffold1120	29804	30935
Scaffold117	1067370	1067689
Scaffold12	242228	242620
Scaffold12	713616	713782
Scaffold1239	60871	61383
Scaffold1239	62701	63542
Scaffold142	645057	646508
Scaffold1488	60348	61100
Scaffold1488	175425	177161
Scaffold149	191539	192027
Scaffold15	512128	512430
Scaffold1508	7308	8261
Scaffold153	1138013	1138668
Scaffold1573	109473	109749
Scaffold164	360175	361616
Scaffold167	62645	64391
Scaffold17	91989	92662
Scaffold1744	139516	140562
Scaffold176	609871	610288
Scaffold178	109198	109569
Scaffold1813	194455	194756
Scaffold184	421760	423182
Scaffold1896	386597	387599
Scaffold190	61908	62407
Scaffold190	85404	86434
Scaffold192	868869	869329
Scaffold192	895866	896806
Scaffold1924	118304	119316
Scaffold195	525993	526503
Scaffold1964	37205	38677
Scaffold198	188969	191198
Scaffold198	209694	210184
Scaffold198	213830	214535
Scaffold198	263578	264034
Scaffold198	283547	284014
Scaffold198	300809	301771
Scaffold1985	129439	131181
Scaffold1985	142932	143866
Scaffold2	157363	157606
Scaffold206	475435	475766
Scaffold206	476103	478148
Scaffold2064	228219	228547
Scaffold240	137424	138117
Scaffold240	176326	177419
Scaffold2444	117347	123880
Scaffold25	1138055	1138661
Scaffold256	168219	168522
Scaffold2663	14733	15117
Scaffold278	167457	168770
Scaffold283	537919	538827
Scaffold286	147130	147599
Scaffold29	739014	739515
Scaffold29	783818	783978
Scaffold3	627534	627738
Scaffold306	530320	530582
Scaffold314	397461	397988
Scaffold317	506260	507198
Scaffold317	673446	674087
Scaffold317	690573	691518
Scaffold343	125102	126116
Scaffold343	143151	144119
Scaffold343	199149	199499
Scaffold343	229432	229774
Scaffold352	130707	131072
Scaffold352	133553	133629
Scaffold358	68754	69433
Scaffold358	70112	70710
Scaffold36	454979	456374
Scaffold378	253753	254095
Scaffold383	77923	78517
Scaffold388	233394	233788
Scaffold388	773107	773564
Scaffold416	321746	322186
Scaffold420	84595	85123
Scaffold44	361286	361874
Scaffold4453	18107	19488
Scaffold4453	33796	34074
Scaffold4453	34294	35630
Scaffold462	406220	406342
Scaffold465	273100	273770
Scaffold477	429385	441002
Scaffold484	51635	52262
Scaffold485	525944	526213
Scaffold499	88321	90657
Scaffold552	651394	653747
Scaffold568	423483	424437
Scaffold573	117747	118513
Scaffold58	560374	561167
Scaffold590	203768	204256
Scaffold62	377777	378027
Scaffold627	293074	293898
Scaffold652	51211	52717
Scaffold652	111392	111983
Scaffold652	114439	114709
Scaffold652	243658	245050
Scaffold663	89712	89997
Scaffold663	296300	297051
Scaffold689	206818	207452
Scaffold694	157458	158101
Scaffold706	247440	248390
Scaffold790	203334	203959
Scaffold8	562856	563364
Scaffold8	567971	568985
Scaffold8	593871	594452
Scaffold84	118420	119626
Scaffold857	456670	457604
Scaffold862	196855	197356
Scaffold881	216159	216372
Scaffold901	100337	100475
Scaffold903	134477	135046
Scaffold966	33501	33968
Scaffold97	616113	616966
Scaffold99	234232	234752
Scaffold1042	129626	129756
Scaffold1075	58278	58490
Scaffold111	162932	163186
Scaffold1297	157731	157832
Scaffold1297	207721	208023
Scaffold143	434446	434544
Scaffold153	1130476	1130853
Scaffold153	1136715	1137095
Scaffold186	860611	860985
Scaffold198	201559	201922
Scaffold219	2205	2659
Scaffold2317	78603	79157
Scaffold2330	128731	129318
Scaffold2416	42512	42843
Scaffold2444	136091	136956
Scaffold2858	7966	8206
Scaffold29708	117	379
Scaffold2973	57140	57392
Scaffold314	368711	368944
Scaffold322	167681	168140
Scaffold340	556278	556517
Scaffold520	398884	399388
Scaffold63	188864	190108
Scaffold652	113667	114037
Scaffold71	332558	332662
Scaffold73	715279	715680
Scaffold743	208997	209219
Scaffold78	121033	121298
Scaffold780	88252	88822
Scaffold813	100560	100861
Scaffold858	530737	530926
Scaffold862	199965	200209
Scaffold884	314154	314510
Scaffold951	176614	177158
