# Supplementary material for: Global analysis of primary mesenchyme cell cis-regulatory modules by chromatin accessibility profiling
Source: BMC Genomics. 2018 Mar 20;19:206. doi: 10.1186/s12864-018-4542-z (PMC5859501; doi:10.1186/s12864-018-4542-z)
Supplement: Supplementary file 19 — Table S13. All ATAC-seq peaks identified at the 128-cell stage. Column 1: Scaffold: S. purpuratus genome version 3.1 scaffold containing the peak. Column 2: Peak Start: Start coordinate of the peak. Column 3: Peak End: End coordinate of the peak. Column 4: Peak Name as assigned by F-seq. Column 5: Peak Score as assigned by F-seq. (XLSX 16076 kb) [file 12864_2018_4542_MOESM19_ESM.xlsx]

## Sheet: 128cellPeaksSort.bed
Scaffold	Peak Start	Peak End	Peak Name	F-seq Peak Score
Scaffold1	3987	4749	Scaffold1.1	0.0802199
Scaffold1	5066	8280	Scaffold1.2	0.345535
Scaffold1	9187	9535	Scaffold1.3	0.0555419
Scaffold1	12380	13337	Scaffold1.4	0.116112
Scaffold1	15808	16026	Scaffold1.5	0.0407897
Scaffold1	17118	17281	Scaffold1.6	0.0338031
Scaffold1	23693	23811	Scaffold1.7	0.0348808
Scaffold1	42979	43172	Scaffold1.8	0.0410548
Scaffold1	43347	43631	Scaffold1.9	0.0572824
Scaffold1	50343	50417	Scaffold1.10	0.0327953
Scaffold1	53228	53577	Scaffold1.11	0.0629782
Scaffold1	54329	54471	Scaffold1.12	0.0340099
Scaffold1	55643	55769	Scaffold1.13	0.033948
Scaffold1	55896	56135	Scaffold1.14	0.044681
Scaffold1	57309	58433	Scaffold1.15	0.0864657
Scaffold1	59905	60160	Scaffold1.16	0.0475365
Scaffold1	60375	61007	Scaffold1.17	0.0936178
Scaffold1	64616	64702	Scaffold1.18	0.0329078
Scaffold1	65748	66149	Scaffold1.19	0.0642542
Scaffold1	66691	67130	Scaffold1.20	0.0539078
Scaffold1	68160	68358	Scaffold1.21	0.0374398
Scaffold1	69267	69661	Scaffold1.22	0.0413387
Scaffold1	70102	70323	Scaffold1.23	0.0392623
Scaffold1	70850	71102	Scaffold1.24	0.0456252
Scaffold1	71467	71812	Scaffold1.25	0.0534236
Scaffold1	72609	74002	Scaffold1.26	0.080771
Scaffold1	81120	81344	Scaffold1.27	0.0348927
Scaffold1	81578	81800	Scaffold1.28	0.0339337
Scaffold1	84743	85111	Scaffold1.29	0.0375975
Scaffold1	86392	86547	Scaffold1.30	0.0373019
Scaffold1	88091	88231	Scaffold1.31	0.0334987
Scaffold1	88403	88453	Scaffold1.32	0.0317696
Scaffold1	89328	89926	Scaffold1.33	0.0829936
Scaffold1	90652	90934	Scaffold1.34	0.0444517
Scaffold1	92438	93271	Scaffold1.35	0.0885284
Scaffold1	95238	95477	Scaffold1.36	0.0374322
Scaffold1	97831	98620	Scaffold1.37	0.179567
Scaffold1	99177	99734	Scaffold1.38	0.10284
Scaffold1	101569	102571	Scaffold1.39	0.0628834
Scaffold1	102722	104457	Scaffold1.40	0.115285
Scaffold1	104771	104954	Scaffold1.41	0.0386372
Scaffold1	106825	107169	Scaffold1.42	0.0452023
Scaffold1	108909	109076	Scaffold1.43	0.0362088
Scaffold1	111373	111823	Scaffold1.44	0.116283
Scaffold1	112350	113288	Scaffold1.45	0.106862
Scaffold1	117111	117454	Scaffold1.46	0.0646453
Scaffold1	118960	119382	Scaffold1.47	0.0451848
Scaffold1	124053	125934	Scaffold1.48	0.0739151
Scaffold1	126588	126984	Scaffold1.49	0.0472545
Scaffold1	133303	133503	Scaffold1.50	0.0413995
Scaffold1	134125	134285	Scaffold1.51	0.0356207
Scaffold1	135249	136755	Scaffold1.52	0.117918
Scaffold1	136835	138088	Scaffold1.53	0.203325
Scaffold1	143127	143400	Scaffold1.54	0.0474615
Scaffold1	151433	151733	Scaffold1.55	0.0452751
Scaffold1	161082	161507	Scaffold1.56	0.062995
Scaffold1	163279	163978	Scaffold1.57	0.0961575
Scaffold1	176604	176694	Scaffold1.58	0.0335033
Scaffold1	177239	177371	Scaffold1.59	0.0351487
Scaffold1	181564	181759	Scaffold1.60	0.0435352
Scaffold1	182517	183576	Scaffold1.61	0.0740538
Scaffold1	189881	190473	Scaffold1.62	0.0785812
Scaffold1	191407	191696	Scaffold1.63	0.0447494
Scaffold1	192165	192947	Scaffold1.64	0.0706854
Scaffold1	193272	193590	Scaffold1.65	0.0458533
Scaffold1	194403	194922	Scaffold1.66	0.054891
Scaffold1	201446	201626	Scaffold1.67	0.0430629
Scaffold1	202241	202480	Scaffold1.68	0.0491467
Scaffold1	204755	205281	Scaffold1.69	0.105191
Scaffold1	205633	206072	Scaffold1.70	0.0475173
Scaffold1	207678	207838	Scaffold1.71	0.0362594
Scaffold1	213476	214016	Scaffold1.72	0.0676241
Scaffold1	214304	214643	Scaffold1.73	0.0535117
Scaffold1	216163	217398	Scaffold1.74	0.069322
Scaffold1	220739	221729	Scaffold1.75	0.0497877
Scaffold1	221827	222511	Scaffold1.76	0.0557393
Scaffold1	222809	223139	Scaffold1.77	0.0559819
Scaffold1	223936	224322	Scaffold1.78	0.0393011
Scaffold1	224837	225016	Scaffold1.79	0.039891
Scaffold1	226749	226916	Scaffold1.80	0.0381814
Scaffold1	227862	228233	Scaffold1.81	0.0597333
Scaffold1	231380	231902	Scaffold1.82	0.0465692
Scaffold1	233107	233323	Scaffold1.83	0.0366806
Scaffold1	234274	234578	Scaffold1.84	0.0468173
Scaffold1	240119	240449	Scaffold1.85	0.0448057
Scaffold1	243661	244399	Scaffold1.86	0.0676598
Scaffold1	246036	246574	Scaffold1.87	0.0574986
Scaffold1	247062	247086	Scaffold1.88	0.031702
Scaffold1	247658	248246	Scaffold1.89	0.0656781
Scaffold1	248476	249584	Scaffold1.90	0.0784201
Scaffold1	250881	251304	Scaffold1.91	0.0482166
Scaffold1	254394	254715	Scaffold1.92	0.0536583
Scaffold1	255249	255364	Scaffold1.93	0.0334214
Scaffold1	255462	255725	Scaffold1.94	0.0442065
Scaffold1	256437	256939	Scaffold1.95	0.0715864
Scaffold1	261726	261969	Scaffold1.96	0.0443092
Scaffold1	272335	273113	Scaffold1.97	0.0549964
Scaffold1	276203	276358	Scaffold1.98	0.034778
Scaffold1	285171	286765	Scaffold1.99	0.344196
Scaffold1	288085	288211	Scaffold1.100	0.0340122
Scaffold1	288634	288706	Scaffold1.101	0.0319621
Scaffold1	289948	290129	Scaffold1.102	0.0395533
Scaffold1	300517	300617	Scaffold1.103	0.0339155
Scaffold1	301650	301921	Scaffold1.104	0.0423583
Scaffold1	302503	302670	Scaffold1.105	0.0349528
Scaffold1	305907	306067	Scaffold1.106	0.0382018
Scaffold1	308352	308693	Scaffold1.107	0.0544841
Scaffold1	313748	314019	Scaffold1.108	0.0489499
Scaffold1	318821	320165	Scaffold1.109	0.17229
Scaffold1	324131	324224	Scaffold1.110	0.0329767
Scaffold1	325370	325704	Scaffold1.111	0.0522439
Scaffold1	326089	326338	Scaffold1.112	0.0348648
Scaffold1	326903	327096	Scaffold1.113	0.0359515
Scaffold1	327301	327855	Scaffold1.114	0.0489477
Scaffold1	331540	331744	Scaffold1.115	0.0374532
Scaffold1	331811	332096	Scaffold1.116	0.0404243
Scaffold1	344776	344899	Scaffold1.117	0.0346518
Scaffold1	347288	348046	Scaffold1.118	0.0728231
Scaffold1	350450	350897	Scaffold1.119	0.0720431
Scaffold1	359642	359822	Scaffold1.120	0.0387839
Scaffold1	363018	363256	Scaffold1.121	0.0511717
Scaffold1	367361	367522	Scaffold1.122	0.0381688
Scaffold1	367769	368353	Scaffold1.123	0.0534063
Scaffold1	372544	372701	Scaffold1.124	0.0373902
Scaffold1	373654	373802	Scaffold1.125	0.0377187
Scaffold1	374686	375017	Scaffold1.126	0.0479193
Scaffold1	375324	375518	Scaffold1.127	0.036087
Scaffold1	376225	376464	Scaffold1.128	0.0370878
Scaffold1	377038	377683	Scaffold1.129	0.0445301
Scaffold1	379580	379644	Scaffold1.130	0.0327168
Scaffold1	379984	380392	Scaffold1.131	0.0452135
Scaffold1	381364	381430	Scaffold1.132	0.03266
Scaffold1	383088	383351	Scaffold1.133	0.0377378
Scaffold1	385373	385481	Scaffold1.134	0.0331305
Scaffold1	390298	390539	Scaffold1.135	0.0576387
Scaffold1	392027	392656	Scaffold1.136	0.0576882
Scaffold1	392958	393508	Scaffold1.137	0.0579543
Scaffold1	402050	402168	Scaffold1.138	0.0322081
Scaffold1	410978	411490	Scaffold1.139	0.0531998
Scaffold1	420258	420430	Scaffold1.140	0.0392823
Scaffold1	422299	422464	Scaffold1.141	0.0348477
Scaffold1	425539	425789	Scaffold1.142	0.0403136
Scaffold1	426560	426656	Scaffold1.143	0.0333759
Scaffold1	428413	428786	Scaffold1.144	0.0551092
Scaffold1	431857	432110	Scaffold1.145	0.0385383
Scaffold1	433836	434090	Scaffold1.146	0.040913
Scaffold1	436141	436353	Scaffold1.147	0.035871
Scaffold1	441079	441513	Scaffold1.148	0.0439322
Scaffold1	441694	442447	Scaffold1.149	0.134521
Scaffold1	442525	443563	Scaffold1.150	0.062532
Scaffold1	443802	444044	Scaffold1.151	0.0407394
Scaffold1	444499	444758	Scaffold1.152	0.0434065
Scaffold1	446166	446461	Scaffold1.153	0.0512978
Scaffold1	446653	447256	Scaffold1.154	0.0951469
Scaffold1	448009	449064	Scaffold1.155	0.0811713
Scaffold1	451748	452527	Scaffold1.156	0.0746991
Scaffold1	452733	452955	Scaffold1.157	0.0383776
Scaffold1	454231	454829	Scaffold1.158	0.061511
Scaffold1	454895	454994	Scaffold1.159	0.0321412
Scaffold1	455511	456039	Scaffold1.160	0.0434891
Scaffold1	458000	458263	Scaffold1.161	0.044449
Scaffold1	460251	460324	Scaffold1.162	0.0329323
Scaffold1	460759	461408	Scaffold1.163	0.0384554
Scaffold1	462833	462936	Scaffold1.164	0.0339762
Scaffold1	463547	463886	Scaffold1.165	0.0557954
Scaffold1	465160	465528	Scaffold1.166	0.0413182
Scaffold1	466102	466736	Scaffold1.167	0.131267
Scaffold1	466854	466886	Scaffold1.168	0.0317362
Scaffold1	467873	468647	Scaffold1.169	0.0561411
Scaffold1	469261	469378	Scaffold1.170	0.0332867
Scaffold1	469509	469865	Scaffold1.171	0.0626606
Scaffold1	471439	471778	Scaffold1.172	0.0512814
Scaffold1	472108	472336	Scaffold1.173	0.0348685
Scaffold1	472792	474700	Scaffold1.174	0.181928
Scaffold1	475720	476518	Scaffold1.175	0.0479484
Scaffold1	476754	477096	Scaffold1.176	0.0414707
Scaffold1	478713	479037	Scaffold1.177	0.0384966
Scaffold1	479168	479440	Scaffold1.178	0.0412019
Scaffold1	479632	479792	Scaffold1.179	0.0339976
Scaffold1	481218	482262	Scaffold1.180	0.26456
Scaffold1	484113	484209	Scaffold1.181	0.0328593
Scaffold1	485347	485723	Scaffold1.182	0.0519079
Scaffold1	486716	486915	Scaffold1.183	0.0370162
Scaffold1	488098	488390	Scaffold1.184	0.0415366
Scaffold1	489640	490177	Scaffold1.185	0.066413
Scaffold1	494718	495219	Scaffold1.186	0.0396297
Scaffold1	496769	496964	Scaffold1.187	0.0390681
Scaffold1	497229	497620	Scaffold1.188	0.0438857
Scaffold1	499150	499614	Scaffold1.189	0.0503237
Scaffold1	500290	501362	Scaffold1.190	0.0930023
Scaffold1	502223	503242	Scaffold1.191	0.100733
Scaffold1	504352	504798	Scaffold1.192	0.05301
Scaffold1	507676	507844	Scaffold1.193	0.0381313
Scaffold1	511661	512851	Scaffold1.194	0.331108
Scaffold1	514346	514436	Scaffold1.195	0.0332188
Scaffold1	518104	518604	Scaffold1.196	0.0686694
Scaffold1	521196	521467	Scaffold1.197	0.0590035
Scaffold1	523483	523709	Scaffold1.198	0.0390566
Scaffold1	525420	525685	Scaffold1.199	0.0400346
Scaffold1	532800	533603	Scaffold1.200	0.0581326
Scaffold1	534327	534382	Scaffold1.201	0.0321179
Scaffold1	537880	539958	Scaffold1.202	0.172135
Scaffold1	540069	540179	Scaffold1.203	0.0330413
Scaffold1	547139	547463	Scaffold1.204	0.0615395
Scaffold1	547574	547784	Scaffold1.205	0.0429724
Scaffold1	548184	549543	Scaffold1.206	0.100065
Scaffold1	549634	549896	Scaffold1.207	0.0439605
Scaffold1	549924	550399	Scaffold1.208	0.0731151
Scaffold1	550814	550895	Scaffold1.209	0.0329375
Scaffold1	551237	551462	Scaffold1.210	0.0399595
Scaffold1	556909	556992	Scaffold1.211	0.0334757
Scaffold1	557653	557900	Scaffold1.212	0.0381726
Scaffold1	558408	558557	Scaffold1.213	0.0372525
Scaffold1	559050	559157	Scaffold1.214	0.0323481
Scaffold1	561927	562338	Scaffold1.215	0.0374226
Scaffold1	562614	562758	Scaffold1.216	0.0335852
Scaffold1	563843	563927	Scaffold1.217	0.0324691
Scaffold1	564986	565509	Scaffold1.218	0.0496168
Scaffold1	567809	568215	Scaffold1.219	0.0588308
Scaffold1	572002	572225	Scaffold1.220	0.0410807
Scaffold1	577548	578834	Scaffold1.221	0.131368
Scaffold1	580099	581539	Scaffold1.222	0.191218
Scaffold1	582693	583249	Scaffold1.223	0.0600325
Scaffold1	583781	584079	Scaffold1.224	0.0521521
Scaffold1	585418	585699	Scaffold1.225	0.0552612
Scaffold1	586029	586544	Scaffold1.226	0.0481871
Scaffold1	587560	587807	Scaffold1.227	0.0426773
Scaffold1	591298	591712	Scaffold1.228	0.046499
Scaffold1	593079	593672	Scaffold1.229	0.0462676
Scaffold1	594904	595885	Scaffold1.230	0.0525774
Scaffold1	596241	597816	Scaffold1.231	0.0444694
Scaffold1	601169	601313	Scaffold1.232	0.0333035
Scaffold1	601963	603236	Scaffold1.233	0.097063
Scaffold1	608209	608535	Scaffold1.234	0.0654571
Scaffold1	611171	611604	Scaffold1.235	0.0706013
Scaffold1	611747	612164	Scaffold1.236	0.049153
Scaffold1	613126	613266	Scaffold1.237	0.0363957
Scaffold1	616497	616636	Scaffold1.238	0.034751
Scaffold1	619828	620797	Scaffold1.239	0.11363
Scaffold1	623173	623269	Scaffold1.240	0.0334383
Scaffold1	624822	625854	Scaffold1.241	0.0615
Scaffold1	625883	626866	Scaffold1.242	0.126213
Scaffold1	628071	628292	Scaffold1.243	0.040126
Scaffold1	633260	634292	Scaffold1.244	0.127079
Scaffold1	634523	635645	Scaffold1.245	0.061367
Scaffold1	638494	638659	Scaffold1.246	0.0372587
Scaffold1	640399	640887	Scaffold1.247	0.0739526
Scaffold1	641075	641751	Scaffold1.248	0.110928
Scaffold1	643218	643735	Scaffold1.249	0.103522
Scaffold1	643995	644351	Scaffold1.250	0.0688812
Scaffold1	644550	644742	Scaffold1.251	0.0392519
Scaffold1	646373	646658	Scaffold1.252	0.0551729
Scaffold1	647036	650406	Scaffold1.253	0.450512
Scaffold1	650473	651222	Scaffold1.254	0.0481583
Scaffold1	655722	656389	Scaffold1.255	0.0744819
Scaffold1	656473	656730	Scaffold1.256	0.0372669
Scaffold1	656857	657150	Scaffold1.257	0.0415001
Scaffold1	658404	658922	Scaffold1.258	0.0745169
Scaffold1	659728	660788	Scaffold1.259	0.122989
Scaffold1	664977	665168	Scaffold1.260	0.0384827
Scaffold1	665814	666269	Scaffold1.261	0.046198
Scaffold1	667480	667653	Scaffold1.262	0.0326166
Scaffold1	682173	682557	Scaffold1.263	0.0408297
Scaffold1	683281	683548	Scaffold1.264	0.0372924
Scaffold1	691758	692228	Scaffold1.265	0.114147
Scaffold1	694107	694253	Scaffold1.266	0.0352406
Scaffold1	694755	695471	Scaffold1.267	0.240664
Scaffold1	696697	696879	Scaffold1.268	0.0382153
Scaffold1	697629	698248	Scaffold1.269	0.0497992
Scaffold1	700029	700224	Scaffold1.270	0.0379582
Scaffold1	700758	701424	Scaffold1.271	0.0526882
Scaffold1	704088	704620	Scaffold1.272	0.0460557
Scaffold1	705372	705763	Scaffold1.273	0.0551442
Scaffold1	722623	723095	Scaffold1.274	0.13983
Scaffold1	732783	733500	Scaffold1.275	0.228495
Scaffold1	738406	738718	Scaffold1.276	0.0384576
Scaffold1	738765	738962	Scaffold1.277	0.0341812
Scaffold1	739367	739396	Scaffold1.278	0.0316942
Scaffold1	745861	746050	Scaffold1.279	0.0387666
Scaffold1	746527	747104	Scaffold1.280	0.0835533
Scaffold1	749520	749702	Scaffold1.281	0.0390472
Scaffold1	750018	751053	Scaffold1.282	0.0672432
Scaffold1	752931	754101	Scaffold1.283	0.166477
Scaffold1	754317	754516	Scaffold1.284	0.0389022
Scaffold1	754985	756107	Scaffold1.285	0.243469
Scaffold1	756182	757677	Scaffold1.286	0.243416
Scaffold1	758468	760601	Scaffold1.287	0.220607
Scaffold1	762440	762591	Scaffold1.288	0.0333072
Scaffold1	762855	762986	Scaffold1.289	0.0354788
Scaffold1	763717	764728	Scaffold1.290	0.231658
Scaffold1	765807	766118	Scaffold1.291	0.0430759
Scaffold1	769468	769683	Scaffold1.292	0.0441124
Scaffold1	772411	773110	Scaffold1.293	0.0941353
Scaffold1	773430	773522	Scaffold1.294	0.0332281
Scaffold1	773776	774937	Scaffold1.295	0.108142
Scaffold1	775120	775324	Scaffold1.296	0.0335881
Scaffold1	775425	775651	Scaffold1.297	0.0354965
Scaffold1	778610	779489	Scaffold1.298	0.183542
Scaffold1	781860	782162	Scaffold1.299	0.0478949
Scaffold1	782731	783217	Scaffold1.300	0.0651244
Scaffold1	784411	784586	Scaffold1.301	0.0371562
Scaffold1	785727	786053	Scaffold1.302	0.0528022
Scaffold1	786287	787105	Scaffold1.303	0.276857
Scaffold1	788400	788924	Scaffold1.304	0.0592802
Scaffold1	790669	791058	Scaffold1.305	0.0411106
Scaffold1	791206	791379	Scaffold1.306	0.0377413
Scaffold1	792682	793015	Scaffold1.307	0.059084
Scaffold1	793841	793972	Scaffold1.308	0.034196
Scaffold1	794132	794447	Scaffold1.309	0.053236
Scaffold1	800888	801356	Scaffold1.310	0.148014
Scaffold1	802006	802294	Scaffold1.311	0.0370177
Scaffold1	803823	804199	Scaffold1.312	0.0485995
Scaffold1	806244	806565	Scaffold1.313	0.0635656
Scaffold1	807796	808120	Scaffold1.314	0.0749621
Scaffold1	808808	808903	Scaffold1.315	0.0339062
Scaffold1	810099	810468	Scaffold1.316	0.037699
Scaffold1	813525	813728	Scaffold1.317	0.03546
Scaffold1	816565	817231	Scaffold1.318	0.160784
Scaffold1	818472	818729	Scaffold1.319	0.0368283
Scaffold1	818985	819228	Scaffold1.320	0.0420502
Scaffold1	820246	821097	Scaffold1.321	0.0641425
Scaffold1	821845	822167	Scaffold1.322	0.0459177
Scaffold1	823728	823810	Scaffold1.323	0.0326788
Scaffold1	826573	827181	Scaffold1.324	0.0660265
Scaffold1	827609	827755	Scaffold1.325	0.0347073
Scaffold1	828547	828904	Scaffold1.326	0.042601
Scaffold1	830612	830772	Scaffold1.327	0.0360712
Scaffold1	831095	831779	Scaffold1.328	0.0476881
Scaffold1	833981	834091	Scaffold1.329	0.0341432
Scaffold1	834600	835051	Scaffold1.330	0.0368725
Scaffold1	839157	839565	Scaffold1.331	0.045143
Scaffold1	841496	841602	Scaffold1.332	0.0333106
Scaffold1	842034	842695	Scaffold1.333	0.106664
Scaffold1	843728	844434	Scaffold1.334	0.0814485
Scaffold1	846797	847044	Scaffold1.335	0.0417664
Scaffold1	849947	850312	Scaffold1.336	0.0372353
Scaffold1	850618	850801	Scaffold1.337	0.0354465
Scaffold1	851744	851908	Scaffold1.338	0.0347115
Scaffold1	852635	853320	Scaffold1.339	0.084245
Scaffold1	853601	853646	Scaffold1.340	0.0320758
Scaffold1	857523	857719	Scaffold1.341	0.0341198
Scaffold1	860863	861166	Scaffold1.342	0.0366791
Scaffold1	862548	864351	Scaffold1.343	0.119276
Scaffold1	865409	867513	Scaffold1.344	0.261165
Scaffold1	868599	868787	Scaffold1.345	0.0373658
Scaffold1	869012	869730	Scaffold1.346	0.104795
Scaffold1	870029	870209	Scaffold1.347	0.0381832
Scaffold1	872066	872353	Scaffold1.348	0.0413202
Scaffold1	873209	873317	Scaffold1.349	0.0336326
Scaffold1	873815	874261	Scaffold1.350	0.0389039
Scaffold1	874595	875891	Scaffold1.351	0.161346
Scaffold1	878485	878786	Scaffold1.352	0.0383082
Scaffold1	879727	879977	Scaffold1.353	0.0395499
Scaffold1	880169	880454	Scaffold1.354	0.0432572
Scaffold1	880580	881127	Scaffold1.355	0.0383523
Scaffold1	882475	882685	Scaffold1.356	0.0360468
Scaffold1	883601	883842	Scaffold1.357	0.0398268
Scaffold1	884552	884718	Scaffold1.358	0.0346779
Scaffold1	885044	888289	Scaffold1.359	0.199898
Scaffold1	891285	891684	Scaffold1.360	0.0581126
Scaffold1	892500	892894	Scaffold1.361	0.0547967
Scaffold1	894817	894978	Scaffold1.362	0.0337651
Scaffold1	896641	897038	Scaffold1.363	0.0379588
Scaffold1	898370	899231	Scaffold1.364	0.118078
Scaffold1	905254	905361	Scaffold1.365	0.0334468
Scaffold1	907086	907212	Scaffold1.366	0.0321713
Scaffold1	910320	910336	Scaffold1.367	0.0316377
Scaffold1	911824	911965	Scaffold1.368	0.0345544
Scaffold1	913905	914044	Scaffold1.369	0.035473
Scaffold1	918313	918355	Scaffold1.370	0.031841
Scaffold1	919678	920088	Scaffold1.371	0.0733173
Scaffold1	920667	921265	Scaffold1.372	0.0576056
Scaffold1	922108	922359	Scaffold1.373	0.0381076
Scaffold1	922422	922583	Scaffold1.374	0.0338909
Scaffold1	923679	923715	Scaffold1.375	0.0319094
Scaffold1	924164	924417	Scaffold1.376	0.0420553
Scaffold1	938341	938802	Scaffold1.377	0.0487163
Scaffold1	939197	939369	Scaffold1.378	0.0365142
Scaffold1	944229	944268	Scaffold1.379	0.0319113
Scaffold1	946105	946147	Scaffold1.380	0.0320143
Scaffold1	947281	948084	Scaffold1.381	0.0406322
Scaffold1	948765	949105	Scaffold1.382	0.0449062
Scaffold1	949281	949539	Scaffold1.383	0.0438056
Scaffold1	952731	952839	Scaffold1.384	0.0342655
Scaffold1	956792	957178	Scaffold1.385	0.0494658
Scaffold1	959784	959981	Scaffold1.386	0.0362604
Scaffold1	962790	963425	Scaffold1.387	0.0931769
Scaffold1	966680	966962	Scaffold1.388	0.0514797
Scaffold1	968802	969217	Scaffold1.389	0.0674386
Scaffold1	969384	969934	Scaffold1.390	0.062517
Scaffold1	970163	970532	Scaffold1.391	0.0783745
Scaffold1	980880	980993	Scaffold1.392	0.0327389
Scaffold1	986769	987113	Scaffold1.393	0.0619088
Scaffold1	987340	988057	Scaffold1.394	0.0545815
Scaffold1	990155	990474	Scaffold1.395	0.0636282
Scaffold1	990976	991259	Scaffold1.396	0.0397268
Scaffold1	994721	995020	Scaffold1.397	0.0435751
Scaffold1	995188	995376	Scaffold1.398	0.0353789
Scaffold1	1003966	1004010	Scaffold1.399	0.031965
Scaffold1	1005312	1005375	Scaffold1.400	0.0323669
Scaffold1	1007406	1007437	Scaffold1.401	0.0317211
Scaffold1	1008129	1008481	Scaffold1.402	0.0729687
Scaffold1	1009083	1009420	Scaffold1.403	0.0458812
Scaffold1	1009675	1010418	Scaffold1.404	0.135401
Scaffold1	1010792	1010914	Scaffold1.405	0.0356886
Scaffold1	1014792	1015095	Scaffold1.406	0.0689693
Scaffold1	1015859	1016445	Scaffold1.407	0.0841507
Scaffold1	1017244	1017864	Scaffold1.408	0.135008
Scaffold1	1018858	1019056	Scaffold1.409	0.0425238
Scaffold1	1020175	1020561	Scaffold1.410	0.0486806
Scaffold1	1022783	1023056	Scaffold1.411	0.0376869
Scaffold1	1024103	1024424	Scaffold1.412	0.0425774
Scaffold1	1025490	1026255	Scaffold1.413	0.0769874
Scaffold1	1027548	1028589	Scaffold1.414	0.217746
Scaffold1	1028757	1028967	Scaffold1.415	0.0338815
Scaffold1	1029241	1029835	Scaffold1.416	0.108026
Scaffold1	1030865	1031576	Scaffold1.417	0.0607616
Scaffold1	1034300	1035485	Scaffold1.418	0.194334
Scaffold1	1038766	1039317	Scaffold1.419	0.0733322
Scaffold1	1043845	1044040	Scaffold1.420	0.0403556
Scaffold1	1055159	1055359	Scaffold1.421	0.0372118
Scaffold1	1055902	1056089	Scaffold1.422	0.037874
Scaffold1	1056444	1056807	Scaffold1.423	0.0523195
Scaffold1	1057509	1058921	Scaffold1.424	0.253091
Scaffold1	1060135	1060248	Scaffold1.425	0.0344018
Scaffold1	1060596	1062267	Scaffold1.426	0.370926
Scaffold1	1062488	1062767	Scaffold1.427	0.0457944
Scaffold1	1062911	1067280	Scaffold1.428	0.290974
Scaffold1	1067424	1068758	Scaffold1.429	0.142768
Scaffold1	1069509	1069832	Scaffold1.430	0.0627101
Scaffold1	1070894	1071709	Scaffold1.431	0.145565
Scaffold1	1072516	1074347	Scaffold1.432	0.321796
Scaffold1	1074830	1075042	Scaffold1.433	0.0429504
Scaffold1	1075287	1075655	Scaffold1.434	0.0655806
Scaffold1	1076102	1076453	Scaffold1.435	0.0426346
Scaffold1	1077542	1078226	Scaffold1.436	0.175778
Scaffold1	1078512	1078946	Scaffold1.437	0.0607525
Scaffold1	1079312	1079404	Scaffold1.438	0.0326249
Scaffold1	1080759	1082379	Scaffold1.439	0.074076
Scaffold1	1083297	1083686	Scaffold1.440	0.0679787
Scaffold1	1083935	1084321	Scaffold1.441	0.107392
Scaffold1	1085327	1085524	Scaffold1.442	0.0461382
Scaffold1	1089103	1089843	Scaffold1.443	0.0698446
Scaffold1	1090198	1090928	Scaffold1.444	0.104166
Scaffold1	1091057	1091608	Scaffold1.445	0.0790051
Scaffold1	1091764	1092414	Scaffold1.446	0.0650286
Scaffold1	1092571	1094038	Scaffold1.447	0.0773735
Scaffold1	1094088	1095582	Scaffold1.448	0.0836885
Scaffold1	1095919	1096674	Scaffold1.449	0.0547452
Scaffold1	1096808	1097858	Scaffold1.450	0.0665195
Scaffold1	1098208	1098292	Scaffold1.451	0.0324435
Scaffold1	1098901	1099327	Scaffold1.452	0.0379478
Scaffold1	1101797	1102312	Scaffold1.453	0.0495146
Scaffold1	1105975	1106285	Scaffold1.454	0.0554401
Scaffold1	1107113	1107339	Scaffold1.455	0.0425279
Scaffold1	1111551	1111729	Scaffold1.456	0.0377779
Scaffold1	1113684	1113905	Scaffold1.457	0.0484925
Scaffold1	1116587	1116707	Scaffold1.458	0.0338654
Scaffold1	1117723	1117830	Scaffold1.459	0.0338
Scaffold1	1119322	1119396	Scaffold1.460	0.0324056
Scaffold1	1119805	1120286	Scaffold1.461	0.108947
Scaffold1	1121079	1121293	Scaffold1.462	0.0363862
Scaffold1	1122305	1123937	Scaffold1.463	0.142052
Scaffold1	1125253	1126439	Scaffold1.464	0.218939
Scaffold1	1132044	1132340	Scaffold1.465	0.0600846
Scaffold1	1134306	1134436	Scaffold1.466	0.036205
Scaffold1	1142045	1142173	Scaffold1.467	0.0374118
Scaffold1	1142883	1143360	Scaffold1.468	0.0432811
Scaffold1	1148344	1148447	Scaffold1.469	0.0340174
Scaffold1	1149740	1150298	Scaffold1.470	0.0407043
Scaffold1	1150983	1152019	Scaffold1.471	0.0585798
Scaffold1	1152410	1152782	Scaffold1.472	0.0434573
Scaffold1	1153983	1154049	Scaffold1.473	0.0324163
Scaffold1	1156992	1158068	Scaffold1.474	0.0730014
Scaffold1	1160427	1160570	Scaffold1.475	0.0354083
Scaffold1	1170311	1170559	Scaffold1.476	0.037
Scaffold1	1178632	1178906	Scaffold1.477	0.0524072
Scaffold1	1186331	1186529	Scaffold1.478	0.0409105
Scaffold1	1193185	1193369	Scaffold1.479	0.0359008
Scaffold1	1193940	1195645	Scaffold1.480	0.354528
Scaffold1	1198761	1199296	Scaffold1.481	0.0502336
Scaffold1	1200778	1200979	Scaffold1.482	0.0381347
Scaffold1	1202537	1202705	Scaffold1.483	0.034922
Scaffold1	1204049	1204240	Scaffold1.484	0.0347418
Scaffold1	1204335	1204803	Scaffold1.485	0.0834647
Scaffold1	1205015	1205928	Scaffold1.486	0.0790601
Scaffold1	1249013	1250966	Scaffold1.487	0.167698
Scaffold1	1267551	1268341	Scaffold1.488	0.0879906
Scaffold1	1270391	1271170	Scaffold1.489	0.0563518
Scaffold1	1271268	1271469	Scaffold1.490	0.0366291
Scaffold1	1271552	1271812	Scaffold1.491	0.0466594
Scaffold1	1287773	1288142	Scaffold1.492	0.081176
Scaffold1	1289115	1289662	Scaffold1.493	0.0635403
Scaffold1	1300857	1301043	Scaffold1.494	0.0370826
Scaffold1	1301579	1302430	Scaffold1.495	0.0393382
Scaffold1	1302877	1302951	Scaffold1.496	0.0324888
Scaffold1	1303529	1303759	Scaffold1.497	0.04194
Scaffold1	1303987	1304244	Scaffold1.498	0.0431826
Scaffold1	1304731	1305049	Scaffold1.499	0.0498406
Scaffold1	1309653	1309846	Scaffold1.500	0.0401157
Scaffold1	1310163	1310403	Scaffold1.501	0.0455318
Scaffold1	1310833	1310903	Scaffold1.502	0.0326992
Scaffold1	1317272	1317357	Scaffold1.503	0.0335846
Scaffold1	1317708	1317861	Scaffold1.504	0.0368383
Scaffold1	1318938	1319245	Scaffold1.505	0.0669833
Scaffold1	1320961	1321125	Scaffold1.506	0.0360837
Scaffold1	1325873	1325941	Scaffold1.507	0.032615
Scaffold1	1327872	1328033	Scaffold1.508	0.0370305
Scaffold1	1333040	1333116	Scaffold1.509	0.0329148
Scaffold1	1334508	1334531	Scaffold1.510	0.0316899
Scaffold1	1343101	1343298	Scaffold1.511	0.0416563
Scaffold1	1352763	1352886	Scaffold1.512	0.0351043
Scaffold1	1363493	1363750	Scaffold1.513	0.0418455
Scaffold1	1367403	1367595	Scaffold1.514	0.0404224
Scaffold1	1369663	1369855	Scaffold1.515	0.038207
Scaffold1	1375581	1375777	Scaffold1.516	0.0406091
Scaffold1	1405441	1405535	Scaffold1.517	0.032682
Scaffold1	1406546	1406806	Scaffold1.518	0.0371162
Scaffold1	1421257	1421604	Scaffold1.519	0.0369358
Scaffold1	1424004	1424415	Scaffold1.520	0.109037
Scaffold1	1426954	1427472	Scaffold1.521	0.0706119
Scaffold1	1434380	1434726	Scaffold1.522	0.0450698
Scaffold1	1438003	1438178	Scaffold1.523	0.0340592
Scaffold1	1439198	1439885	Scaffold1.524	0.19083
Scaffold1	1441116	1441590	Scaffold1.525	0.0715843
Scaffold1	1443065	1444575	Scaffold1.526	0.320231
Scaffold1	1449657	1451008	Scaffold1.527	0.111008
Scaffold1	1458734	1459007	Scaffold1.528	0.0551481
Scaffold1	1464778	1464859	Scaffold1.529	0.0328045
Scaffold1	1466334	1466376	Scaffold1.530	0.0319828
Scaffold1	1491610	1491816	Scaffold1.531	0.0511284
Scaffold1	1497303	1497990	Scaffold1.532	0.0529963
Scaffold1	1500650	1503417	Scaffold1.533	0.262051
Scaffold1	1503903	1504901	Scaffold1.534	0.202076
Scaffold1	1515781	1516226	Scaffold1.535	0.102827
Scaffold1	1529414	1529784	Scaffold1.536	0.0410987
Scaffold1	1531606	1531720	Scaffold1.537	0.0337382
Scaffold1	1531941	1532268	Scaffold1.538	0.0606247
Scaffold1	1532861	1533146	Scaffold1.539	0.0401937
Scaffold1	1534119	1534915	Scaffold1.540	0.185625
Scaffold1	1540972	1541940	Scaffold1.541	0.0821245
Scaffold1	1546002	1546045	Scaffold1.542	0.0318065
Scaffold1	1546340	1546404	Scaffold1.543	0.0319586
Scaffold1	1546655	1547020	Scaffold1.544	0.0362825
Scaffold1	1559863	1559915	Scaffold1.545	0.0322202
Scaffold1	1560427	1560739	Scaffold1.546	0.0466661
Scaffold1	1562645	1562685	Scaffold1.547	0.0319228
Scaffold1	1562908	1563131	Scaffold1.548	0.0413921
Scaffold1	1563799	1563880	Scaffold1.549	0.0326777
Scaffold1	1571422	1571561	Scaffold1.550	0.0339094
Scaffold1	1572067	1572152	Scaffold1.551	0.0325199
Scaffold1	1572480	1572748	Scaffold1.552	0.0394105
Scaffold1	1574780	1575277	Scaffold1.553	0.0642674
Scaffold1	1576698	1576841	Scaffold1.554	0.0371157
Scaffold1	1577344	1578291	Scaffold1.555	0.214367
Scaffold1	1578450	1578533	Scaffold1.556	0.0327402
Scaffold1	1579260	1580530	Scaffold1.557	0.377392
Scaffold1	1581220	1582935	Scaffold1.558	0.218668
Scaffold1	1583653	1584002	Scaffold1.559	0.0417988
Scaffold1	1585573	1585723	Scaffold1.560	0.0367889
Scaffold1	1586283	1587744	Scaffold1.561	0.080768
Scaffold1	1587827	1588936	Scaffold1.562	0.241192
Scaffold1	1589516	1590897	Scaffold1.563	0.439215
Scaffold1	1590954	1591403	Scaffold1.564	0.0787975
Scaffold1	1591681	1594843	Scaffold1.565	0.358083
Scaffold1	1595273	1595929	Scaffold1.566	0.0494503
Scaffold1	1596006	1597919	Scaffold1.567	0.199163
Scaffold1	1598222	1598403	Scaffold1.568	0.0425066
Scaffold1	1599516	1600689	Scaffold1.569	0.0760331
Scaffold1	1601497	1601737	Scaffold1.570	0.0459262
Scaffold1	1602121	1602394	Scaffold1.571	0.057065
Scaffold1	1602683	1603188	Scaffold1.572	0.0566024
Scaffold1	1603382	1604102	Scaffold1.573	0.0701397
Scaffold1	1604558	1604807	Scaffold1.574	0.0405171
Scaffold1	1606641	1606728	Scaffold1.575	0.0339329
Scaffold1	1610301	1610387	Scaffold1.576	0.0328957
Scaffold1	1614298	1614604	Scaffold1.577	0.0574144
Scaffold1	1615772	1615962	Scaffold1.578	0.0399026
Scaffold1	1616436	1616865	Scaffold1.579	0.078628
Scaffold1	1617064	1617670	Scaffold1.580	0.0443151
Scaffold1	1618198	1618532	Scaffold1.581	0.0637981
Scaffold1	1618911	1619268	Scaffold1.582	0.0468212
Scaffold1	1619520	1619622	Scaffold1.583	0.0332566
Scaffold1	1619924	1620390	Scaffold1.584	0.0842031
Scaffold1	1621310	1621446	Scaffold1.585	0.034558
Scaffold1	1622628	1622977	Scaffold1.586	0.0512199
Scaffold1	1627523	1627665	Scaffold1.587	0.0343443
Scaffold1	1628286	1628575	Scaffold1.588	0.055105
Scaffold1	1631039	1631259	Scaffold1.589	0.0418566
Scaffold1	1634760	1635148	Scaffold1.590	0.0515815
Scaffold1	1635212	1635503	Scaffold1.591	0.048776
Scaffold1	1636939	1637326	Scaffold1.592	0.0469418
Scaffold1	1637667	1638845	Scaffold1.593	0.0941284
Scaffold1	1641012	1641135	Scaffold1.594	0.0332737
Scaffold1	1641355	1641762	Scaffold1.595	0.0531924
Scaffold1	1642759	1642829	Scaffold1.596	0.0322035
Scaffold1	1643361	1644448	Scaffold1.597	0.133465
Scaffold1	1647454	1647573	Scaffold1.598	0.0349572
Scaffold1	1649667	1650222	Scaffold1.599	0.206134
Scaffold1	1650369	1650941	Scaffold1.600	0.0551745
Scaffold1	1651496	1651806	Scaffold1.601	0.0334164
Scaffold1	1655336	1656008	Scaffold1.602	0.0524525
Scaffold1	1656560	1657255	Scaffold1.603	0.0567819
Scaffold1	1662194	1663355	Scaffold1.604	0.232177
Scaffold1	1665767	1666056	Scaffold1.605	0.0395457
Scaffold1	1666114	1666353	Scaffold1.606	0.0428482
Scaffold1	1667174	1667342	Scaffold1.607	0.0332977
Scaffold1	1668798	1668995	Scaffold1.608	0.0375002
Scaffold1	1669980	1670047	Scaffold1.609	0.0324209
Scaffold1	1672779	1673533	Scaffold1.610	0.0578427
Scaffold1	1676285	1676587	Scaffold1.611	0.0475991
Scaffold1	1677993	1678083	Scaffold1.612	0.0324716
Scaffold1	1679679	1679884	Scaffold1.613	0.039625
Scaffold1	1680375	1680918	Scaffold1.614	0.0789752
Scaffold1	1682163	1682963	Scaffold1.615	0.103849
Scaffold1	1685398	1685656	Scaffold1.616	0.049198
Scaffold1	1686071	1686407	Scaffold1.617	0.0571133
Scaffold1	1688299	1688437	Scaffold1.618	0.0374857
Scaffold1	1688753	1688908	Scaffold1.619	0.037415
Scaffold1	1689287	1690079	Scaffold1.620	0.0836562
Scaffold1	1690371	1691549	Scaffold1.621	0.0646472
Scaffold1	1692550	1693615	Scaffold1.622	0.058661
Scaffold1	1694972	1695679	Scaffold1.623	0.233398
Scaffold1	1695943	1696490	Scaffold1.624	0.0554264
Scaffold1	1697022	1697133	Scaffold1.625	0.0336946
Scaffold1	1697654	1698032	Scaffold1.626	0.0495681
Scaffold1	1698326	1699059	Scaffold1.627	0.132527
Scaffold1	1701614	1701801	Scaffold1.628	0.0432471
Scaffold1	1710695	1710875	Scaffold1.629	0.0413805
Scaffold1	1732260	1733185	Scaffold1.630	0.104563
Scaffold1	1735233	1735243	Scaffold1.631	0.0316056
Scaffold1	1740451	1740710	Scaffold1.632	0.0431935
Scaffold1	1746913	1747053	Scaffold1.633	0.0362358
Scaffold1	1751178	1751607	Scaffold1.634	0.0860044
Scaffold1	1788227	1789329	Scaffold1.635	0.0677032
Scaffold1	1793602	1793666	Scaffold1.636	0.0326336
Scaffold1	1796403	1797138	Scaffold1.637	0.0543178
Scaffold1	1797185	1797298	Scaffold1.638	0.0327664
Scaffold1	1799404	1799534	Scaffold1.639	0.0357107
Scaffold1	1799966	1800585	Scaffold1.640	0.192668
Scaffold1	1801188	1802066	Scaffold1.641	0.0602171
Scaffold1	1803023	1803644	Scaffold1.642	0.0653914
Scaffold1	1806026	1806478	Scaffold1.643	0.106401
Scaffold1	1807417	1807607	Scaffold1.644	0.0380768
Scaffold1	1824726	1825711	Scaffold1.645	0.0930033
Scaffold1	1825765	1826589	Scaffold1.646	0.0891346
Scaffold1	1827506	1827594	Scaffold1.647	0.0335687
Scaffold1	1828230	1828420	Scaffold1.648	0.0407189
Scaffold1	1838239	1839221	Scaffold1.649	0.357696
Scaffold1	1839816	1839882	Scaffold1.650	0.0323248
Scaffold1	1840183	1840648	Scaffold1.651	0.0805984
Scaffold1	1841663	1841850	Scaffold1.652	0.035562
Scaffold1	1843430	1843823	Scaffold1.653	0.0658645
Scaffold1	1844408	1845655	Scaffold1.654	0.174278
Scaffold1	1849715	1849876	Scaffold1.655	0.0352815
Scaffold1	1851188	1852434	Scaffold1.656	0.197184
Scaffold1	1853135	1853193	Scaffold1.657	0.0321886
Scaffold1	1855675	1856831	Scaffold1.658	0.170047
Scaffold1	1860344	1860522	Scaffold1.659	0.0370795
Scaffold1	1861352	1861579	Scaffold1.660	0.0364891
Scaffold1	1861990	1862122	Scaffold1.661	0.0347045
Scaffold1	1864011	1864093	Scaffold1.662	0.0323622
Scaffold1	1865875	1865956	Scaffold1.663	0.032973
Scaffold1	1866245	1866307	Scaffold1.664	0.0320084
Scaffold1	1867282	1867480	Scaffold1.665	0.0374875
Scaffold1	1867935	1868001	Scaffold1.666	0.0323795
Scaffold1	1868456	1868635	Scaffold1.667	0.0372394
Scaffold1	1868855	1869153	Scaffold1.668	0.0533665
Scaffold1	1871913	1872129	Scaffold1.669	0.037102
Scaffold1	1873328	1873635	Scaffold1.670	0.0395708
Scaffold1	1873950	1875428	Scaffold1.671	0.120456
Scaffold1	1877247	1886241	Scaffold1.672	0.109128
Scaffold1	1886360	1887067	Scaffold1.673	0.0681411
Scaffold1	1887729	1890127	Scaffold1.674	0.151501
Scaffold1	1890623	1890917	Scaffold1.675	0.0769065
Scaffold1	1892862	1893326	Scaffold1.676	0.0624644
Scaffold1	1900198	1900377	Scaffold1.677	0.0357093
Scaffold1	1901014	1901168	Scaffold1.678	0.033658
Scaffold1	1901403	1901679	Scaffold1.679	0.046676
Scaffold1	1907610	1907988	Scaffold1.680	0.0489042
Scaffold1	1909890	1910107	Scaffold1.681	0.0378618
Scaffold1	1911549	1911805	Scaffold1.682	0.0381898
Scaffold1	1922079	1922085	Scaffold1.683	0.0315948
Scaffold1	1930549	1930957	Scaffold1.684	0.0714347
Scaffold1	1932975	1933103	Scaffold1.685	0.0359843
Scaffold1	1937181	1939377	Scaffold1.686	0.29677
Scaffold1	1941028	1942656	Scaffold1.687	0.0634788
Scaffold1	1943338	1944556	Scaffold1.688	0.326088
Scaffold1	1945081	1945349	Scaffold1.689	0.0443457
Scaffold1	1945627	1946006	Scaffold1.690	0.0666089
Scaffold1	1946506	1946740	Scaffold1.691	0.0445616
Scaffold1	1947482	1948234	Scaffold1.692	0.0594016
Scaffold1	1948499	1949729	Scaffold1.693	0.0650988
Scaffold1	1950254	1950784	Scaffold1.694	0.0576505
Scaffold1	1951263	1951379	Scaffold1.695	0.0338778
Scaffold1	1953895	1954487	Scaffold1.696	0.0908002
Scaffold1	1955698	1956294	Scaffold1.697	0.293476
Scaffold1	1957116	1957569	Scaffold1.698	0.0680915
Scaffold1	1959174	1959674	Scaffold1.699	0.189952
Scaffold1	1961254	1961926	Scaffold1.700	0.0438177
Scaffold1	1963195	1963676	Scaffold1.701	0.0822311
Scaffold1	1965883	1966294	Scaffold1.702	0.0410797
Scaffold1	1966867	1967133	Scaffold1.703	0.0452899
Scaffold1	1967560	1967918	Scaffold1.704	0.0411436
Scaffold1	1968998	1969324	Scaffold1.705	0.0619255
Scaffold1	1970094	1970418	Scaffold1.706	0.0472413
Scaffold1	1972191	1972418	Scaffold1.707	0.0397294
Scaffold1	1972626	1973774	Scaffold1.708	0.0571378
Scaffold1	1974046	1975150	Scaffold1.709	0.059096
Scaffold1	1977777	1978107	Scaffold1.710	0.0498235
Scaffold1	1978248	1979051	Scaffold1.711	0.0855374
Scaffold1	1981013	1981176	Scaffold1.712	0.0372404
Scaffold1	1983873	1984172	Scaffold1.713	0.0344741
Scaffold1	1986607	1986670	Scaffold1.714	0.0320072
Scaffold1	1986761	1987116	Scaffold1.715	0.0549245
Scaffold1	1988797	1989002	Scaffold1.716	0.0363671
Scaffold1	1989215	1989850	Scaffold1.717	0.0460982
Scaffold1	1989971	1990563	Scaffold1.718	0.0426371
Scaffold1	1991096	1992598	Scaffold1.719	0.0784019
Scaffold1	1992888	1993091	Scaffold1.720	0.038314
Scaffold1	1998515	1999321	Scaffold1.721	0.090297
Scaffold1	2000495	2000876	Scaffold1.722	0.0480452
Scaffold1	2001355	2002125	Scaffold1.723	0.0515969
Scaffold1	2002483	2003142	Scaffold1.724	0.0568751
Scaffold1	2003636	2004107	Scaffold1.725	0.066056
Scaffold1	2004662	2004826	Scaffold1.726	0.0351796
Scaffold1	2004977	2005426	Scaffold1.727	0.0476945
Scaffold1	2011750	2012095	Scaffold1.728	0.0925571
Scaffold1	2012393	2012827	Scaffold1.729	0.0992935
Scaffold1	2013655	2013973	Scaffold1.730	0.0738522
Scaffold1	2018192	2018513	Scaffold1.731	0.0409115
Scaffold1	2019412	2019486	Scaffold1.732	0.0323489
Scaffold1	2019878	2020106	Scaffold1.733	0.0402482
Scaffold1	2020674	2021077	Scaffold1.734	0.0474558
Scaffold1	2022797	2023386	Scaffold1.735	0.0495787
Scaffold1	2023496	2023796	Scaffold1.736	0.0410722
Scaffold1	2025252	2026064	Scaffold1.737	0.0613079
Scaffold1	2026520	2026780	Scaffold1.738	0.0385851
Scaffold1	2030687	2031734	Scaffold1.739	0.21155
Scaffold1	2038449	2038778	Scaffold1.740	0.0815635
Scaffold1	2042830	2043082	Scaffold1.741	0.0478924
Scaffold1	2045196	2045666	Scaffold1.742	0.0513352
Scaffold1	2046249	2046754	Scaffold1.743	0.0456551
Scaffold1	2047443	2047543	Scaffold1.744	0.0341476
Scaffold1	2048312	2048631	Scaffold1.745	0.0431037
Scaffold1	2048990	2049226	Scaffold1.746	0.0387416
Scaffold1	2049346	2050825	Scaffold1.747	0.0874515
Scaffold1	2052861	2052997	Scaffold1.748	0.0364623
Scaffold1	2053809	2055252	Scaffold1.749	0.0504095
Scaffold1	2055518	2055729	Scaffold1.750	0.0373551
Scaffold1	2056943	2057315	Scaffold1.751	0.0533913
Scaffold1	2057367	2058070	Scaffold1.752	0.0462249
Scaffold1	2063881	2064878	Scaffold1.753	0.197683
Scaffold1	2068357	2068594	Scaffold1.754	0.0423807
Scaffold1	2068753	2069217	Scaffold1.755	0.0577145
Scaffold1	2072360	2073124	Scaffold1.756	0.106841
Scaffold1	2073378	2074340	Scaffold1.757	0.218637
Scaffold1	2074596	2075668	Scaffold1.758	0.132928
Scaffold1	2076183	2076567	Scaffold1.759	0.0645998
Scaffold1	2077174	2077382	Scaffold1.760	0.0461371
Scaffold1	2078571	2079805	Scaffold1.761	0.0996561
Scaffold1	2081950	2082163	Scaffold1.762	0.0379559
Scaffold1	2087665	2088370	Scaffold1.763	0.0930037
Scaffold1	2088538	2088967	Scaffold1.764	0.081531
Scaffold1	2090204	2090767	Scaffold1.765	0.0583969
Scaffold1	2092977	2093346	Scaffold1.766	0.0384878
Scaffold1	2093857	2094007	Scaffold1.767	0.0363186
Scaffold1	2094462	2094657	Scaffold1.768	0.0389936
Scaffold1	2096789	2097040	Scaffold1.769	0.0434862
Scaffold1	2097439	2098068	Scaffold1.770	0.0547742
Scaffold1	2098545	2098984	Scaffold1.771	0.0655437
Scaffold1	2099266	2099642	Scaffold1.772	0.0694539
Scaffold1	2100911	2101217	Scaffold1.773	0.0670806
Scaffold1	2106328	2107203	Scaffold1.774	0.0507947
Scaffold1	2107667	2107759	Scaffold1.775	0.0341649
Scaffold1	2109547	2109617	Scaffold1.776	0.0326793
Scaffold1	2111442	2111644	Scaffold1.777	0.0410821
Scaffold1	2111830	2111983	Scaffold1.778	0.0335714
Scaffold1	2115144	2115775	Scaffold1.779	0.0549641
Scaffold1	2116268	2116947	Scaffold1.780	0.0597192
Scaffold1	2118193	2118340	Scaffold1.781	0.0346961
Scaffold1	2118557	2119096	Scaffold1.782	0.0653007
Scaffold1	2120519	2120764	Scaffold1.783	0.0420124
Scaffold1	2122973	2123030	Scaffold1.784	0.0323737
Scaffold1	2125504	2125844	Scaffold1.785	0.0588428
Scaffold1	2126993	2127104	Scaffold1.786	0.0345097
Scaffold1	2127880	2128913	Scaffold1.787	0.0503481
Scaffold1	2130174	2130933	Scaffold1.788	0.112191
Scaffold1	2133810	2134628	Scaffold1.789	0.0650964
Scaffold1	2135004	2135622	Scaffold1.790	0.0501887
Scaffold1	2136072	2136374	Scaffold1.791	0.0380791
Scaffold1	2136472	2136704	Scaffold1.792	0.0363979
Scaffold1	2137375	2137426	Scaffold1.793	0.0318013
Scaffold1	2139209	2139607	Scaffold1.794	0.0565348
Scaffold1	2140031	2140836	Scaffold1.795	0.0808345
Scaffold1	2142721	2142961	Scaffold1.796	0.0509962
Scaffold1	2146004	2146141	Scaffold1.797	0.0329203
Scaffold1	2146337	2146688	Scaffold1.798	0.0472422
Scaffold1	2147198	2147530	Scaffold1.799	0.0807895
Scaffold10	3003	3309	Scaffold10.1	0.0648978
Scaffold10	3407	3641	Scaffold10.2	0.0444999
Scaffold10	5620	6752	Scaffold10.3	0.114355
Scaffold10	7976	8137	Scaffold10.4	0.034756
Scaffold10	11345	11733	Scaffold10.5	0.112492
Scaffold10	12315	12546	Scaffold10.6	0.0470873
Scaffold10	15344	15778	Scaffold10.7	0.096578
Scaffold10	16435	16762	Scaffold10.8	0.0535356
Scaffold10	16905	17476	Scaffold10.9	0.0404782
Scaffold10	17726	17897	Scaffold10.10	0.035359
Scaffold10	23403	23498	Scaffold10.11	0.0334574
Scaffold10	24627	25506	Scaffold10.12	0.0582478
Scaffold10	28856	28943	Scaffold10.13	0.0329973
Scaffold10	31190	31362	Scaffold10.14	0.0376294
Scaffold10	35852	36526	Scaffold10.15	0.0423463
Scaffold10	38040	38370	Scaffold10.16	0.055995
Scaffold10	42516	42859	Scaffold10.17	0.0395718
Scaffold10	44372	44463	Scaffold10.18	0.0340135
Scaffold10	49442	49702	Scaffold10.19	0.0420137
Scaffold10	49929	50759	Scaffold10.20	0.0500966
Scaffold10	53028	53203	Scaffold10.21	0.0365708
Scaffold10	57400	57990	Scaffold10.22	0.0581254
Scaffold10	61015	61080	Scaffold10.23	0.0326433
Scaffold10	61694	61959	Scaffold10.24	0.0375394
Scaffold10	62079	62750	Scaffold10.25	0.0519262
Scaffold10	64034	64402	Scaffold10.26	0.0731755
Scaffold10	66560	66762	Scaffold10.27	0.0391576
Scaffold10	76298	77144	Scaffold10.28	0.0901187
Scaffold10	84987	85299	Scaffold10.29	0.0672268
Scaffold10	85686	85796	Scaffold10.30	0.0330846
Scaffold10	88382	88712	Scaffold10.31	0.0472624
Scaffold10	89590	90229	Scaffold10.32	0.0542941
Scaffold10	91002	91393	Scaffold10.33	0.0468835
Scaffold10	92501	92649	Scaffold10.34	0.0350063
Scaffold10	94910	95122	Scaffold10.35	0.0392268
Scaffold10	97285	97570	Scaffold10.36	0.0374545
Scaffold10	98062	98401	Scaffold10.37	0.0341028
Scaffold10	98968	99193	Scaffold10.38	0.037381
Scaffold10	101715	101784	Scaffold10.39	0.0321784
Scaffold10	103400	103558	Scaffold10.40	0.0364174
Scaffold10	105376	105724	Scaffold10.41	0.0466821
Scaffold10	118910	119168	Scaffold10.42	0.034731
Scaffold10	119443	119805	Scaffold10.43	0.0344308
Scaffold10	120826	121083	Scaffold10.44	0.036958
Scaffold10	122701	123314	Scaffold10.45	0.0809653
Scaffold10	126232	126327	Scaffold10.46	0.0329996
Scaffold10	126546	126750	Scaffold10.47	0.0361376
Scaffold10	128211	128605	Scaffold10.48	0.0423372
Scaffold10	128704	129015	Scaffold10.49	0.0383338
Scaffold10	130175	130460	Scaffold10.50	0.0473508
Scaffold10	131750	132080	Scaffold10.51	0.0368369
Scaffold10	135540	136176	Scaffold10.52	0.127749
Scaffold10	138342	139565	Scaffold10.53	0.495009
Scaffold10	140688	141415	Scaffold10.54	0.101164
Scaffold10	141918	142034	Scaffold10.55	0.0327045
Scaffold10	142222	143000	Scaffold10.56	0.236014
Scaffold10	144124	144773	Scaffold10.57	0.16786
Scaffold10	164890	165005	Scaffold10.58	0.0347078
Scaffold10	179778	180104	Scaffold10.59	0.0736731
Scaffold10	186168	186676	Scaffold10.60	0.122006
Scaffold10	186853	187238	Scaffold10.61	0.0523043
Scaffold10	199154	199293	Scaffold10.62	0.0351065
Scaffold10	203502	204192	Scaffold10.63	0.0483986
Scaffold10	209678	210118	Scaffold10.64	0.0422077
Scaffold10	214073	214261	Scaffold10.65	0.0386705
Scaffold10	228131	229695	Scaffold10.66	0.248423
Scaffold10	233373	233544	Scaffold10.67	0.039281
Scaffold10	234965	235453	Scaffold10.68	0.0466788
Scaffold10	238760	238861	Scaffold10.69	0.0329286
Scaffold10	240164	240868	Scaffold10.70	0.0523994
Scaffold10	241022	241789	Scaffold10.71	0.0523006
Scaffold10	242207	242522	Scaffold10.72	0.0533442
Scaffold10	242628	243123	Scaffold10.73	0.0705226
Scaffold10	243418	243572	Scaffold10.74	0.0342556
Scaffold10	244671	245346	Scaffold10.75	0.112841
Scaffold10	246552	246879	Scaffold10.76	0.0376799
Scaffold10	247135	247471	Scaffold10.77	0.0483019
Scaffold10	249030	249190	Scaffold10.78	0.0319716
Scaffold10	250170	250335	Scaffold10.79	0.0359155
Scaffold10	250580	250712	Scaffold10.80	0.0358703
Scaffold10	251223	251680	Scaffold10.81	0.0383965
Scaffold10	252239	252656	Scaffold10.82	0.0690677
Scaffold10	252965	253309	Scaffold10.83	0.0686777
Scaffold10	253682	254061	Scaffold10.84	0.0448795
Scaffold10	254405	254911	Scaffold10.85	0.0540331
Scaffold10	255774	255804	Scaffold10.86	0.0316716
Scaffold10	266480	266668	Scaffold10.87	0.0445909
Scaffold10	270787	270952	Scaffold10.88	0.0370122
Scaffold10	271300	271679	Scaffold10.89	0.04098
Scaffold10	272028	272207	Scaffold10.90	0.0386794
Scaffold10	274315	274523	Scaffold10.91	0.0385912
Scaffold10	274811	275179	Scaffold10.92	0.0668505
Scaffold10	276726	277138	Scaffold10.93	0.041898
Scaffold10	277675	277974	Scaffold10.94	0.0677983
Scaffold10	282026	282328	Scaffold10.95	0.0457529
Scaffold10	285317	286276	Scaffold10.96	0.0777136
Scaffold10	286810	288263	Scaffold10.97	0.0841758
Scaffold10	290299	290573	Scaffold10.98	0.0587017
Scaffold10	293298	293483	Scaffold10.99	0.0410079
Scaffold10	295394	295454	Scaffold10.100	0.032717
Scaffold10	301593	301906	Scaffold10.101	0.0671864
Scaffold10	302301	302968	Scaffold10.102	0.097771
Scaffold10	303130	303631	Scaffold10.103	0.0410285
Scaffold10	303924	304205	Scaffold10.104	0.0397868
Scaffold10	304341	304705	Scaffold10.105	0.0340634
Scaffold10	306922	307157	Scaffold10.106	0.0376329
Scaffold10	307467	308430	Scaffold10.107	0.161208
Scaffold10	309820	310406	Scaffold10.108	0.090155
Scaffold10	312134	312486	Scaffold10.109	0.0515634
Scaffold10	312781	313045	Scaffold10.110	0.0498581
Scaffold10	313260	313557	Scaffold10.111	0.0516689
Scaffold10	316627	317061	Scaffold10.112	0.0404887
Scaffold10	319013	319216	Scaffold10.113	0.0394445
Scaffold10	320339	320385	Scaffold10.114	0.0320822
Scaffold10	323107	323251	Scaffold10.115	0.033077
Scaffold10	323432	323974	Scaffold10.116	0.0536305
Scaffold10	324646	326232	Scaffold10.117	0.180106
Scaffold10	326775	326920	Scaffold10.118	0.0355744
Scaffold10	327351	327566	Scaffold10.119	0.0384774
Scaffold10	329613	330257	Scaffold10.120	0.131285
Scaffold10	331782	331933	Scaffold10.121	0.0367921
Scaffold10	332185	332930	Scaffold10.122	0.0560363
Scaffold10	333773	333885	Scaffold10.123	0.0337217
Scaffold10	335690	335942	Scaffold10.124	0.0412074
Scaffold10	336448	336906	Scaffold10.125	0.0824112
Scaffold10	338371	339020	Scaffold10.126	0.0711629
Scaffold10	340689	341740	Scaffold10.127	0.0660889
Scaffold10	342270	342419	Scaffold10.128	0.0337847
Scaffold10	342888	343800	Scaffold10.129	0.0724559
Scaffold10	345769	345860	Scaffold10.130	0.0332605
Scaffold10	346619	346868	Scaffold10.131	0.0336751
Scaffold10	346912	347472	Scaffold10.132	0.0467694
Scaffold10	348158	348537	Scaffold10.133	0.0481302
Scaffold10	351779	351886	Scaffold10.134	0.0327164
Scaffold10	354886	354898	Scaffold10.135	0.0316022
Scaffold10	355233	355359	Scaffold10.136	0.0326719
Scaffold10	360627	360968	Scaffold10.137	0.045404
Scaffold10	365133	365209	Scaffold10.138	0.0326016
Scaffold10	368151	368309	Scaffold10.139	0.0371596
Scaffold10	373075	373289	Scaffold10.140	0.0362734
Scaffold10	375797	376009	Scaffold10.141	0.0355604
Scaffold10	376241	376372	Scaffold10.142	0.0335549
Scaffold10	381790	381931	Scaffold10.143	0.035192
Scaffold10	383652	383808	Scaffold10.144	0.0372569
Scaffold10	390458	390640	Scaffold10.145	0.0365393
Scaffold10	391592	392261	Scaffold10.146	0.0563034
Scaffold10	392463	392574	Scaffold10.147	0.032554
Scaffold10	392809	393258	Scaffold10.148	0.0511738
Scaffold10	393409	394132	Scaffold10.149	0.0623351
Scaffold10	395809	396242	Scaffold10.150	0.0364129
Scaffold10	396402	396491	Scaffold10.151	0.0326872
Scaffold10	398179	398526	Scaffold10.152	0.0616382
Scaffold10	400618	400731	Scaffold10.153	0.0336338
Scaffold10	401479	402066	Scaffold10.154	0.0736332
Scaffold10	403366	403591	Scaffold10.155	0.0434813
Scaffold10	407285	407495	Scaffold10.156	0.0458938
Scaffold10	407892	407950	Scaffold10.157	0.0319254
Scaffold10	409356	409488	Scaffold10.158	0.0348743
Scaffold10	409716	409923	Scaffold10.159	0.0374016
Scaffold10	412779	412891	Scaffold10.160	0.0337967
Scaffold10	414659	414696	Scaffold10.161	0.0318508
Scaffold10	415792	415944	Scaffold10.162	0.0342758
Scaffold10	420120	420308	Scaffold10.163	0.0356618
Scaffold10	420507	420670	Scaffold10.164	0.0358779
Scaffold10	421006	421197	Scaffold10.165	0.0376378
Scaffold10	424369	424536	Scaffold10.166	0.0367407
Scaffold10	425130	425934	Scaffold10.167	0.0813984
Scaffold10	427057	428058	Scaffold10.168	0.0423524
Scaffold10	434179	434351	Scaffold10.169	0.0363137
Scaffold10	436180	436295	Scaffold10.170	0.0337223
Scaffold10	436506	436629	Scaffold10.171	0.0339583
Scaffold10	438817	439118	Scaffold10.172	0.0633719
Scaffold10	443925	444147	Scaffold10.173	0.0437102
Scaffold10	445176	445358	Scaffold10.174	0.0350691
Scaffold10	453205	453613	Scaffold10.175	0.0453741
Scaffold10	455158	455592	Scaffold10.176	0.0367369
Scaffold10	456860	457789	Scaffold10.177	0.120414
Scaffold10	459533	460109	Scaffold10.178	0.0718923
Scaffold10	461077	461238	Scaffold10.179	0.0366103
Scaffold10	461536	464089	Scaffold10.180	0.365807
Scaffold10	464152	464588	Scaffold10.181	0.0406608
Scaffold10	465039	465519	Scaffold10.182	0.04131
Scaffold10	465598	466038	Scaffold10.183	0.0633458
Scaffold10	466163	466566	Scaffold10.184	0.0458019
Scaffold10	470198	470332	Scaffold10.185	0.0348248
Scaffold10	470801	471030	Scaffold10.186	0.0388826
Scaffold10	471988	472305	Scaffold10.187	0.0431623
Scaffold10	472511	474117	Scaffold10.188	0.106337
Scaffold10	474347	474934	Scaffold10.189	0.0619489
Scaffold10	475214	475507	Scaffold10.190	0.0559282
Scaffold10	476352	476669	Scaffold10.191	0.0602697
Scaffold10	477123	477814	Scaffold10.192	0.0497158
Scaffold10	479117	479384	Scaffold10.193	0.0477963
Scaffold10	480009	481034	Scaffold10.194	0.0599452
Scaffold10	481330	481825	Scaffold10.195	0.0463292
Scaffold10	484022	484418	Scaffold10.196	0.039338
Scaffold10	484836	485091	Scaffold10.197	0.0345565
Scaffold10	485219	485544	Scaffold10.198	0.0368808
Scaffold10	486426	486611	Scaffold10.199	0.0425354
Scaffold10	486928	488995	Scaffold10.200	0.0907235
Scaffold10	489607	489865	Scaffold10.201	0.0383787
Scaffold10	490477	491349	Scaffold10.202	0.071752
Scaffold10	494296	494758	Scaffold10.203	0.102586
Scaffold10	495445	496124	Scaffold10.204	0.0944065
Scaffold10	496521	496617	Scaffold10.205	0.033565
Scaffold10	497224	498050	Scaffold10.206	0.101195
Scaffold10	498925	499553	Scaffold10.207	0.0546795
Scaffold10	500133	501005	Scaffold10.208	0.0817544
Scaffold10	505129	505391	Scaffold10.209	0.0517507
Scaffold10	509591	509825	Scaffold10.210	0.0349607
Scaffold10	511623	511974	Scaffold10.211	0.0414012
Scaffold10	514617	515415	Scaffold10.212	0.101734
Scaffold10	516473	516608	Scaffold10.213	0.0364923
Scaffold10	519800	520185	Scaffold10.214	0.0777549
Scaffold10	525388	525686	Scaffold10.215	0.0699267
Scaffold10	528370	528811	Scaffold10.216	0.0527266
Scaffold10	529402	529964	Scaffold10.217	0.0539726
Scaffold10	535068	535309	Scaffold10.218	0.0391952
Scaffold10	536406	536831	Scaffold10.219	0.0458891
Scaffold10	537484	538077	Scaffold10.220	0.0888565
Scaffold10	539351	539572	Scaffold10.221	0.0402218
Scaffold10	540137	540644	Scaffold10.222	0.178443
Scaffold10	540911	541015	Scaffold10.223	0.0327733
Scaffold10	541139	541427	Scaffold10.224	0.0455628
Scaffold10	545026	545725	Scaffold10.225	0.0620982
Scaffold10	546258	546682	Scaffold10.226	0.058114
Scaffold10	547085	547369	Scaffold10.227	0.050799
Scaffold10	547748	547880	Scaffold10.228	0.0325809
Scaffold10	550375	550592	Scaffold10.229	0.0347406
Scaffold10	550847	551178	Scaffold10.230	0.0498919
Scaffold10	554203	554901	Scaffold10.231	0.0882749
Scaffold10	556668	556791	Scaffold10.232	0.0337215
Scaffold10	560617	560752	Scaffold10.233	0.0343065
Scaffold10	561652	562164	Scaffold10.234	0.0492268
Scaffold10	562503	562852	Scaffold10.235	0.0448897
Scaffold10	563986	564759	Scaffold10.236	0.052684
Scaffold10	567240	567477	Scaffold10.237	0.0453591
Scaffold10	567914	569183	Scaffold10.238	0.0782563
Scaffold10	569373	570409	Scaffold10.239	0.0839635
Scaffold10	570636	571155	Scaffold10.240	0.110739
Scaffold10	571513	572333	Scaffold10.241	0.0996056
Scaffold10	572810	573128	Scaffold10.242	0.058859
Scaffold10	576064	576254	Scaffold10.243	0.0386912
Scaffold10	576634	576975	Scaffold10.244	0.0450869
Scaffold10	577241	577798	Scaffold10.245	0.0461942
Scaffold10	580874	581031	Scaffold10.246	0.0348098
Scaffold10	582254	582461	Scaffold10.247	0.0406296
Scaffold10	583293	583677	Scaffold10.248	0.0378099
Scaffold10	584433	584591	Scaffold10.249	0.0386522
Scaffold10	584921	585162	Scaffold10.250	0.0371844
Scaffold10	586893	587661	Scaffold10.251	0.0528431
Scaffold10	588157	588441	Scaffold10.252	0.0431941
Scaffold10	588496	589137	Scaffold10.253	0.136707
Scaffold10	589728	589973	Scaffold10.254	0.0458648
Scaffold10	591090	591608	Scaffold10.255	0.0480073
Scaffold10	593854	594286	Scaffold10.256	0.0602896
Scaffold10	594823	595752	Scaffold10.257	0.119223
Scaffold10	600610	600715	Scaffold10.258	0.0330007
Scaffold10	601367	601525	Scaffold10.259	0.0371506
Scaffold10	605166	605296	Scaffold10.260	0.0325539
Scaffold10	609370	609694	Scaffold10.261	0.0516876
Scaffold10	615126	615371	Scaffold10.262	0.0470061
Scaffold10	615859	616063	Scaffold10.263	0.0419143
Scaffold10	616800	616970	Scaffold10.264	0.0334521
Scaffold10	619338	619398	Scaffold10.265	0.0322629
Scaffold10	620141	620864	Scaffold10.266	0.085637
Scaffold10	621001	621412	Scaffold10.267	0.0537907
Scaffold10	622181	622379	Scaffold10.268	0.0374129
Scaffold10	622760	623749	Scaffold10.269	0.23933
Scaffold10	626245	626320	Scaffold10.270	0.0323306
Scaffold10	632574	633000	Scaffold10.271	0.0771429
Scaffold10	634520	634878	Scaffold10.272	0.0712533
Scaffold10	639299	640396	Scaffold10.273	0.317866
Scaffold10	640484	641065	Scaffold10.274	0.0610619
Scaffold10	642313	642555	Scaffold10.275	0.0413704
Scaffold10	644221	644327	Scaffold10.276	0.0337194
Scaffold10	644841	645393	Scaffold10.277	0.044035
Scaffold10	645745	645867	Scaffold10.278	0.0331821
Scaffold10	647911	647945	Scaffold10.279	0.0318924
Scaffold10	649299	649414	Scaffold10.280	0.0343156
Scaffold10	651548	651811	Scaffold10.281	0.0414684
Scaffold10	652373	652576	Scaffold10.282	0.0422818
Scaffold10	654152	654228	Scaffold10.283	0.0324125
Scaffold10	657396	657638	Scaffold10.284	0.0413687
Scaffold10	660175	660271	Scaffold10.285	0.0326771
Scaffold10	660716	661063	Scaffold10.286	0.0537508
Scaffold10	662560	662907	Scaffold10.287	0.0591889
Scaffold10	663751	664380	Scaffold10.288	0.165045
Scaffold10	664637	664771	Scaffold10.289	0.0361578
Scaffold10	665475	665521	Scaffold10.290	0.0317542
Scaffold10	669884	670592	Scaffold10.291	0.0764373
Scaffold10	670742	670868	Scaffold10.292	0.0333087
Scaffold10	672460	673791	Scaffold10.293	0.219027
Scaffold10	674038	674468	Scaffold10.294	0.0380014
Scaffold10	674717	675061	Scaffold10.295	0.0610255
Scaffold10	676270	678039	Scaffold10.296	0.222552
Scaffold10	678460	679876	Scaffold10.297	0.0863574
Scaffold10	681061	681293	Scaffold10.298	0.0423995
Scaffold10	685414	685612	Scaffold10.299	0.0421128
Scaffold10	686701	686788	Scaffold10.300	0.0322595
Scaffold10	688106	688425	Scaffold10.301	0.0363111
Scaffold10	689640	689860	Scaffold10.302	0.0349072
Scaffold10	690617	691211	Scaffold10.303	0.0770441
Scaffold10	691890	692015	Scaffold10.304	0.0346531
Scaffold10	695649	696465	Scaffold10.305	0.0512631
Scaffold10	696887	697034	Scaffold10.306	0.0330471
Scaffold10	698151	698411	Scaffold10.307	0.0352313
Scaffold10	700656	700733	Scaffold10.308	0.0321552
Scaffold10	702852	703025	Scaffold10.309	0.0367822
Scaffold10	706246	707066	Scaffold10.310	0.0463508
Scaffold10	711807	712772	Scaffold10.311	0.0766002
Scaffold10	713698	715076	Scaffold10.312	0.0877428
Scaffold10	715398	716130	Scaffold10.313	0.144853
Scaffold10	716588	716889	Scaffold10.314	0.06062
Scaffold10	717538	718673	Scaffold10.315	0.117336
Scaffold10	718917	720520	Scaffold10.316	0.27206
Scaffold10	721001	722596	Scaffold10.317	0.0542846
Scaffold10	722804	722889	Scaffold10.318	0.0326726
Scaffold10	723131	724389	Scaffold10.319	0.0568267
Scaffold10	724647	724723	Scaffold10.320	0.0320098
Scaffold10	724817	725347	Scaffold10.321	0.0535629
Scaffold10	726046	726167	Scaffold10.322	0.033756
Scaffold10	726506	726814	Scaffold10.323	0.0443495
Scaffold10	727295	727644	Scaffold10.324	0.0511138
Scaffold10	728294	728574	Scaffold10.325	0.0379195
Scaffold10	729193	729679	Scaffold10.326	0.0752872
Scaffold10	731221	731575	Scaffold10.327	0.0451341
Scaffold10	731835	732784	Scaffold10.328	0.0469839
Scaffold10	734507	734810	Scaffold10.329	0.0440678
Scaffold10	735152	735666	Scaffold10.330	0.0402497
Scaffold10	736761	737032	Scaffold10.331	0.0355009
Scaffold10	737436	737642	Scaffold10.332	0.0390672
Scaffold10	741237	741443	Scaffold10.333	0.0354752
Scaffold10	741495	741839	Scaffold10.334	0.0545446
Scaffold10	742668	742967	Scaffold10.335	0.0360307
Scaffold10	743681	743934	Scaffold10.336	0.042969
Scaffold10	744330	744610	Scaffold10.337	0.0557872
Scaffold10	747470	747808	Scaffold10.338	0.0802323
Scaffold10	751564	752325	Scaffold10.339	0.0883009
Scaffold10	753152	753206	Scaffold10.340	0.0320372
Scaffold10	753615	753727	Scaffold10.341	0.0333146
Scaffold10	754635	754805	Scaffold10.342	0.0369391
Scaffold10	757510	757925	Scaffold10.343	0.0556502
Scaffold10	758127	758743	Scaffold10.344	0.0729999
Scaffold10	759748	760099	Scaffold10.345	0.0373757
Scaffold10	761978	762870	Scaffold10.346	0.0957173
Scaffold10	763168	763797	Scaffold10.347	0.131953
Scaffold10	764109	764472	Scaffold10.348	0.0474847
Scaffold10	765582	766320	Scaffold10.349	0.0481036
Scaffold10	766747	767021	Scaffold10.350	0.0363441
Scaffold10	767460	767595	Scaffold10.351	0.0327215
Scaffold10	768551	768639	Scaffold10.352	0.0325828
Scaffold10	769933	770071	Scaffold10.353	0.0370765
Scaffold10	771680	771793	Scaffold10.354	0.0341679
Scaffold10	778751	779304	Scaffold10.355	0.0764191
Scaffold10	781518	781883	Scaffold10.356	0.0492247
Scaffold10	784205	784493	Scaffold10.357	0.0417047
Scaffold10	786666	786858	Scaffold10.358	0.0397667
Scaffold10	790245	790473	Scaffold10.359	0.0371908
Scaffold10	790623	791613	Scaffold10.360	0.0514414
Scaffold10	793300	793486	Scaffold10.361	0.0413907
Scaffold10	797999	798860	Scaffold10.362	0.0479719
Scaffold10	808775	811566	Scaffold10.363	0.323589
Scaffold10	812402	813165	Scaffold10.364	0.101035
Scaffold10	817629	817844	Scaffold10.365	0.0417363
Scaffold10	818275	818465	Scaffold10.366	0.0388834
Scaffold10	819064	819227	Scaffold10.367	0.037611
Scaffold10	821723	821973	Scaffold10.368	0.0375376
Scaffold10	823271	824735	Scaffold10.369	0.143839
Scaffold10	839603	840415	Scaffold10.370	0.196683
Scaffold10	860142	860917	Scaffold10.371	0.107354
Scaffold10	867708	867954	Scaffold10.372	0.0554662
Scaffold10	868279	868493	Scaffold10.373	0.0350127
Scaffold10	883159	884951	Scaffold10.374	0.0877228
Scaffold10	885222	887667	Scaffold10.375	0.133135
Scaffold10	891195	891324	Scaffold10.376	0.032622
Scaffold10	891736	892339	Scaffold10.377	0.0449178
Scaffold10	894460	894806	Scaffold10.378	0.0541693
Scaffold10	897840	897989	Scaffold10.379	0.0351171
Scaffold10	902547	902717	Scaffold10.380	0.0377153
Scaffold10	904052	904177	Scaffold10.381	0.0341163
Scaffold10	904846	905111	Scaffold10.382	0.0351076
Scaffold10	906025	906103	Scaffold10.383	0.0323192
Scaffold10	912708	913868	Scaffold10.384	0.123191
Scaffold10	915178	915260	Scaffold10.385	0.0328576
Scaffold10	917919	918008	Scaffold10.386	0.0327547
Scaffold10	918819	919633	Scaffold10.387	0.0636487
Scaffold10	921180	921286	Scaffold10.388	0.0325944
Scaffold10	921544	922212	Scaffold10.389	0.163218
Scaffold10	923616	923815	Scaffold10.390	0.0442792
Scaffold10	924857	925744	Scaffold10.391	0.0483997
Scaffold10	925887	926088	Scaffold10.392	0.0340223
Scaffold10	927850	928137	Scaffold10.393	0.047132
Scaffold10	929449	929774	Scaffold10.394	0.0346629
Scaffold10	930232	930688	Scaffold10.395	0.0577475
Scaffold10	931638	931911	Scaffold10.396	0.041337
Scaffold10	932558	932608	Scaffold10.397	0.032216
Scaffold10	932864	932968	Scaffold10.398	0.0331075
Scaffold10	933194	934240	Scaffold10.399	0.185115
Scaffold10	935394	935903	Scaffold10.400	0.0688169
Scaffold10	938893	940757	Scaffold10.401	0.111637
Scaffold10	940934	941024	Scaffold10.402	0.0326175
Scaffold10	943777	944434	Scaffold10.403	0.0718523
Scaffold10	945844	945944	Scaffold10.404	0.0328133
Scaffold10	953031	953505	Scaffold10.405	0.0488309
Scaffold10	954495	954665	Scaffold10.406	0.0346178
Scaffold10	967386	967964	Scaffold10.407	0.050891
Scaffold10	969220	969489	Scaffold10.408	0.0429613
Scaffold10	970818	971624	Scaffold10.409	0.169499
Scaffold10	972074	972927	Scaffold10.410	0.16656
Scaffold10	975386	975590	Scaffold10.411	0.0358632
Scaffold10	975721	976139	Scaffold10.412	0.0390907
Scaffold10	977703	977885	Scaffold10.413	0.0402874
Scaffold10	978121	978250	Scaffold10.414	0.034112
Scaffold10	979615	980107	Scaffold10.415	0.0507996
Scaffold10	980623	981014	Scaffold10.416	0.070097
Scaffold10	981857	981926	Scaffold10.417	0.0317954
Scaffold10	982576	982945	Scaffold10.418	0.0487707
Scaffold10	983335	983825	Scaffold10.419	0.0443506
Scaffold10	985127	985254	Scaffold10.420	0.0341467
Scaffold10	985743	985898	Scaffold10.421	0.035108
Scaffold10	991596	991778	Scaffold10.422	0.0377822
Scaffold10	1003384	1003525	Scaffold10.423	0.0359317
Scaffold10	1005900	1006347	Scaffold10.424	0.0484753
Scaffold10	1012463	1012585	Scaffold10.425	0.0355786
Scaffold10	1020065	1020371	Scaffold10.426	0.0554424
Scaffold10	1020596	1021003	Scaffold10.427	0.0571655
Scaffold10	1021983	1022345	Scaffold10.428	0.0440152
Scaffold10	1022665	1022691	Scaffold10.429	0.0317322
Scaffold10	1023533	1023995	Scaffold10.430	0.0562233
Scaffold10	1029140	1029241	Scaffold10.431	0.0340585
Scaffold10	1038015	1038122	Scaffold10.432	0.0341401
Scaffold10	1038999	1039146	Scaffold10.433	0.034947
Scaffold10	1039879	1040252	Scaffold10.434	0.0650159
Scaffold10	1045188	1045482	Scaffold10.435	0.0400795
Scaffold10	1045838	1046168	Scaffold10.436	0.0468804
Scaffold10	1047029	1047268	Scaffold10.437	0.0382577
Scaffold10	1062292	1062437	Scaffold10.438	0.0345664
Scaffold10	1062743	1062814	Scaffold10.439	0.0321237
Scaffold10	1065384	1065392	Scaffold10.440	0.0315987
Scaffold10	1078565	1078788	Scaffold10.441	0.0414554
Scaffold10	1081621	1082728	Scaffold10.442	0.121661
Scaffold10	1086899	1088051	Scaffold10.443	0.112518
Scaffold10	1090974	1091345	Scaffold10.444	0.0514571
Scaffold10	1095375	1095634	Scaffold10.445	0.0337951
Scaffold10	1096473	1097000	Scaffold10.446	0.0791362
Scaffold10	1099702	1099988	Scaffold10.447	0.0378171
Scaffold10	1100733	1101264	Scaffold10.448	0.0950865
Scaffold10	1101969	1102241	Scaffold10.449	0.0346695
Scaffold10	1102753	1102990	Scaffold10.450	0.0465272
Scaffold10	1109339	1109708	Scaffold10.451	0.0624306
Scaffold10	1110822	1110957	Scaffold10.452	0.0356819
Scaffold10	1113762	1113871	Scaffold10.453	0.0340882
Scaffold10	1114786	1115130	Scaffold10.454	0.0566085
Scaffold10	1115191	1115254	Scaffold10.455	0.0317892
Scaffold10	1115744	1115782	Scaffold10.456	0.0316601
Scaffold10	1116577	1116700	Scaffold10.457	0.0347828
Scaffold10	1129591	1129701	Scaffold10.458	0.0341124
Scaffold10	1136122	1136611	Scaffold10.459	0.0511579
Scaffold10	1137606	1137806	Scaffold10.460	0.0376993
Scaffold10	1138531	1138650	Scaffold10.461	0.0332235
Scaffold10	1140414	1140612	Scaffold10.462	0.039165
Scaffold10	1142258	1142670	Scaffold10.463	0.0620959
Scaffold10	1146298	1146774	Scaffold10.464	0.0875375
Scaffold10	1147010	1148030	Scaffold10.465	0.236386
Scaffold10	1153030	1153430	Scaffold10.466	0.0430111
Scaffold10	1153926	1154114	Scaffold10.467	0.0373015
Scaffold10	1155544	1155783	Scaffold10.468	0.0432244
Scaffold10	1157521	1157753	Scaffold10.469	0.0356925
Scaffold10	1158233	1158709	Scaffold10.470	0.117553
Scaffold10	1159580	1160326	Scaffold10.471	0.0427566
Scaffold10	1160557	1161142	Scaffold10.472	0.0931748
Scaffold10	1161875	1162338	Scaffold10.473	0.0646585
Scaffold10	1163247	1164284	Scaffold10.474	0.155677
Scaffold10	1164794	1165187	Scaffold10.475	0.0362506
Scaffold10	1165377	1165683	Scaffold10.476	0.0492283
Scaffold10	1166969	1167149	Scaffold10.477	0.0359336
Scaffold10	1167698	1167855	Scaffold10.478	0.0360061
Scaffold10	1169200	1169478	Scaffold10.479	0.0425636
Scaffold10	1171002	1171383	Scaffold10.480	0.0413824
Scaffold10	1171576	1171929	Scaffold10.481	0.0434611
Scaffold10	1173920	1174231	Scaffold10.482	0.0550894
Scaffold10	1174523	1174701	Scaffold10.483	0.0369474
Scaffold10	1176460	1177261	Scaffold10.484	0.197412
Scaffold10	1178954	1179340	Scaffold10.485	0.0460278
Scaffold10	1180870	1181191	Scaffold10.486	0.0417901
Scaffold10	1182877	1183107	Scaffold10.487	0.0435601
Scaffold10	1185645	1185889	Scaffold10.488	0.0389642
Scaffold10	1185996	1186256	Scaffold10.489	0.0454439
Scaffold10	1187190	1187339	Scaffold10.490	0.0384498
Scaffold10	1187791	1188468	Scaffold10.491	0.143193
Scaffold10	1193823	1194308	Scaffold10.492	0.135087
Scaffold10	1199742	1200186	Scaffold10.493	0.0715814
Scaffold10	1205962	1206439	Scaffold10.494	0.0648115
Scaffold10	1206579	1206823	Scaffold10.495	0.0486396
Scaffold10	1207733	1208222	Scaffold10.496	0.0499998
Scaffold10	1209421	1209687	Scaffold10.497	0.0491642
Scaffold10	1210632	1210934	Scaffold10.498	0.0540534
Scaffold10	1212319	1212713	Scaffold10.499	0.0587165
Scaffold10	1213731	1214490	Scaffold10.500	0.105242
Scaffold10	1214942	1215030	Scaffold10.501	0.0323628
Scaffold10	1215463	1215949	Scaffold10.502	0.0653768
Scaffold10	1217798	1218046	Scaffold10.503	0.0512757
Scaffold10	1219424	1219892	Scaffold10.504	0.0407485
Scaffold10	1222301	1222659	Scaffold10.505	0.0346778
Scaffold10	1224321	1224560	Scaffold10.506	0.0360128
Scaffold10	1224685	1225547	Scaffold10.507	0.0418521
Scaffold10	1225982	1226169	Scaffold10.508	0.036098
Scaffold10	1226372	1226746	Scaffold10.509	0.0389023
Scaffold10	1228456	1228525	Scaffold10.510	0.0325472
Scaffold10	1236069	1236440	Scaffold10.511	0.0470578
Scaffold10	1238864	1239211	Scaffold10.512	0.0402473
Scaffold10	1243812	1244033	Scaffold10.513	0.0352291
Scaffold10	1261500	1261636	Scaffold10.514	0.032804
Scaffold10	1267180	1267386	Scaffold10.515	0.0334636
Scaffold10	1267487	1267506	Scaffold10.516	0.031598
Scaffold10	1267783	1267960	Scaffold10.517	0.0353773
Scaffold10	1270134	1270464	Scaffold10.518	0.0485583
Scaffold10	1276419	1276580	Scaffold10.519	0.0344434
Scaffold10	1277561	1277872	Scaffold10.520	0.0390353
Scaffold10	1282104	1282227	Scaffold10.521	0.0330869
Scaffold10	1288623	1289011	Scaffold10.522	0.0532613
Scaffold10	1290531	1290847	Scaffold10.523	0.0480162
Scaffold10	1298025	1298910	Scaffold10.524	0.078566
Scaffold10	1301138	1301878	Scaffold10.525	0.0618334
Scaffold10	1312013	1312102	Scaffold10.526	0.0335896
Scaffold10	1314432	1314729	Scaffold10.527	0.0444084
Scaffold10	1317202	1317400	Scaffold10.528	0.0416811
Scaffold10	1318191	1318269	Scaffold10.529	0.0329695
Scaffold10	1320215	1320530	Scaffold10.530	0.0454847
Scaffold10	1323976	1324535	Scaffold10.531	0.0506603
Scaffold10	1325743	1327322	Scaffold10.532	0.264164
Scaffold10	1328552	1328864	Scaffold10.533	0.0385335
Scaffold10	1329749	1331054	Scaffold10.534	0.252479
Scaffold10	1334100	1334413	Scaffold10.535	0.0686281
Scaffold10	1334799	1335004	Scaffold10.536	0.0428386
Scaffold10	1336887	1337476	Scaffold10.537	0.103442
Scaffold10	1338129	1338240	Scaffold10.538	0.0332677
Scaffold10	1338909	1339534	Scaffold10.539	0.105782
Scaffold10	1343706	1343764	Scaffold10.540	0.0321838
Scaffold10	1362981	1363051	Scaffold10.541	0.032909
Scaffold10	1363723	1365508	Scaffold10.542	0.116044
Scaffold10	1367402	1367736	Scaffold10.543	0.0395253
Scaffold10	1368213	1368470	Scaffold10.544	0.0403579
Scaffold10	1368544	1368771	Scaffold10.545	0.0371335
Scaffold10	1371578	1372249	Scaffold10.546	0.156398
Scaffold10	1372397	1372626	Scaffold10.547	0.0420193
Scaffold10	1373336	1374095	Scaffold10.548	0.109866
Scaffold10	1374852	1375074	Scaffold10.549	0.0447876
Scaffold10	1375357	1375657	Scaffold10.550	0.0509154
Scaffold10	1376574	1376697	Scaffold10.551	0.0349109
Scaffold10	1380728	1381705	Scaffold10.552	0.173665
Scaffold10	1382173	1382450	Scaffold10.553	0.0387724
Scaffold10	1382510	1382937	Scaffold10.554	0.0510131
Scaffold10	1383099	1383416	Scaffold10.555	0.0524908
Scaffold10	1384580	1385182	Scaffold10.556	0.0979361
Scaffold10	1386112	1386601	Scaffold10.557	0.0625771
Scaffold10	1387357	1387751	Scaffold10.558	0.0399878
Scaffold10	1388335	1388999	Scaffold10.559	0.120178
Scaffold10	1390329	1390737	Scaffold10.560	0.122849
Scaffold10	1395137	1395665	Scaffold10.561	0.0431182
Scaffold10	1397597	1397809	Scaffold10.562	0.0432502
Scaffold10	1400826	1401039	Scaffold10.563	0.0400291
Scaffold10	1406447	1406912	Scaffold10.564	0.0335906
Scaffold10	1410399	1410590	Scaffold10.565	0.0379822
Scaffold10	1411008	1411024	Scaffold10.566	0.0316306
Scaffold10	1413632	1413976	Scaffold10.567	0.0420903
Scaffold10	1417096	1417381	Scaffold10.568	0.0386356
Scaffold10	1424346	1424591	Scaffold10.569	0.0505799
Scaffold10	1429792	1429985	Scaffold10.570	0.0371057
Scaffold10	1436701	1436782	Scaffold10.571	0.0327422
Scaffold10	1437858	1438259	Scaffold10.572	0.0408198
Scaffold10	1445508	1445626	Scaffold10.573	0.0335986
Scaffold10	1458866	1458998	Scaffold10.574	0.0338435
Scaffold10	1465929	1466186	Scaffold10.575	0.0359524
Scaffold10	1466496	1466741	Scaffold10.576	0.0499379
Scaffold10	1472223	1472470	Scaffold10.577	0.0402124
Scaffold10	1475109	1475350	Scaffold10.578	0.0369891
Scaffold10	1477008	1477303	Scaffold10.579	0.0386274
Scaffold10	1480370	1480386	Scaffold10.580	0.0316534
Scaffold10	1482849	1483021	Scaffold10.581	0.0350394
Scaffold10	1496696	1497344	Scaffold10.582	0.0512635
Scaffold10	1502511	1503051	Scaffold10.583	0.126335
Scaffold10	1505886	1507148	Scaffold10.584	0.246208
Scaffold10	1507843	1508014	Scaffold10.585	0.0370809
Scaffold10	1508702	1509328	Scaffold10.586	0.0702221
Scaffold10	1510431	1510894	Scaffold10.587	0.0345927
Scaffold10	1511519	1511655	Scaffold10.588	0.0327824
Scaffold10	1511849	1512080	Scaffold10.589	0.0370275
Scaffold10	1513690	1514032	Scaffold10.590	0.0405427
Scaffold10	1514199	1514579	Scaffold10.591	0.0434337
Scaffold10	1522794	1523104	Scaffold10.592	0.0689032
Scaffold10	1525456	1526244	Scaffold10.593	0.10551
Scaffold10	1526407	1527079	Scaffold10.594	0.0401875
Scaffold10	1529940	1530100	Scaffold10.595	0.0370848
Scaffold10	1530728	1531081	Scaffold10.596	0.0623272
Scaffold10	1531925	1532200	Scaffold10.597	0.0423526
Scaffold10	1538325	1538622	Scaffold10.598	0.0421775
Scaffold10	1539405	1540031	Scaffold10.599	0.0554057
Scaffold10	1545088	1545585	Scaffold10.600	0.0693993
Scaffold10	1547688	1547919	Scaffold10.601	0.0444012
Scaffold10	1548212	1548514	Scaffold10.602	0.0528974
Scaffold10	1552399	1552710	Scaffold10.603	0.0385513
Scaffold10	1556514	1556814	Scaffold10.604	0.0614964
Scaffold10	1561952	1562036	Scaffold10.605	0.0334486
Scaffold10	1564022	1564533	Scaffold10.606	0.0842173
Scaffold10	1565800	1566085	Scaffold10.607	0.0446316
Scaffold10	1571916	1572145	Scaffold10.608	0.0464678
Scaffold10	1572251	1572474	Scaffold10.609	0.0422033
Scaffold10	1580122	1581681	Scaffold10.610	0.112562
Scaffold10	1596133	1596189	Scaffold10.611	0.0321497
Scaffold10	1598610	1599246	Scaffold10.612	0.0694316
Scaffold10	1604760	1605009	Scaffold10.613	0.0418177
Scaffold10	1607315	1607375	Scaffold10.614	0.0325032
Scaffold10	1609200	1609243	Scaffold10.615	0.0320415
Scaffold10	1612471	1613483	Scaffold10.616	0.253474
Scaffold10	1618644	1618945	Scaffold10.617	0.0464507
Scaffold10	1623097	1623284	Scaffold10.618	0.0375764
Scaffold10	1623482	1624714	Scaffold10.619	0.233744
Scaffold10	1629836	1630120	Scaffold10.620	0.0359013
Scaffold10	1630547	1630715	Scaffold10.621	0.0344785
Scaffold10	1633646	1633844	Scaffold10.622	0.0425373
Scaffold10	1638568	1638955	Scaffold10.623	0.0403708
Scaffold10	1646053	1646597	Scaffold10.624	0.0600687
Scaffold10	1648027	1649026	Scaffold10.625	0.0569536
Scaffold10	1649393	1649519	Scaffold10.626	0.0345506
Scaffold10	1649967	1650409	Scaffold10.627	0.12069
Scaffold10	1651971	1652133	Scaffold10.628	0.036145
Scaffold10	1658045	1658334	Scaffold10.629	0.0582386
Scaffold10	1674388	1674866	Scaffold10.630	0.0666313
Scaffold10	1677755	1677880	Scaffold10.631	0.0345309
Scaffold10	1683067	1683451	Scaffold10.632	0.0418729
Scaffold10	1684175	1684394	Scaffold10.633	0.0415835
Scaffold10	1685666	1685945	Scaffold10.634	0.0668974
Scaffold10	1686191	1686944	Scaffold10.635	0.164841
Scaffold10	1687554	1687691	Scaffold10.636	0.0354375
Scaffold10	1690272	1690628	Scaffold10.637	0.0732284
Scaffold10	1694011	1694727	Scaffold10.638	0.0640784
Scaffold10	1695013	1695965	Scaffold10.639	0.168302
Scaffold10	1696665	1696757	Scaffold10.640	0.0332353
Scaffold10	1696922	1697347	Scaffold10.641	0.0784342
Scaffold10	1698870	1699771	Scaffold10.642	0.124647
Scaffold10	1700124	1701195	Scaffold10.643	0.160405
Scaffold10	1711159	1711453	Scaffold10.644	0.0461073
Scaffold10	1712034	1712437	Scaffold10.645	0.0693625
Scaffold10	1713035	1714034	Scaffold10.646	0.361504
Scaffold10	1719003	1720261	Scaffold10.647	0.346544
Scaffold10	1720933	1721197	Scaffold10.648	0.0403846
Scaffold10	1721938	1722970	Scaffold10.649	0.0600613
Scaffold10	1723282	1724383	Scaffold10.650	0.258034
Scaffold10	1726025	1726779	Scaffold10.651	0.0397827
Scaffold10	1727741	1728158	Scaffold10.652	0.0555084
Scaffold10	1730809	1731071	Scaffold10.653	0.0396917
Scaffold10	1732613	1733296	Scaffold10.654	0.126752
Scaffold10	1735109	1735318	Scaffold10.655	0.0373439
Scaffold10	1735430	1736397	Scaffold10.656	0.0833879
Scaffold10	1736737	1736861	Scaffold10.657	0.0357706
Scaffold10	1737292	1737542	Scaffold10.658	0.0386966
Scaffold10	1738589	1739277	Scaffold10.659	0.106226
Scaffold10	1739602	1739830	Scaffold10.660	0.0393689
Scaffold10	1740937	1741594	Scaffold10.661	0.037953
Scaffold10	1742006	1742212	Scaffold10.662	0.0376817
Scaffold10	1743264	1743327	Scaffold10.663	0.0320411
Scaffold10	1747509	1747938	Scaffold10.664	0.0442011
Scaffold10	1755545	1755861	Scaffold10.665	0.0561466
Scaffold10	1756065	1756755	Scaffold10.666	0.117555
Scaffold10	1757187	1757336	Scaffold10.667	0.0349756
Scaffold10	1758701	1759015	Scaffold10.668	0.0445261
Scaffold10	1760228	1760964	Scaffold10.669	0.0486707
Scaffold10	1766659	1767623	Scaffold10.670	0.168756
Scaffold10	1772833	1772991	Scaffold10.671	0.0354471
Scaffold10	1773491	1773785	Scaffold10.672	0.0484046
Scaffold10	1778735	1779230	Scaffold10.673	0.0612401
Scaffold10	1779337	1779810	Scaffold10.674	0.0628671
Scaffold10	1784346	1784612	Scaffold10.675	0.0424861
Scaffold10	1802033	1802661	Scaffold10.676	0.0449001
Scaffold10	1803500	1803801	Scaffold10.677	0.0428364
Scaffold10	1804207	1804352	Scaffold10.678	0.0363407
Scaffold10	1809524	1809628	Scaffold10.679	0.0338132
Scaffold10	1813355	1813436	Scaffold10.680	0.0326768
Scaffold10	1822138	1822925	Scaffold10.681	0.0465034
Scaffold10	1832343	1832707	Scaffold10.682	0.0415859
Scaffold10	1833933	1834114	Scaffold10.683	0.0369631
Scaffold10	1835733	1835829	Scaffold10.684	0.032466
Scaffold10	1838014	1838374	Scaffold10.685	0.0570014
Scaffold10	1838848	1839113	Scaffold10.686	0.0538597
Scaffold10	1842929	1843267	Scaffold10.687	0.0492364
Scaffold10	1848990	1849274	Scaffold10.688	0.0656926
Scaffold10	1850397	1850473	Scaffold10.689	0.0322077
Scaffold10	1850634	1850709	Scaffold10.690	0.0320581
Scaffold10	1851565	1851697	Scaffold10.691	0.0324157
Scaffold10	1852380	1852871	Scaffold10.692	0.0526309
Scaffold10	1853109	1853513	Scaffold10.693	0.0393774
Scaffold10	1857845	1857912	Scaffold10.694	0.0324137
Scaffold10	1858282	1858357	Scaffold10.695	0.0322658
Scaffold10	1861048	1861177	Scaffold10.696	0.0343541
Scaffold10	1863982	1864110	Scaffold10.697	0.0342093
Scaffold10	1865722	1865929	Scaffold10.698	0.0371584
Scaffold10	1867199	1867430	Scaffold10.699	0.0398567
Scaffold10	1868440	1868901	Scaffold10.700	0.0665947
Scaffold10	1874013	1874299	Scaffold10.701	0.0445934
Scaffold10	1874992	1875067	Scaffold10.702	0.0318076
Scaffold10	1876004	1876125	Scaffold10.703	0.0329818
Scaffold10	1876235	1876965	Scaffold10.704	0.0586696
Scaffold10	1877575	1878167	Scaffold10.705	0.0387019
Scaffold10	1884040	1884677	Scaffold10.706	0.0370922
Scaffold10	1885594	1885821	Scaffold10.707	0.0438294
Scaffold10	1889373	1889883	Scaffold10.708	0.0640845
Scaffold10	1890071	1890400	Scaffold10.709	0.0508402
Scaffold10	1891496	1891601	Scaffold10.710	0.0334406
Scaffold10	1895243	1896820	Scaffold10.711	0.220799
Scaffold10	1897918	1898384	Scaffold10.712	0.0530789
Scaffold10	1899774	1900018	Scaffold10.713	0.0436541
Scaffold10	1900217	1900815	Scaffold10.714	0.0801635
Scaffold10	1906683	1906813	Scaffold10.715	0.034656
Scaffold10	1908320	1909899	Scaffold10.716	0.134699
Scaffold10	1910052	1911133	Scaffold10.717	0.176494
Scaffold10	1914817	1915112	Scaffold10.718	0.0369515
Scaffold10	1915683	1916067	Scaffold10.719	0.0592794
Scaffold10	1920244	1920537	Scaffold10.720	0.0479382
Scaffold10	1923260	1923519	Scaffold10.721	0.0572407
Scaffold10	1931748	1932185	Scaffold10.722	0.0445964
Scaffold10	1932898	1933223	Scaffold10.723	0.0442419
Scaffold10	1934516	1935744	Scaffold10.724	0.215526
Scaffold10	1935876	1936199	Scaffold10.725	0.070457
Scaffold10	1942179	1942300	Scaffold10.726	0.0341382
Scaffold10	1943143	1943366	Scaffold10.727	0.0459537
Scaffold10	1944909	1945183	Scaffold10.728	0.0432905
Scaffold10	1946437	1946514	Scaffold10.729	0.0325385
Scaffold10	1946967	1947719	Scaffold10.730	0.0499027
Scaffold10	1954893	1955130	Scaffold10.731	0.040242
Scaffold10	1965720	1966003	Scaffold10.732	0.0460892
Scaffold10	1967838	1967899	Scaffold10.733	0.0325064
Scaffold10	1968148	1968384	Scaffold10.734	0.0389657
Scaffold10	1971115	1971696	Scaffold10.735	0.083072
Scaffold10	1973379	1974104	Scaffold10.736	0.0865263
Scaffold10	1977426	1978049	Scaffold10.737	0.0893962
Scaffold10	1979963	1980168	Scaffold10.738	0.0337495
Scaffold10	1981941	1982048	Scaffold10.739	0.0326315
Scaffold10	1983974	1984243	Scaffold10.740	0.048496
Scaffold10	1986660	1986877	Scaffold10.741	0.0389498
Scaffold10	1987333	1987438	Scaffold10.742	0.0334135
Scaffold10	1987806	1987957	Scaffold10.743	0.0347711
Scaffold10	1989097	1989519	Scaffold10.744	0.0433609
Scaffold10	1990297	1992137	Scaffold10.745	0.0699371
Scaffold10	1992299	1992455	Scaffold10.746	0.0369375
Scaffold10	2002297	2002422	Scaffold10.747	0.0353591
Scaffold10	2006694	2007206	Scaffold10.748	0.0479644
Scaffold10	2012147	2012286	Scaffold10.749	0.034942
Scaffold10	2016709	2016889	Scaffold10.750	0.0412867
Scaffold10	2017941	2018644	Scaffold10.751	0.126016
Scaffold10	2021204	2021279	Scaffold10.752	0.0324206
Scaffold10	2021619	2022019	Scaffold10.753	0.0594129
Scaffold10	2025523	2025645	Scaffold10.754	0.0340744
Scaffold10	2026086	2026911	Scaffold10.755	0.0805297
Scaffold10	2027243	2027598	Scaffold10.756	0.0626856
Scaffold10	2028789	2029095	Scaffold10.757	0.0463846
Scaffold10	2032423	2032808	Scaffold10.758	0.0631025
Scaffold10	2033815	2034167	Scaffold10.759	0.0435879
Scaffold10	2034774	2035787	Scaffold10.760	0.116539
Scaffold10	2036673	2037082	Scaffold10.761	0.0576688
Scaffold10	2038421	2038627	Scaffold10.762	0.0348978
Scaffold10	2039045	2040413	Scaffold10.763	0.178145
Scaffold10	2040704	2041262	Scaffold10.764	0.0548708
Scaffold10	2041474	2042074	Scaffold10.765	0.183123
Scaffold10	2042500	2042966	Scaffold10.766	0.0537602
Scaffold10	2043222	2043334	Scaffold10.767	0.0332767
Scaffold10	2044805	2045217	Scaffold10.768	0.0892414
Scaffold10	2046986	2047827	Scaffold10.769	0.169754
Scaffold10	2052629	2052942	Scaffold10.770	0.0526448
Scaffold10	2055517	2055686	Scaffold10.771	0.0365305
Scaffold10	2059284	2059610	Scaffold10.772	0.0409683
Scaffold10	2073434	2073606	Scaffold10.773	0.0350201
Scaffold10	2075811	2076578	Scaffold10.774	0.090199
Scaffold10	2078608	2079495	Scaffold10.775	0.0477671
Scaffold10	2079742	2080233	Scaffold10.776	0.0525991
Scaffold10	2080479	2081253	Scaffold10.777	0.0661645
Scaffold10	2081978	2083295	Scaffold10.778	0.0937766
Scaffold10	2083844	2084299	Scaffold10.779	0.0740487
Scaffold10	2084827	2085015	Scaffold10.780	0.0392098
Scaffold10	2086032	2086727	Scaffold10.781	0.0708102
Scaffold10	2088658	2088843	Scaffold10.782	0.0363912
Scaffold10	2089534	2090458	Scaffold10.783	0.0913394
Scaffold10	2091573	2093776	Scaffold10.784	0.0886137
Scaffold10	2093867	2094099	Scaffold10.785	0.0374097
Scaffold10	2094773	2095254	Scaffold10.786	0.0880598
Scaffold10	2096324	2097100	Scaffold10.787	0.0506551
Scaffold10	2098498	2100853	Scaffold10.788	0.140943
Scaffold10	2100909	2101434	Scaffold10.789	0.11649
Scaffold10	2102050	2102854	Scaffold10.790	0.277149
Scaffold10	2104082	2104255	Scaffold10.791	0.0383048
Scaffold10	2104486	2104926	Scaffold10.792	0.0386532
Scaffold10	2109671	2109798	Scaffold10.793	0.0348905
Scaffold10	2110046	2110269	Scaffold10.794	0.0427249
Scaffold10	2113739	2114347	Scaffold10.795	0.119167
Scaffold10	2114864	2117139	Scaffold10.796	0.25673
Scaffold10	2117444	2117608	Scaffold10.797	0.036694
Scaffold10	2118213	2118700	Scaffold10.798	0.0509306
Scaffold10	2119617	2120013	Scaffold10.799	0.0688816
Scaffold10	2121760	2122408	Scaffold10.800	0.0538547
Scaffold10	2123631	2123922	Scaffold10.801	0.0479276
Scaffold10	2124834	2125608	Scaffold10.802	0.112293
Scaffold10	2125867	2126009	Scaffold10.803	0.0357232
Scaffold10	2126331	2126936	Scaffold10.804	0.0935613
Scaffold10	2127857	2128427	Scaffold10.805	0.0651201
Scaffold10	2128765	2129147	Scaffold10.806	0.0437812
Scaffold10	2130129	2131345	Scaffold10.807	0.0966856
Scaffold10	2132044	2132216	Scaffold10.808	0.0365537
Scaffold10	2132856	2133388	Scaffold10.809	0.050645
Scaffold10	2136502	2136716	Scaffold10.810	0.0374823
Scaffold10	2138576	2138704	Scaffold10.811	0.032657
Scaffold10	2140087	2140218	Scaffold10.812	0.0335385
Scaffold10	2142103	2142429	Scaffold10.813	0.0385535
Scaffold10	2143633	2145091	Scaffold10.814	0.051511
Scaffold10	2146124	2146251	Scaffold10.815	0.0344675
Scaffold10	2147418	2147812	Scaffold10.816	0.0542884
Scaffold10	2148092	2148625	Scaffold10.817	0.0594901
Scaffold10	2149150	2150311	Scaffold10.818	0.20557
Scaffold10	2152163	2153780	Scaffold10.819	0.150846
Scaffold10	2153838	2155543	Scaffold10.820	0.0634402
Scaffold10	2161259	2161693	Scaffold10.821	0.0470722
Scaffold10	2162100	2162976	Scaffold10.822	0.086795
Scaffold10	2165559	2166444	Scaffold10.823	0.0473521
Scaffold10	2166496	2166936	Scaffold10.824	0.0488504
Scaffold10	2167829	2167930	Scaffold10.825	0.0336427
Scaffold10	2170914	2171234	Scaffold10.826	0.0467807
Scaffold10	2172892	2173086	Scaffold10.827	0.0352783
Scaffold10	2173454	2174143	Scaffold10.828	0.0537803
Scaffold10	2176457	2176698	Scaffold10.829	0.0418228
Scaffold10	2177706	2177873	Scaffold10.830	0.0341155
Scaffold10	2178766	2178873	Scaffold10.831	0.0331732
Scaffold10	2179064	2179480	Scaffold10.832	0.0486155
Scaffold10	2180152	2181895	Scaffold10.833	0.2333
Scaffold10	2183394	2184247	Scaffold10.834	0.0453037
Scaffold10	2184747	2186020	Scaffold10.835	0.256648
Scaffold10	2186637	2186881	Scaffold10.836	0.0679586
Scaffold100	1150	1386	Scaffold100.1	0.0399499
Scaffold100	1696	2070	Scaffold100.2	0.0706555
Scaffold100	2730	3383	Scaffold100.3	0.0661881
Scaffold100	3581	5556	Scaffold100.4	0.0751845
Scaffold100	6952	7613	Scaffold100.5	0.106112
Scaffold100	8912	9964	Scaffold100.6	0.188754
Scaffold100	10507	10741	Scaffold100.7	0.0389653
Scaffold100	11207	11813	Scaffold100.8	0.113068
Scaffold100	13866	14070	Scaffold100.9	0.0368364
Scaffold100	14599	14719	Scaffold100.10	0.0329962
Scaffold100	14993	15459	Scaffold100.11	0.0429015
Scaffold100	19957	20083	Scaffold100.12	0.0323471
Scaffold100	20152	20327	Scaffold100.13	0.0343222
Scaffold100	21022	21466	Scaffold100.14	0.0529617
Scaffold100	21883	22364	Scaffold100.15	0.042632
Scaffold100	22514	22728	Scaffold100.16	0.0368568
Scaffold100	23424	23556	Scaffold100.17	0.0338849
Scaffold100	23835	24035	Scaffold100.18	0.0339213
Scaffold100	25063	25486	Scaffold100.19	0.0570203
Scaffold100	25698	26151	Scaffold100.20	0.0605931
Scaffold100	26388	26604	Scaffold100.21	0.0379091
Scaffold100	27282	27635	Scaffold100.22	0.0373028
Scaffold100	27846	28158	Scaffold100.23	0.0372832
Scaffold100	28439	28520	Scaffold100.24	0.0329953
Scaffold100	29268	30011	Scaffold100.25	0.0669625
Scaffold100	30100	30612	Scaffold100.26	0.0357022
Scaffold100	31081	31794	Scaffold100.27	0.0518679
Scaffold100	32326	34315	Scaffold100.28	0.118965
Scaffold100	34431	35215	Scaffold100.29	0.168364
Scaffold100	35520	35723	Scaffold100.30	0.0396866
Scaffold100	36265	36701	Scaffold100.31	0.0551003
Scaffold100	37419	37592	Scaffold100.32	0.0356964
Scaffold100	39702	40213	Scaffold100.33	0.115849
Scaffold100	41166	41769	Scaffold100.34	0.0632414
Scaffold100	42595	43154	Scaffold100.35	0.055634
Scaffold100	43528	43921	Scaffold100.36	0.0467103
Scaffold100	46450	46564	Scaffold100.37	0.0325484
Scaffold100	47180	48938	Scaffold100.38	0.0754656
Scaffold100	49992	50106	Scaffold100.39	0.0319607
Scaffold100	50305	50554	Scaffold100.40	0.0426791
Scaffold100	51373	51630	Scaffold100.41	0.0471676
Scaffold100	54286	54733	Scaffold100.42	0.0606132
Scaffold100	56302	56527	Scaffold100.43	0.0396244
Scaffold100	58739	59826	Scaffold100.44	0.0884657
Scaffold100	60209	60902	Scaffold100.45	0.0523378
Scaffold100	61855	62977	Scaffold100.46	0.0626918
Scaffold100	63052	64835	Scaffold100.47	0.172256
Scaffold100	65469	65659	Scaffold100.48	0.0382063
Scaffold100	66546	66843	Scaffold100.49	0.0488559
Scaffold100	67952	68426	Scaffold100.50	0.0608773
Scaffold100	68554	69206	Scaffold100.51	0.0543475
Scaffold100	69754	70065	Scaffold100.52	0.0451669
Scaffold100	70151	70436	Scaffold100.53	0.0425345
Scaffold100	70898	71492	Scaffold100.54	0.0581781
Scaffold100	72505	72840	Scaffold100.55	0.0448749
Scaffold100	73614	74318	Scaffold100.56	0.0874804
Scaffold100	75849	78413	Scaffold100.57	0.195193
Scaffold100	78956	79264	Scaffold100.58	0.0351641
Scaffold100	79318	79455	Scaffold100.59	0.0329505
Scaffold100	80294	80558	Scaffold100.60	0.0397862
Scaffold100	80589	81015	Scaffold100.61	0.0485252
Scaffold100	83207	83467	Scaffold100.62	0.0505777
Scaffold100	84166	84337	Scaffold100.63	0.0374033
Scaffold100	89290	89520	Scaffold100.64	0.036503
Scaffold100	94109	94172	Scaffold100.65	0.0325675
Scaffold100	95993	96159	Scaffold100.66	0.0364495
Scaffold100	96693	96887	Scaffold100.67	0.0389913
Scaffold100	100488	101131	Scaffold100.68	0.0680608
Scaffold100	105206	105455	Scaffold100.69	0.0384868
Scaffold100	105550	105991	Scaffold100.70	0.0475479
Scaffold100	106258	106466	Scaffold100.71	0.0361342
Scaffold100	106501	106958	Scaffold100.72	0.0662898
Scaffold100	108953	109791	Scaffold100.73	0.0719224
Scaffold100	110362	111128	Scaffold100.74	0.0679958
Scaffold100	111670	112015	Scaffold100.75	0.0472504
Scaffold100	112331	113028	Scaffold100.76	0.0553855
Scaffold100	114922	115391	Scaffold100.77	0.0452472
Scaffold100	116043	116605	Scaffold100.78	0.0536815
Scaffold100	116865	117289	Scaffold100.79	0.0553186
Scaffold100	117347	117611	Scaffold100.80	0.041264
Scaffold100	117841	118084	Scaffold100.81	0.036028
Scaffold100	119442	119472	Scaffold100.82	0.0317456
Scaffold100	119964	120545	Scaffold100.83	0.0512473
Scaffold100	127577	127639	Scaffold100.84	0.0322139
Scaffold100	128970	129146	Scaffold100.85	0.0380348
Scaffold100	132080	132291	Scaffold100.86	0.0371877
Scaffold100	132439	133161	Scaffold100.87	0.0856874
Scaffold100	133679	134107	Scaffold100.88	0.0503583
Scaffold100	134709	135650	Scaffold100.89	0.0582297
Scaffold100	136125	136389	Scaffold100.90	0.0390394
Scaffold100	136911	138564	Scaffold100.91	0.0730386
Scaffold100	138892	139144	Scaffold100.92	0.0376824
Scaffold100	140787	142596	Scaffold100.93	0.106941
Scaffold100	142647	142863	Scaffold100.94	0.0359747
Scaffold100	144043	144171	Scaffold100.95	0.034237
Scaffold100	144523	144853	Scaffold100.96	0.0764481
Scaffold100	145120	145928	Scaffold100.97	0.258272
Scaffold100	146035	146161	Scaffold100.98	0.0337492
Scaffold100	146524	148237	Scaffold100.99	0.156981
Scaffold100	149093	149413	Scaffold100.100	0.0468202
Scaffold100	149978	150366	Scaffold100.101	0.0710385
Scaffold100	152417	152617	Scaffold100.102	0.037418
Scaffold100	152952	154231	Scaffold100.103	0.0971983
Scaffold100	157397	159112	Scaffold100.104	0.185632
Scaffold100	162076	162225	Scaffold100.105	0.0323561
Scaffold100	163604	164169	Scaffold100.106	0.145947
Scaffold100	164322	165446	Scaffold100.107	0.0939786
Scaffold100	165725	166121	Scaffold100.108	0.0433574
Scaffold100	168124	168165	Scaffold100.109	0.0319402
Scaffold100	168626	168743	Scaffold100.110	0.03368
Scaffold100	168848	169493	Scaffold100.111	0.0487629
Scaffold100	170077	170257	Scaffold100.112	0.0361598
Scaffold100	170386	170751	Scaffold100.113	0.0491142
Scaffold100	171452	171475	Scaffold100.114	0.0317461
Scaffold100	172799	173207	Scaffold100.115	0.0628413
Scaffold100	173298	173724	Scaffold100.116	0.0560567
Scaffold100	173903	174530	Scaffold100.117	0.0586961
Scaffold100	174670	175060	Scaffold100.118	0.0445844
Scaffold100	175310	175781	Scaffold100.119	0.0462997
Scaffold100	175919	177567	Scaffold100.120	0.0548785
Scaffold100	177796	178238	Scaffold100.121	0.0483009
Scaffold100	179732	180159	Scaffold100.122	0.0562671
Scaffold100	180395	180646	Scaffold100.123	0.0440956
Scaffold100	180792	181391	Scaffold100.124	0.0557455
Scaffold100	183017	183061	Scaffold100.125	0.0317831
Scaffold100	183852	184238	Scaffold100.126	0.0490386
Scaffold100	185443	185732	Scaffold100.127	0.0384289
Scaffold100	188574	189317	Scaffold100.128	0.115363
Scaffold100	194983	195224	Scaffold100.129	0.0498957
Scaffold100	196200	196599	Scaffold100.130	0.0508187
Scaffold100	196666	196792	Scaffold100.131	0.0343926
Scaffold100	197298	197743	Scaffold100.132	0.041336
Scaffold100	199164	199825	Scaffold100.133	0.0988121
Scaffold100	200021	200291	Scaffold100.134	0.0366206
Scaffold100	200685	201283	Scaffold100.135	0.0834051
Scaffold100	201873	202235	Scaffold100.136	0.0567412
Scaffold100	202593	203005	Scaffold100.137	0.0495545
Scaffold100	203484	203909	Scaffold100.138	0.041148
Scaffold100	204061	205564	Scaffold100.139	0.102159
Scaffold100	206009	206698	Scaffold100.140	0.0726372
Scaffold100	206940	207721	Scaffold100.141	0.0821694
Scaffold100	207929	208156	Scaffold100.142	0.0439321
Scaffold100	208442	209288	Scaffold100.143	0.058768
Scaffold100	209628	210402	Scaffold100.144	0.197449
Scaffold100	211048	214457	Scaffold100.145	0.0946583
Scaffold100	214658	215626	Scaffold100.146	0.0559594
Scaffold100	216103	216332	Scaffold100.147	0.043146
Scaffold100	216785	217313	Scaffold100.148	0.0430762
Scaffold100	217731	219732	Scaffold100.149	0.0721716
Scaffold100	219856	221246	Scaffold100.150	0.0906389
Scaffold100	222307	223168	Scaffold100.151	0.0797926
Scaffold100	223746	224140	Scaffold100.152	0.0398818
Scaffold100	224221	225241	Scaffold100.153	0.114166
Scaffold100	225462	225492	Scaffold100.154	0.03169
Scaffold100	225715	226377	Scaffold100.155	0.0641921
Scaffold100	229175	229734	Scaffold100.156	0.0447484
Scaffold100	230303	230591	Scaffold100.157	0.0527538
Scaffold100	231279	231579	Scaffold100.158	0.0477968
Scaffold100	232868	233022	Scaffold100.159	0.0333806
Scaffold100	235106	235680	Scaffold100.160	0.0725787
Scaffold100	236251	237727	Scaffold100.161	0.159125
Scaffold100	238049	238304	Scaffold100.162	0.0482686
Scaffold100	239279	240154	Scaffold100.163	0.0692457
Scaffold100	240232	240650	Scaffold100.164	0.0469343
Scaffold100	241101	241240	Scaffold100.165	0.0343887
Scaffold100	245528	246051	Scaffold100.166	0.0492742
Scaffold100	246159	246705	Scaffold100.167	0.0468906
Scaffold100	248225	248573	Scaffold100.168	0.0441465
Scaffold100	248663	248844	Scaffold100.169	0.0361449
Scaffold100	249165	249762	Scaffold100.170	0.061207
Scaffold100	250722	250975	Scaffold100.171	0.0399406
Scaffold100	251256	252459	Scaffold100.172	0.104917
Scaffold100	252944	253125	Scaffold100.173	0.0345186
Scaffold100	253880	254138	Scaffold100.174	0.0386604
Scaffold100	255165	255552	Scaffold100.175	0.0485376
Scaffold100	258348	258421	Scaffold100.176	0.0330454
Scaffold100	259455	259716	Scaffold100.177	0.0454855
Scaffold100	261565	261933	Scaffold100.178	0.0542673
Scaffold100	263013	264861	Scaffold100.179	0.0592177
Scaffold100	265822	266191	Scaffold100.180	0.0486109
Scaffold100	266479	266941	Scaffold100.181	0.0718146
Scaffold100	270230	270849	Scaffold100.182	0.0614384
Scaffold100	272837	273589	Scaffold100.183	0.049694
Scaffold100	273897	274944	Scaffold100.184	0.105415
Scaffold100	276460	276585	Scaffold100.185	0.0338729
Scaffold100	279434	280121	Scaffold100.186	0.0414913
Scaffold100	280255	280754	Scaffold100.187	0.0514724
Scaffold100	281489	281839	Scaffold100.188	0.0364905
Scaffold100	282882	283328	Scaffold100.189	0.059957
Scaffold100	284487	284663	Scaffold100.190	0.0356447
Scaffold100	285353	285625	Scaffold100.191	0.046534
Scaffold100	286798	287490	Scaffold100.192	0.0447161
Scaffold100	287806	288176	Scaffold100.193	0.0480609
Scaffold100	289681	289780	Scaffold100.194	0.0329182
Scaffold100	289900	290219	Scaffold100.195	0.0449834
Scaffold100	293067	293584	Scaffold100.196	0.203934
Scaffold100	295226	296473	Scaffold100.197	0.0832979
Scaffold100	297464	297767	Scaffold100.198	0.0508606
Scaffold100	298174	298927	Scaffold100.199	0.131545
Scaffold100	300116	300375	Scaffold100.200	0.0426641
Scaffold100	304676	304967	Scaffold100.201	0.0363428
Scaffold100	305909	306225	Scaffold100.202	0.0572313
Scaffold100	306887	307088	Scaffold100.203	0.0360631
Scaffold100	308419	308822	Scaffold100.204	0.145827
Scaffold100	311769	311934	Scaffold100.205	0.0356602
Scaffold100	313631	313943	Scaffold100.206	0.0566193
Scaffold100	316673	316828	Scaffold100.207	0.0369481
Scaffold100	319436	320320	Scaffold100.208	0.085499
Scaffold100	320714	321882	Scaffold100.209	0.0918704
Scaffold100	323410	323677	Scaffold100.210	0.0519992
Scaffold100	324171	324613	Scaffold100.211	0.0379347
Scaffold100	324737	325116	Scaffold100.212	0.0384195
Scaffold100	325186	325265	Scaffold100.213	0.0321865
Scaffold100	338789	339338	Scaffold100.214	0.043035
Scaffold100	339488	339707	Scaffold100.215	0.0372748
Scaffold100	340206	340270	Scaffold100.216	0.0325614
Scaffold100	343993	344878	Scaffold100.217	0.19973
Scaffold100	345592	346337	Scaffold100.218	0.0647246
Scaffold100	346853	348361	Scaffold100.219	0.23614
Scaffold100	348553	348599	Scaffold100.220	0.0318383
Scaffold100	349116	350959	Scaffold100.221	0.0613122
Scaffold100	352817	353313	Scaffold100.222	0.046016
Scaffold100	353576	354321	Scaffold100.223	0.0485172
Scaffold100	354609	355024	Scaffold100.224	0.0567068
Scaffold100	356094	356229	Scaffold100.225	0.033427
Scaffold100	356662	356876	Scaffold100.226	0.0377242
Scaffold100	357761	357887	Scaffold100.227	0.033928
Scaffold100	359084	359608	Scaffold100.228	0.0446802
Scaffold100	361220	361811	Scaffold100.229	0.0660606
Scaffold100	362172	363378	Scaffold100.230	0.0619167
Scaffold100	364040	364549	Scaffold100.231	0.0908448
Scaffold100	364862	365428	Scaffold100.232	0.0496929
Scaffold100	366509	367228	Scaffold100.233	0.0533284
Scaffold100	368547	369121	Scaffold100.234	0.0878944
Scaffold100	369291	369535	Scaffold100.235	0.0371871
Scaffold100	369600	369996	Scaffold100.236	0.0597525
Scaffold100	372345	372680	Scaffold100.237	0.0449366
Scaffold100	375242	376238	Scaffold100.238	0.0667943
Scaffold100	376337	377516	Scaffold100.239	0.162848
Scaffold100	378220	378830	Scaffold100.240	0.149516
Scaffold100	378997	379091	Scaffold100.241	0.0334276
Scaffold100	382273	382481	Scaffold100.242	0.0376624
Scaffold100	382712	382819	Scaffold100.243	0.0335041
Scaffold100	384436	384711	Scaffold100.244	0.0471947
Scaffold100	385289	387034	Scaffold100.245	0.191587
Scaffold100	387226	388026	Scaffold100.246	0.0587461
Scaffold100	390524	390927	Scaffold100.247	0.0754626
Scaffold100	395502	395877	Scaffold100.248	0.0420637
Scaffold100	396943	397202	Scaffold100.249	0.0398628
Scaffold100	398127	398347	Scaffold100.250	0.0398904
Scaffold100	398751	399427	Scaffold100.251	0.0511507
Scaffold100	400978	401530	Scaffold100.252	0.0571681
Scaffold100	402151	403652	Scaffold100.253	0.269842
Scaffold100	404113	405241	Scaffold100.254	0.106884
Scaffold100	406657	407013	Scaffold100.255	0.0565313
Scaffold100	408211	408713	Scaffold100.256	0.0856912
Scaffold100	408962	409405	Scaffold100.257	0.0542031
Scaffold100	410391	410861	Scaffold100.258	0.0692911
Scaffold100	410912	411212	Scaffold100.259	0.0475727
Scaffold100	411889	413514	Scaffold100.260	0.366261
Scaffold100	413853	415162	Scaffold100.261	0.10786
Scaffold100	415891	416609	Scaffold100.262	0.0962563
Scaffold100	417003	417264	Scaffold100.263	0.0423599
Scaffold100	417732	418271	Scaffold100.264	0.0911235
Scaffold100	418508	420426	Scaffold100.265	0.16559
Scaffold100	420917	421291	Scaffold100.266	0.0429669
Scaffold100	421420	422633	Scaffold100.267	0.130263
Scaffold100	423149	423763	Scaffold100.268	0.0709673
Scaffold100	424319	424780	Scaffold100.269	0.0920743
Scaffold100	425164	425593	Scaffold100.270	0.0522423
Scaffold100	425644	425829	Scaffold100.271	0.0332911
Scaffold100	425957	426177	Scaffold100.272	0.0388586
Scaffold100	426494	426906	Scaffold100.273	0.0708466
Scaffold100	427986	428381	Scaffold100.274	0.0732009
Scaffold100	428910	428991	Scaffold100.275	0.0324431
Scaffold100	429325	429631	Scaffold100.276	0.0356003
Scaffold100	429965	430284	Scaffold100.277	0.0474574
Scaffold100	430811	430901	Scaffold100.278	0.0329231
Scaffold100	431475	431539	Scaffold100.279	0.0319571
Scaffold100	432220	433093	Scaffold100.280	0.114471
Scaffold100	433263	433422	Scaffold100.281	0.0343011
Scaffold100	434920	435385	Scaffold100.282	0.0420916
Scaffold100	436702	437180	Scaffold100.283	0.057108
Scaffold100	437318	438051	Scaffold100.284	0.085195
Scaffold100	439130	440455	Scaffold100.285	0.0884907
Scaffold100	442825	443566	Scaffold100.286	0.199656
Scaffold100	444500	444919	Scaffold100.287	0.0350629
Scaffold100	445055	447272	Scaffold100.288	0.301006
Scaffold100	447318	448618	Scaffold100.289	0.161607
Scaffold100	449343	449610	Scaffold100.290	0.0371733
Scaffold100	450437	451010	Scaffold100.291	0.0713653
Scaffold100	452037	452888	Scaffold100.292	0.143642
Scaffold100	453260	454137	Scaffold100.293	0.0807642
Scaffold100	456632	458316	Scaffold100.294	0.223609
Scaffold100	458565	458716	Scaffold100.295	0.036924
Scaffold100	459110	459370	Scaffold100.296	0.0442172
Scaffold100	460453	460600	Scaffold100.297	0.0348425
Scaffold100	464059	464586	Scaffold100.298	0.0534654
Scaffold100	465795	466585	Scaffold100.299	0.065191
Scaffold100	466637	466859	Scaffold100.300	0.0386706
Scaffold100	468321	468751	Scaffold100.301	0.0849037
Scaffold100	469143	469792	Scaffold100.302	0.0432141
Scaffold100	470480	470804	Scaffold100.303	0.0372748
Scaffold100	471275	472107	Scaffold100.304	0.0983359
Scaffold100	472590	473425	Scaffold100.305	0.0722992
Scaffold100	474335	474617	Scaffold100.306	0.0398752
Scaffold100	476421	477223	Scaffold100.307	0.140252
Scaffold100	481727	481912	Scaffold100.308	0.0353808
Scaffold100	488567	489057	Scaffold100.309	0.0792051
Scaffold100	489845	490177	Scaffold100.310	0.0355798
Scaffold100	491421	491530	Scaffold100.311	0.0337181
Scaffold100	494834	495160	Scaffold100.312	0.0340714
Scaffold100	497954	498130	Scaffold100.313	0.0358229
Scaffold100	498329	500228	Scaffold100.314	0.238814
Scaffold100	502204	503137	Scaffold100.315	0.17854
Scaffold100	505029	505216	Scaffold100.316	0.0358248
Scaffold100	508065	508583	Scaffold100.317	0.0623842
Scaffold100	510187	510368	Scaffold100.318	0.0355616
Scaffold100	510506	510718	Scaffold100.319	0.0339689
Scaffold100	514022	514235	Scaffold100.320	0.0361775
Scaffold100	515392	515686	Scaffold100.321	0.0414022
Scaffold100	516274	516464	Scaffold100.322	0.0364831
Scaffold100	518683	518887	Scaffold100.323	0.0360726
Scaffold100	522812	523222	Scaffold100.324	0.0376412
Scaffold100	524425	525794	Scaffold100.325	0.063483
Scaffold100	526484	527627	Scaffold100.326	0.0846873
Scaffold100	531689	532035	Scaffold100.327	0.0530262
Scaffold100	532693	532774	Scaffold100.328	0.0325715
Scaffold100	533932	534803	Scaffold100.329	0.0486082
Scaffold100	535416	535750	Scaffold100.330	0.0408721
Scaffold100	535869	536262	Scaffold100.331	0.0495739
Scaffold100	537880	538220	Scaffold100.332	0.0352253
Scaffold100	538454	538463	Scaffold100.333	0.0315959
Scaffold100	539569	539672	Scaffold100.334	0.0326915
Scaffold100	540358	541996	Scaffold100.335	0.109128
Scaffold100	542303	542676	Scaffold100.336	0.0372811
Scaffold100	543136	543373	Scaffold100.337	0.0368579
Scaffold100	551080	551361	Scaffold100.338	0.0425892
Scaffold100	551580	551737	Scaffold100.339	0.0358453
Scaffold100	552260	552526	Scaffold100.340	0.0537584
Scaffold100	557132	557534	Scaffold100.341	0.0834367
Scaffold100	559911	565060	Scaffold100.342	0.463932
Scaffold100	566315	566552	Scaffold100.343	0.0403736
Scaffold100	566627	566945	Scaffold100.344	0.0497449
Scaffold100	567207	568234	Scaffold100.345	0.176468
Scaffold100	568473	568651	Scaffold100.346	0.0361398
Scaffold100	568789	569063	Scaffold100.347	0.0399583
Scaffold100	569456	570709	Scaffold100.348	0.0564548
Scaffold100	571741	571970	Scaffold100.349	0.0397438
Scaffold100	572484	572757	Scaffold100.350	0.0365654
Scaffold100	573276	573518	Scaffold100.351	0.0336513
Scaffold100	573642	574123	Scaffold100.352	0.0520074
Scaffold100	575026	576082	Scaffold100.353	0.0414332
Scaffold100	576358	576426	Scaffold100.354	0.0319474
Scaffold100	576492	576692	Scaffold100.355	0.0351728
Scaffold100	576816	577420	Scaffold100.356	0.0603881
Scaffold100	577989	578373	Scaffold100.357	0.0482809
Scaffold100	578464	578964	Scaffold100.358	0.047856
Scaffold100	580121	580768	Scaffold100.359	0.0517305
Scaffold100	584058	584232	Scaffold100.360	0.0343189
Scaffold100	584741	585165	Scaffold100.361	0.0572446
Scaffold100	585940	586708	Scaffold100.362	0.0673892
Scaffold100	590436	590955	Scaffold100.363	0.0375136
Scaffold100	593078	593890	Scaffold100.364	0.0762088
[truncated: 358,960+ more rows]
