# Supplementary material for: Global analysis of primary mesenchyme cell cis-regulatory modules by chromatin accessibility profiling
Source: BMC Genomics. 2018 Mar 20;19:206. doi: 10.1186/s12864-018-4542-z (PMC5859501; doi:10.1186/s12864-018-4542-z)
Supplement: Supplementary file 20 — Table S14. Coordinates of all differential peaks found using ATAC-seq or DNase-seq that are also open at the 128-cell stage. (XLSX 75 kb) [file 12864_2018_4542_MOESM20_ESM.xlsx]

## Sheet: 128ATACInUnion75%.bed
Scaffold	Peak Start	Peak End
Scaffold10	342833	343558
Scaffold10	393400	394191
Scaffold10	2100324	2100979
Scaffold100	112392	112559
Scaffold100	141057	141220
Scaffold100	562593	564818
Scaffold1002	45732	46747
Scaffold1004	131379	132022
Scaffold1005	194169	194752
Scaffold1008	73711	74732
Scaffold101	10526	11960
Scaffold101	118552	119108
Scaffold101	220256	221630
Scaffold101	228489	228896
Scaffold101	451928	452008
Scaffold1010	251782	252272
Scaffold1011	25552	25996
Scaffold1019	89366	89708
Scaffold1024	130060	130544
Scaffold1026	43042	43536
Scaffold1026	47551	48270
Scaffold1026	63050	64901
Scaffold1027	9245	9816
Scaffold1029	365742	371027
Scaffold1030	69509	74572
Scaffold1032	247627	247912
Scaffold10326	117	796
Scaffold1033	231928	233202
Scaffold1041	10470	10564
Scaffold1046	6076	6659
Scaffold1051	86829	88741
Scaffold1054	169639	170026
Scaffold1063	425483	425592
Scaffold1063	533546	535974
Scaffold1064	125342	126303
Scaffold107	169940	170468
Scaffold107	170881	172012
Scaffold107	181587	181878
Scaffold107	236491	236943
Scaffold107	245487	246705
Scaffold107	250423	251753
Scaffold107	280341	281371
Scaffold107	282163	283185
Scaffold107	286115	286713
Scaffold1072	152905	154014
Scaffold1073	54309	58613
Scaffold1073	142126	146373
Scaffold1073	153198	153658
Scaffold1074	143029	143684
Scaffold1074	146755	148026
Scaffold1074	150709	151264
Scaffold1078	144636	145213
Scaffold108	644842	645222
Scaffold1081	142580	142871
Scaffold1084	243044	243414
Scaffold1085	159992	160050
Scaffold1085	344929	347509
Scaffold1087	63919	64118
Scaffold1087	135933	136617
Scaffold1089	121669	122495
Scaffold1099	186264	187020
Scaffold110	687436	687613
Scaffold1104	245831	246613
Scaffold1104	271549	272193
Scaffold1105	181380	181530
Scaffold111	63723	64258
Scaffold111	164020	169770
Scaffold111	170128	170516
Scaffold111	171343	173173
Scaffold111	177549	177823
Scaffold111	178335	180939
Scaffold1111	186000	186157
Scaffold1112	139489	139671
Scaffold1117	457810	461003
Scaffold1119	141669	142541
Scaffold1120	19933	20414
Scaffold1120	33288	33458
Scaffold1125	83021	84158
Scaffold1129	233757	236513
Scaffold1129	264055	264960
Scaffold113	374137	375363
Scaffold113	375376	377055
Scaffold113	450901	451366
Scaffold113	1172873	1173843
Scaffold1132	60159	60571
Scaffold1134	176605	178023
Scaffold1137	88220	88338
Scaffold114	109049	109431
Scaffold114	310263	318750
Scaffold114	411928	412084
Scaffold115	312150	314358
Scaffold1150	393187	393392
Scaffold1156	95325	98306
Scaffold1157	63766	64532
Scaffold11588	0	513
Scaffold116	455768	455882
Scaffold1164	70451	70980
Scaffold1164	148028	148546
Scaffold1165	107662	107988
Scaffold1165	121759	122348
Scaffold1165	129476	129828
Scaffold1167	119742	120500
Scaffold1168	109873	111387
Scaffold117	228293	228848
Scaffold11701	456	1050
Scaffold1172	71400	71739
Scaffold1175	168962	169924
Scaffold1176	109182	111285
Scaffold1176	142711	144284
Scaffold1177	102121	102661
Scaffold1177	122886	123203
Scaffold118	90223	91900
Scaffold118	329177	330074
Scaffold118	467391	471405
Scaffold1181	220199	222306
Scaffold1182	239243	239350
Scaffold1184	164719	166288
Scaffold1186	131705	132574
Scaffold1188	107383	115114
Scaffold119	308826	309117
Scaffold1193	163571	163713
Scaffold1193	191931	192175
Scaffold1199	87098	87443
Scaffold12	233458	234327
Scaffold12	236225	237172
Scaffold12	661627	662608
Scaffold12	670877	672587
Scaffold12	673592	674740
Scaffold12	694038	694709
Scaffold12	792577	792894
Scaffold12	795586	796949
Scaffold12	814443	814710
Scaffold12	824130	825794
Scaffold120	82840	83159
Scaffold120	371395	390444
Scaffold120	549723	550368
Scaffold121	523618	527135
Scaffold1216	100978	103308
Scaffold1217	133509	133678
Scaffold1218	92937	93129
Scaffold1219	118131	118744
Scaffold1221	146981	148434
Scaffold1223	137742	137962
Scaffold1226	100720	101118
Scaffold123	303657	303745
Scaffold123	492249	492914
Scaffold123	601682	602506
Scaffold123	687210	687676
Scaffold123	692812	693316
Scaffold123	703196	703401
Scaffold123	731191	732496
Scaffold1231	61616	62528
Scaffold1239	36236	37057
Scaffold1239	68488	69818
Scaffold1239	113204	113387
Scaffold124	41611	42593
Scaffold124	950096	950311
Scaffold125	88683	89196
Scaffold125	105576	105968
Scaffold125	555433	555800
Scaffold1250	402489	403059
Scaffold1252	96216	96963
Scaffold1258	68406	68652
Scaffold126	364299	364587
Scaffold1269	200164	200435
Scaffold1269	218988	221037
Scaffold127	892628	894083
Scaffold1276	160221	162872
Scaffold1276	417649	417791
Scaffold1278	114229	114452
Scaffold128	277590	277751
Scaffold128	579277	579868
Scaffold128	868853	870421
Scaffold128	870455	870731
Scaffold1281	62244	62615
Scaffold1288	41783	42426
Scaffold129	515212	515504
Scaffold1291	91895	92126
Scaffold1294	33382	34769
Scaffold1294	140973	143377
Scaffold1297	166151	166347
Scaffold1297	178542	181791
Scaffold13	942371	943607
Scaffold130	247973	249220
Scaffold130	426797	429139
Scaffold130	518456	519088
Scaffold1305	191399	191553
Scaffold1306	19400	20185
Scaffold1310	103866	104717
Scaffold132	970255	970911
Scaffold1322	101235	101757
Scaffold1324	106951	107056
Scaffold1326	12650	13157
Scaffold1329	83496	83587
Scaffold1336	20092	21223
Scaffold1338	146445	148183
Scaffold1339	122117	122272
Scaffold1341	84569	85055
Scaffold1344	125945	126062
Scaffold1350	85728	85809
Scaffold1361	95515	96581
Scaffold1364	238246	241273
Scaffold1366	70159	70868
Scaffold1366	99914	100470
Scaffold1367	3276	3475
Scaffold1367	189620	189877
Scaffold1368	159415	159468
Scaffold137	183414	183624
Scaffold137	256366	258029
Scaffold137	502663	503621
Scaffold1373	17159	17541
Scaffold1373	124928	125340
Scaffold1379	180148	180314
Scaffold1379	184778	185141
Scaffold1379	219876	220060
Scaffold1379	256081	258332
Scaffold1396	438430	439217
Scaffold1396	440268	441081
Scaffold14	117112	117499
Scaffold1400	138536	140014
Scaffold1400	150464	155842
Scaffold1401	179500	179597
Scaffold1405	138269	138890
Scaffold1408	22797	25497
Scaffold1408	30214	33500
Scaffold1415	90607	90794
Scaffold1417	84035	84750
Scaffold142	183079	183580
Scaffold142	189369	189699
Scaffold142	194826	195225
Scaffold142	195901	196224
Scaffold142	331933	332625
Scaffold142	1115433	1117361
Scaffold1425	82676	83053
Scaffold143	166728	167135
Scaffold143	966127	968041
Scaffold143	1019640	1023844
Scaffold143	1027637	1030978
Scaffold143	1332768	1333162
Scaffold1433	96521	97194
Scaffold1433	229496	229718
Scaffold1434	179137	180092
Scaffold1436	193899	194356
Scaffold144	345529	350274
Scaffold1440	134653	135230
Scaffold1441	69831	71256
Scaffold1441	82536	83075
Scaffold1444	38717	39542
Scaffold1448	44601	45054
Scaffold145	283594	284069
Scaffold1452	91628	93203
Scaffold1453	137467	146384
Scaffold1468	169166	169735
Scaffold147	121041	121729
Scaffold1478	93718	93925
Scaffold1488	85081	85403
Scaffold1488	175425	177161
Scaffold1488	179421	184990
Scaffold1489	59108	59375
Scaffold149	37368	38393
Scaffold149	303009	307169
Scaffold1490	4878	5177
Scaffold15	511785	512945
Scaffold1507	65742	66102
Scaffold1517	394184	394840
Scaffold152	16526	17024
Scaffold152	34333	34760
Scaffold152	276265	276555
Scaffold1521	97784	98538
Scaffold1521	129601	130861
Scaffold1522	91839	92198
Scaffold1527	57063	57787
Scaffold1527	61742	63034
Scaffold1528	57651	58083
Scaffold1531	107596	107757
Scaffold1539	252841	253196
Scaffold154	543670	543777
Scaffold1543	76229	76475
Scaffold1545	315245	315823
Scaffold1546	286435	286710
Scaffold1547	33320	33610
Scaffold1547	69284	69715
Scaffold1547	72301	72934
Scaffold1548	192994	193382
Scaffold1548	271198	271890
Scaffold1548	277912	278600
Scaffold1548	293556	293945
Scaffold1548	322654	322896
Scaffold156	88693	89279
Scaffold1560	17100	18323
Scaffold1560	97476	97741
Scaffold1564	175153	175728
Scaffold1573	109473	109862
Scaffold1574	127186	127365
Scaffold15877	18875	19513
Scaffold159	455978	457421
Scaffold1591	30217	32883
Scaffold1593	161734	164957
Scaffold1596	12645	12765
Scaffold1596	241387	241673
Scaffold1597	61876	62086
Scaffold1608	28952	29988
Scaffold161	262883	263032
Scaffold161	334668	336087
Scaffold161	339489	340369
Scaffold161	370859	371997
Scaffold161	393233	393893
Scaffold161	562507	563357
Scaffold161	691336	692466
Scaffold161	1045628	1047292
Scaffold162	23684	24463
Scaffold162	199645	199824
Scaffold162	408737	410589
Scaffold162	414270	415195
Scaffold1638	29409	29799
Scaffold164	360175	361616
Scaffold1642	215018	215177
Scaffold1645	117470	120311
Scaffold165	515918	516698
Scaffold1660	26503	32384
Scaffold1663	64430	67757
Scaffold167	62645	64391
Scaffold167	428559	429160
Scaffold1671	48137	48660
Scaffold1671	81595	85468
Scaffold1678	118737	119212
Scaffold1684	54871	55037
Scaffold169	401272	401309
Scaffold1693	50683	50782
Scaffold1694	89706	91314
Scaffold17	90100	92987
Scaffold17	518376	520467
Scaffold17	599255	599396
Scaffold17	937028	938737
Scaffold17	941578	947900
Scaffold170	506423	506503
Scaffold170	702061	702544
Scaffold1703	203960	204770
Scaffold1708	111430	112074
Scaffold1711	108588	110809
Scaffold1716	60560	61616
Scaffold1729	109129	109338
Scaffold173	369301	369751
Scaffold1731	1808	4405
Scaffold1733	65561	65702
Scaffold1733	129100	130777
Scaffold1733	173189	174582
Scaffold1737	1816	2272
Scaffold1737	12189	12703
Scaffold1737	19229	20012
Scaffold174	69815	73510
Scaffold1742	149135	150312
Scaffold1744	17378	17913
Scaffold1749	91277	92003
Scaffold175	349926	350459
Scaffold175	911345	912094
Scaffold1757	236323	236825
Scaffold176	626088	629778
Scaffold17654	25893	26954
Scaffold1770	85497	86006
Scaffold1780	21516	22422
Scaffold1789	135933	142857
Scaffold179	267710	269381
Scaffold179	498005	498858
Scaffold179	501245	502581
Scaffold1795	58144	61830
Scaffold1795	64922	70656
Scaffold18	961964	962641
Scaffold180	195998	196265
Scaffold180	203003	204026
Scaffold180	264593	265098
Scaffold1807	5854	13656
Scaffold1813	137463	138863
Scaffold1813	194345	194901
Scaffold182	165885	166132
Scaffold182	306142	306817
Scaffold184	405265	405484
Scaffold184	578793	581615
Scaffold1842	44801	45954
Scaffold1849	11118	12429
Scaffold185	553800	557755
Scaffold185	601857	602829
Scaffold186	405672	406536
Scaffold1867	30247	30868
Scaffold187	567382	567518
Scaffold1871	57524	58516
Scaffold1871	168810	171074
Scaffold1874	31222	31716
Scaffold1878	16710	17021
Scaffold1878	74015	74593
Scaffold188	516499	517049
Scaffold188	531389	532827
Scaffold188	534615	535067
Scaffold1881	18936	19389
Scaffold1884	73170	74079
Scaffold189	16267	17097
Scaffold189	664884	666579
Scaffold1891	77259	77565
Scaffold1893	115390	117306
Scaffold19	407752	407784
Scaffold1903	101329	103334
Scaffold191	187981	188101
Scaffold191	436614	438981
Scaffold191	584978	585735
Scaffold1910	77965	78447
Scaffold1910	82874	84206
Scaffold1911	21307	22888
Scaffold1914	68880	71401
Scaffold1914	71706	71970
Scaffold192	465987	466893
Scaffold192	880626	881739
Scaffold1923	75024	75368
Scaffold1924	118304	119316
Scaffold194	702745	703032
Scaffold194	846766	847526
Scaffold1947	56195	58564
Scaffold1955	49471	49783
Scaffold1957	102488	103148
Scaffold196	552122	554550
Scaffold1964	50667	51994
Scaffold1964	64949	66177
Scaffold1967	125274	125670
Scaffold197	754243	754734
Scaffold197	854646	855141
Scaffold198	172748	173101
Scaffold198	188969	191198
Scaffold198	281847	282599
Scaffold198	858848	859031
Scaffold1985	126978	127302
Scaffold1985	128949	129134
Scaffold1985	135008	135875
Scaffold1985	145065	145370
Scaffold1985	161202	161328
Scaffold1985	179899	182640
Scaffold1985	189181	190422
Scaffold2	157227	157676
Scaffold2	206967	208128
Scaffold2	214133	216284
Scaffold20	303577	303966
Scaffold20	823804	825148
Scaffold20	1064585	1067049
Scaffold20	1067164	1070093
Scaffold20	1100902	1101468
Scaffold20	1387622	1389284
Scaffold20	1404343	1405229
Scaffold20	1405823	1407232
Scaffold20	1407299	1407844
Scaffold20	1408150	1408917
Scaffold20	1409132	1410338
Scaffold20	1432626	1433878
Scaffold20	1435905	1437193
Scaffold20	1531230	1533349
Scaffold2000	94933	97821
Scaffold2001	139041	139643
Scaffold2002	53471	54988
Scaffold2003	106992	107479
Scaffold2009	17731	17973
Scaffold2019	69270	69403
Scaffold202	171956	172646
Scaffold202	543418	548027
Scaffold2029	77893	80655
Scaffold203	254722	255733
Scaffold203	406775	407619
Scaffold204	570113	570418
Scaffold204	782190	785148
Scaffold2058	6634	7078
Scaffold2063	84888	85105
Scaffold2063	85362	85571
Scaffold2064	228199	228651
Scaffold2069	149848	150053
Scaffold2069	163027	163236
Scaffold207	342758	343219
Scaffold207	514673	515437
Scaffold2073	37505	37725
Scaffold2077	138253	139118
Scaffold2077	230804	230834
Scaffold2078	26221	27167
Scaffold2084	55869	56685
Scaffold20942	31	413
Scaffold2097	106572	106853
Scaffold21	1204915	1205139
Scaffold210	462345	464390
Scaffold212	350698	351048
Scaffold212	712930	713989
Scaffold214	399664	399938
Scaffold2143	94108	94542
Scaffold215	144823	147742
Scaffold215	155624	156214
Scaffold2150	180	576
Scaffold2155	41425	41611
Scaffold216	227225	227426
Scaffold216	235950	236075
Scaffold216	526132	526512
Scaffold216	676767	677040
Scaffold2167	122883	123050
Scaffold2178	28059	28401
Scaffold2186	14361	14598
Scaffold219	189044	193799
Scaffold22	851169	851342
Scaffold220	458480	460489
Scaffold2202	31965	32638
Scaffold221	424340	430773
Scaffold221	632670	633112
Scaffold222	472611	472857
Scaffold222	481573	482852
Scaffold2224	68009	73867
Scaffold223	74417	74611
Scaffold223	766263	769369
Scaffold223	770945	771371
Scaffold22361	7532	12027
Scaffold22361	19300	19556
Scaffold224	328262	329454
Scaffold2240	64348	66949
Scaffold2240	67344	70104
Scaffold2240	72843	74361
Scaffold2243	85202	85289
Scaffold2246	76142	76824
Scaffold225	655663	656638
Scaffold226	41130	41223
Scaffold2261	39182	39407
Scaffold227	562616	565302
Scaffold227	565919	567060
Scaffold227	571288	573699
Scaffold227	580361	580572
Scaffold2277	39398	40350
Scaffold2277	41336	41690
Scaffold2283	113802	115033
Scaffold229	600385	600680
Scaffold23	229589	230940
Scaffold23	441993	442229
Scaffold232	240420	240959
Scaffold232	241293	242120
Scaffold2320	68114	70525
Scaffold2328	20460	20995
Scaffold2329	59700	59953
Scaffold233	544693	545159
Scaffold234	620626	621033
Scaffold234	627927	628795
Scaffold234	742921	744169
Scaffold234	989702	989998
Scaffold234	1027635	1028072
Scaffold235	395719	396241
Scaffold235	406002	406212
Scaffold235	490939	491457
Scaffold2354	89386	90196
Scaffold236	399666	402071
Scaffold237	220237	223270
Scaffold237	442757	443700
Scaffold2375	60321	61589
Scaffold2385	43628	47803
Scaffold239	257280	257598
Scaffold239	262332	263577
Scaffold239	271086	274865
Scaffold239	277982	279648
Scaffold24	236781	237269
Scaffold240	108911	109346
Scaffold240	121995	123398
Scaffold240	139656	141417
Scaffold240	179431	179733
Scaffold240	196847	197502
Scaffold240	202560	202905
Scaffold2402	38278	38749
Scaffold2404	38171	39346
Scaffold241	342510	345448
Scaffold2426	69383	69679
Scaffold243	600247	606551
Scaffold243	607692	616761
Scaffold243	623225	623788
Scaffold243	625440	626660
Scaffold243	627620	628530
Scaffold243	628652	629406
Scaffold243	668290	668989
Scaffold2435	206785	207136
Scaffold244	188859	189743
Scaffold2450	22352	23127
Scaffold246	293993	294165
Scaffold247	351203	352296
Scaffold247	380225	380756
Scaffold248	224495	240738
Scaffold248	376329	377825
Scaffold249	492949	494804
Scaffold2499	18735	19177
Scaffold2499	68510	68636
Scaffold25	371084	371281
Scaffold25	577578	578027
Scaffold25	913225	913337
Scaffold2501	3916	4382
Scaffold2501	28977	29727
Scaffold2501	30304	30835
Scaffold2509	25350	26402
Scaffold251	185124	186267
Scaffold251	350419	350518
Scaffold251	396147	397081
Scaffold2513	40690	41203
Scaffold254	116544	117003
Scaffold2540	66819	67995
Scaffold2547	104352	105487
Scaffold255	48605	50062
Scaffold255	473883	474130
Scaffold256	162963	163093
Scaffold256	168116	169188
Scaffold257	598922	599404
Scaffold257	761727	761895
Scaffold2570	43051	43366
Scaffold258	321317	324212
Scaffold2591	33782	33829
Scaffold2594	19528	19847
Scaffold26	278288	278593
Scaffold260	738235	738596
Scaffold261	313641	313802
Scaffold261	716009	716301
Scaffold2618	16537	17188
Scaffold262	297277	297615
Scaffold2625	18423	18709
Scaffold2627	1250	1411
Scaffold2630	46473	46992
Scaffold2637	61870	62201
Scaffold264	714480	714863
Scaffold266	302511	303212
Scaffold266	304010	304373
Scaffold2678	130523	131299
Scaffold269	303126	303950
Scaffold269	414921	415524
Scaffold271	139187	141777
Scaffold272	414260	414433
Scaffold2730	20158	24706
Scaffold274	577020	579550
Scaffold2744	9428	9952
Scaffold2753	78273	79245
Scaffold2772	11774	12855
Scaffold2773	8	374
Scaffold278	105318	105715
Scaffold2788	50937	51170
Scaffold2796	8008	8184
Scaffold28	199961	200208
Scaffold2816	59789	62240
Scaffold282	265225	265775
Scaffold2828	37500	38416
Scaffold283	403400	407756
Scaffold2859	32481	32851
Scaffold286	147130	147599
Scaffold286	503109	504009
Scaffold2861	37286	38291
Scaffold288	337300	337451
Scaffold289	200847	201348
Scaffold29	739770	739999
Scaffold29	871014	871347
Scaffold2903	53611	53775
Scaffold2906	20005	20147
Scaffold291	364079	365934
Scaffold292	616652	616916
Scaffold293	567861	567999
Scaffold2931	72149	73042
Scaffold294	322394	322726
Scaffold296	284465	285191
Scaffold297	235926	237867
Scaffold297	243955	244309
Scaffold298	552895	553032
Scaffold3	2046801	2047855
Scaffold3	2295286	2296772
Scaffold3009	4645	4979
Scaffold301	130431	130752
Scaffold301	587056	587749
Scaffold302	109928	111861
Scaffold302	242346	243975
Scaffold3036	681	5044
Scaffold3038	79588	79877
Scaffold305	746261	747007
Scaffold306	437541	438195
Scaffold31	803212	803512
Scaffold31	968383	968997
Scaffold3102	25266	25595
Scaffold311	111935	114634
Scaffold311	502197	502682
Scaffold313	127361	127479
Scaffold3130	33264	33781
Scaffold3139	56072	56240
Scaffold317	500297	500868
Scaffold317	581942	582617
Scaffold317	667976	668592
Scaffold317	673386	674382
Scaffold3185	8209	8285
Scaffold32	544212	545407
Scaffold320	78712	80956
Scaffold3211	7470	9253
Scaffold322	379232	379448
Scaffold3227	49780	50156
Scaffold324	285335	285659
Scaffold324	285854	287095
Scaffold3242	20371	22646
Scaffold326	652305	653158
Scaffold326	655584	658439
Scaffold327	647894	648539
Scaffold3289	7139	8042
Scaffold329	64076	64283
Scaffold329	281963	282926
Scaffold329	444666	446195
Scaffold329	534585	540238
Scaffold329	654237	654849
Scaffold329	682472	682568
Scaffold329	756810	756904
Scaffold329	834115	834275
Scaffold329	1008770	1009658
Scaffold33	10396	11073
Scaffold33	318933	319591
Scaffold33	350058	350794
Scaffold33	860359	861659
Scaffold33	1096099	1096316
Scaffold33	1096645	1097231
Scaffold331	406202	406762
Scaffold3326	35221	35476
Scaffold333	717333	718652
Scaffold333	800745	801112
Scaffold3331	9507	12560
Scaffold334	455420	456370
Scaffold3347	26108	27663
Scaffold336	91204	91777
Scaffold336	92887	93449
Scaffold336	112456	113445
Scaffold336	113653	113995
Scaffold336	117849	118753
Scaffold336	162853	163068
Scaffold3363	3094	4199
Scaffold338	167123	167420
Scaffold3389	39813	42466
Scaffold34	797548	800873
Scaffold34	819943	822019
Scaffold34	1161407	1161926
Scaffold340	56629	57032
Scaffold3411	2660	3298
Scaffold3414	5771	6188
Scaffold3428	37684	38656
Scaffold343	118345	119083
Scaffold343	121067	121265
Scaffold343	122308	122788
Scaffold343	125102	126116
Scaffold343	200258	200956
Scaffold343	208378	209069
Scaffold343	260582	261063
Scaffold3438	14549	14693
Scaffold344	527635	531926
Scaffold344	574838	574945
Scaffold344	754978	756441
Scaffold346	215287	215696
Scaffold347	73727	73899
Scaffold347	253584	253664
Scaffold3488	36884	37606
Scaffold3498	8778	8884
Scaffold35	166734	166802
Scaffold35	356265	356338
Scaffold35	654170	660618
Scaffold35	664555	666468
Scaffold3500	3003	3355
Scaffold351	402767	403536
Scaffold352	82971	83907
Scaffold352	127102	127497
Scaffold352	128647	128971
Scaffold352	130707	131072
Scaffold352	133428	133646
Scaffold352	459807	460183
Scaffold352	465262	466016
Scaffold353	371946	372469
Scaffold353	389830	392468
Scaffold3537	1803	1948
Scaffold3538	8592	12016
Scaffold354	100133	100289
Scaffold354	362517	364194
Scaffold3548	17147	17272
Scaffold355	282778	284041
Scaffold356	85987	86405
Scaffold356	385136	387804
Scaffold356	388954	394035
Scaffold356	399576	410938
Scaffold3562	11783	12129
Scaffold357	508544	510656
Scaffold358	68356	69457
Scaffold358	70028	71061
Scaffold358	74147	74815
Scaffold36	776276	776444
Scaffold36	777161	778204
Scaffold36	803184	805593
Scaffold361	3	482
Scaffold363	284132	284670
Scaffold3666	262	1455
Scaffold368	126665	127213
Scaffold3686	8669	9748
Scaffold37	204625	205109
Scaffold37	637380	637966
Scaffold37	1098608	1098890
Scaffold372	430634	430835
Scaffold372	554937	555155
Scaffold372	680577	680799
Scaffold372	682177	682660
Scaffold374	148174	151340
Scaffold374	155865	156809
Scaffold376	246525	247083
Scaffold3767	27253	27331
Scaffold379	397436	397947
Scaffold38	100056	102082
Scaffold382	353491	356202
Scaffold382	362305	362881
Scaffold383	71613	72291
Scaffold383	92117	92613
Scaffold383	310324	311411
Scaffold386	802138	805245
Scaffold388	200214	200265
Scaffold388	667684	668947
Scaffold389	231020	231742
Scaffold389	490268	490551
Scaffold39	363034	364044
Scaffold39	916659	917121
Scaffold390	12690	13037
Scaffold390	128754	131135
Scaffold390	160827	161059
Scaffold391	255040	257209
Scaffold391	475451	475604
Scaffold391	552300	552367
Scaffold391	612939	613291
Scaffold395	137913	139224
Scaffold3953	28759	29779
Scaffold396	10858	11740
Scaffold396	302783	303126
Scaffold3967	49356	51500
Scaffold397	208278	209549
Scaffold397	417552	420579
Scaffold3983	6761	8808
Scaffold4	313796	314668
Scaffold4	1210624	1210700
Scaffold400	323021	323124
Scaffold401	548830	550018
Scaffold4023	5612	6689
Scaffold4023	25368	25537
Scaffold403	489003	489759
Scaffold406	665263	665409
Scaffold41	715818	716608
Scaffold411	585347	586669
Scaffold413	41113	42248
Scaffold416	274438	274670
Scaffold416	317930	319747
Scaffold416	321544	322433
Scaffold417	12838	14089
Scaffold417	158933	160045
Scaffold418	227317	229022
Scaffold418	344315	344757
Scaffold420	283213	283464
Scaffold420	498474	500211
Scaffold421	173163	175009
Scaffold421	175541	176791
Scaffold421	422004	422743
Scaffold425	306786	308210
Scaffold43	1006088	1006315
Scaffold431	185382	188861
Scaffold432	37496	38082
Scaffold433	274750	275414
Scaffold435	524886	525662
Scaffold438	77028	77395
Scaffold438	391632	392245
Scaffold44	103917	104257
Scaffold44	361232	362244
Scaffold44	569217	569421
Scaffold44	917270	918309
Scaffold441	165942	167993
Scaffold441	174735	175244
Scaffold4416	11869	12141
Scaffold443	30311	30928
Scaffold443	78911	79356
Scaffold444	483125	491034
Scaffold4441	5943	6825
Scaffold4441	8836	9612
Scaffold445	243781	244325
Scaffold4453	34294	35630
Scaffold448	144090	145137
Scaffold45	901279	901813
Scaffold45	905504	905936
Scaffold450	8643	9932
Scaffold450	14808	15051
Scaffold451	509873	510676
Scaffold451	578282	578677
Scaffold453	386260	386692
Scaffold458	340038	341319
Scaffold459	320752	321876
Scaffold46	336494	337313
Scaffold46	357026	358676
Scaffold460	428216	428574
Scaffold462	328709	329166
Scaffold462	406144	406453
Scaffold462	428635	429620
Scaffold463	284460	286875
Scaffold463	495838	496100
Scaffold464	220589	220861
Scaffold465	272704	273852
Scaffold467	72676	74777
Scaffold469	105907	107616
Scaffold47	111955	113102
Scaffold472	77433	78230
Scaffold472	184646	184955
Scaffold472	331785	334862
Scaffold4742	199	698
Scaffold477	34121	34526
Scaffold477	396852	400403
Scaffold477	425533	443307
Scaffold478	249568	249758
Scaffold478	317102	317810
Scaffold478	384643	384954
Scaffold478	506757	507246
Scaffold478	529543	531753
Scaffold479	62817	65694
Scaffold479	299834	300876
Scaffold479	303328	312666
Scaffold48	53368	54123
Scaffold48	680450	680521
Scaffold48	853723	853902
Scaffold484	66237	66774
Scaffold484	332592	334845
Scaffold485	307111	308133
Scaffold485	513532	514008
Scaffold487	452732	453021
Scaffold488	196475	197251
Scaffold489	160866	161498
Scaffold489	863414	864939
Scaffold493	166504	166716
Scaffold496	348310	349755
Scaffold496	398689	402123
Scaffold497	29396	29584
Scaffold499	96803	97148
Scaffold499	156630	157554
Scaffold499	159622	160042
Scaffold499	179107	179238
Scaffold5	740024	740364
Scaffold5	752361	752704
Scaffold5	878332	878473
Scaffold50	646170	646472
Scaffold50	1204716	1205224
Scaffold500	229129	231268
Scaffold503	133939	134669
Scaffold505	216004	216674
Scaffold507	259431	259944
Scaffold508	142703	144139
Scaffold5088	2198	2412
Scaffold509	296425	297173
Scaffold514	77880	78342
Scaffold514	322155	322800
Scaffold518	506569	523592
Scaffold519	92682	96550
Scaffold519	100749	101464
Scaffold519	384871	385495
Scaffold520	242693	243588
Scaffold520	286138	286564
Scaffold520	401229	401913
Scaffold520	507861	510703
Scaffold521	8	1593
Scaffold521	2943	4364
Scaffold521	515867	516019
Scaffold5272	4720	4974
Scaffold53	454653	455186
Scaffold53	484972	485220
Scaffold537	289468	289828
Scaffold54	1196657	1197550
Scaffold541	433494	433861
Scaffold542	315934	316858
Scaffold544	294488	295976
Scaffold544	607505	609762
Scaffold544	698032	700154
Scaffold544	706648	707840
Scaffold546	164265	164724
Scaffold55	645193	646193
Scaffold55	944297	944341
Scaffold55	1060661	1062945
Scaffold551	341732	342234
Scaffold552	69727	70805
Scaffold552	87469	88413
Scaffold552	242829	243024
Scaffold552	298468	299809
Scaffold552	467895	468391
Scaffold552	601779	602849
Scaffold553	70696	71873
Scaffold553	274156	275399
Scaffold558	341551	342919
Scaffold558	372758	373430
Scaffold558	403754	404683
Scaffold559	249566	251756
Scaffold56	1011135	1011289
Scaffold560	4821	5085
Scaffold561	260862	261875
Scaffold5616	160	419
Scaffold564	328482	330320
Scaffold565	290315	290452
Scaffold566	112616	113314
Scaffold568	488615	488756
Scaffold569	166561	169087
Scaffold569	468368	469400
Scaffold570	284814	285001
Scaffold571	33930	34091
Scaffold577	145780	146807
Scaffold58	513986	514357
Scaffold58	816767	817423
Scaffold583	264461	264764
Scaffold583	415060	415333
Scaffold585	99695	99799
Scaffold590	203768	204256
Scaffold591	187053	187803
Scaffold5916	1633	4775
Scaffold592	121890	124621
Scaffold592	140234	140713
Scaffold592	277139	278502
Scaffold595	42999	44282
Scaffold595	237983	238393
Scaffold596	73063	73868
Scaffold596	224069	224517
Scaffold597	193807	194265
Scaffold597	439286	439442
Scaffold597	484030	484256
Scaffold597	599480	600749
Scaffold6	1293345	1294388
Scaffold60	408670	408841
Scaffold601	208879	209061
Scaffold602	133782	145338
Scaffold606	51422	52281
Scaffold607	290210	291138
Scaffold608	180666	181396
Scaffold609	283685	284939
Scaffold61	82787	83655
Scaffold61	97768	99765
Scaffold613	230965	231170
Scaffold614	105647	105859
Scaffold615	196153	198300
Scaffold615	221795	222112
Scaffold615	222726	225947
Scaffold615	226037	227069
Scaffold616	52662	57879
Scaffold62	266223	266464
Scaffold62	269268	270148
Scaffold62	315270	315392
Scaffold62	376851	384732
Scaffold62	385213	392295
Scaffold62	548207	552193
Scaffold62	1002627	1002850
Scaffold62	1085991	1086074
Scaffold62	1210426	1211522
Scaffold62	1230773	1232179
Scaffold620	101020	101543
Scaffold622	108534	109291
Scaffold623	426665	427265
Scaffold624	17432	17575
Scaffold627	281484	282060
Scaffold627	289288	290896
Scaffold627	376794	377295
Scaffold63	428190	429053
Scaffold63	490352	490926
Scaffold63	524625	524890
Scaffold63	789429	789557
Scaffold630	430110	439296
Scaffold631	432120	432301
Scaffold632	250101	252830
Scaffold632	255313	255649
Scaffold632	257154	257260
Scaffold632	286452	287861
Scaffold636	498858	499159
Scaffold64	509966	512999
Scaffold640	186814	188256
Scaffold643	259324	259678
Scaffold644	293476	293941
Scaffold649	292511	294058
Scaffold649	361669	362415
Scaffold649	375612	375968
Scaffold65	491186	496494
Scaffold651	72096	80692
Scaffold651	519517	520251
Scaffold652	51211	52717
Scaffold652	56789	56907
Scaffold654	37299	38958
Scaffold654	488095	489396
Scaffold66	15925	18980
Scaffold66	575499	575629
Scaffold66	947766	948194
Scaffold660	397403	398369
Scaffold661	7377	8275
Scaffold663	84473	85339
Scaffold663	104506	105035
Scaffold663	119837	119991
Scaffold663	296127	297270
Scaffold665	136984	138346
Scaffold666	368387	368749
Scaffold667	16356	17610
Scaffold67	197833	199929
Scaffold670	404964	405169
Scaffold673	141448	141608
Scaffold673	401776	402519
Scaffold673	403209	404061
Scaffold674	373206	374365
Scaffold676	242561	243570
Scaffold681	139419	141306
Scaffold681	142216	143803
Scaffold681	301270	302408
Scaffold682	6800	6888
Scaffold682	250516	250882
Scaffold686	277028	277664
Scaffold689	178422	182181
Scaffold689	183214	185641
Scaffold689	186043	189353
Scaffold689	196590	197279
Scaffold69	311738	312610
Scaffold690	179358	180734
Scaffold6911	2284	2295
Scaffold692	392674	393798
Scaffold694	50171	52121
Scaffold694	70701	71760
Scaffold694	157458	158101
Scaffold694	162660	163566
Scaffold694	173162	173471
Scaffold7	525379	525514
Scaffold7	1003954	1005240
Scaffold70	358626	360258
Scaffold70	857494	857730
Scaffold703	47271	48023
Scaffold703	289607	289802
Scaffold706	179571	183102
Scaffold707	189054	197431
Scaffold709	370068	370204
Scaffold709	400821	403168
Scaffold71	11003	11105
Scaffold71	346274	347073
Scaffold712	173139	173849
Scaffold713	286924	289314
Scaffold72	642032	642539
Scaffold724	451916	452213
Scaffold724	491161	491658
Scaffold727	160856	164459
Scaffold728	52992	53541
Scaffold732	50263	59501
Scaffold735	80800	81108
Scaffold739	54775	54895
Scaffold739	240302	240843
Scaffold74	224112	224388
Scaffold74	235210	236448
Scaffold74	763794	764662
Scaffold743	190212	191013
Scaffold746	186063	186414
Scaffold749	263489	263891
Scaffold75	649511	651061
Scaffold750	266758	268130
Scaffold76	57362	57443
Scaffold761	106381	108083
Scaffold765	148761	150314
Scaffold765	408802	409723
Scaffold766	157315	160322
Scaffold766	271820	272850
Scaffold77	690797	691710
Scaffold770	143751	144616
Scaffold771	30648	30867
Scaffold773	239556	240050
Scaffold774	14255	14761
Scaffold774	149631	149944
Scaffold774	333753	334608
Scaffold775	133835	134474
Scaffold775	201681	203552
Scaffold775	234193	235315
Scaffold78	129824	130173
Scaffold78	421446	422611
Scaffold78	724887	725188
Scaffold780	165930	166642
Scaffold783	136125	136333
Scaffold785	64860	66817
Scaffold785	100344	101027
Scaffold786	107774	112209
Scaffold790	203334	203959
Scaffold796	25248	26010
Scaffold796	416604	417253
Scaffold799	40698	49708
Scaffold8	556009	556427
Scaffold8	561611	562366
Scaffold8	565468	565870
Scaffold8	593727	594515
Scaffold802	179008	179304
Scaffold802	275953	276237
Scaffold804	42391	42873
Scaffold805	65920	66059
Scaffold806	243832	244812
Scaffold81	54731	54798
Scaffold811	239104	241782
Scaffold813	258687	259431
Scaffold816	63085	65128
Scaffold82	809455	809555
Scaffold823	309387	309942
Scaffold825	118776	118934
Scaffold829	68187	68972
Scaffold83	218137	218945
Scaffold831	177606	177825
Scaffold835	40594	41347
Scaffold835	179828	181184
Scaffold8385	1000	1352
Scaffold84	908920	909455
Scaffold842	49689	49792
Scaffold844	179598	180104
Scaffold845	47016	47494
Scaffold847	223724	223871
Scaffold8522	46774	48127
Scaffold857	124318	125691
Scaffold858	108504	109092
Scaffold86	252106	253764
Scaffold863	208527	208704
Scaffold866	208880	211418
Scaffold867	52927	53354
Scaffold87	424614	425842
Scaffold87	553461	553832
Scaffold879	196586	197089
Scaffold88	186246	197870
Scaffold88	198139	204451
Scaffold88	205323	206393
Scaffold88	206563	212248
Scaffold88	586319	586711
Scaffold88	700909	702789
Scaffold880	483657	487157
Scaffold880	491747	499533
Scaffold880	502327	507281
Scaffold881	72007	74278
Scaffold881	216107	216430
Scaffold881	272264	273237
Scaffold881	339572	340358
Scaffold885	197348	198622
Scaffold8859	664	913
Scaffold888	157240	164135
Scaffold89	76750	76886
Scaffold89	913810	914718
Scaffold890	248149	249272
Scaffold9	474979	475838
Scaffold9	1023138	1023472
Scaffold90	1126414	1126548
Scaffold900	84066	84670
Scaffold901	89064	89614
Scaffold901	100153	100580
Scaffold904	169086	170249
Scaffold91	179934	181314
Scaffold912	286454	286551
Scaffold92	294926	304079
Scaffold931	77162	77343
Scaffold934	46871	47295
Scaffold935	55962	56198
Scaffold936	136202	136515
Scaffold937	109042	110245
Scaffold937	265023	265487
Scaffold938	97210	97518
Scaffold939	214775	215242
Scaffold94	329030	329951
Scaffold94	337617	340165
Scaffold94	341794	345675
Scaffold94	378398	378506
Scaffold94	403998	404819
Scaffold94	646717	646788
Scaffold941	94644	98460
Scaffold946	39328	40416
Scaffold947	65276	67902
Scaffold95	941725	943918
Scaffold957	221738	222380
Scaffold96	754983	755216
Scaffold964	317976	318101
Scaffold964	360766	361008
Scaffold966	297052	297754
Scaffold97	683087	684056
Scaffold972	108715	108807
Scaffold9742	377	702
Scaffold981	137395	141867
Scaffold983	27143	29004
Scaffold986	153599	153760
Scaffold99	233931	234786
Scaffold99	297535	298296
Scaffold990	40131	46400
