# Supplementary material for: Global analysis of primary mesenchyme cell cis-regulatory modules by chromatin accessibility profiling
Source: BMC Genomics. 2018 Mar 20;19:206. doi: 10.1186/s12864-018-4542-z (PMC5859501; doi:10.1186/s12864-018-4542-z)
Supplement: Supplementary file 21 — Table S15. Coordinates of overlapping, differential peaks that are also open at the 128-cell stage. (XLSX 44 kb) [file 12864_2018_4542_MOESM21_ESM.xlsx]

## Sheet: 128cellInOverlap75%.bed
Scaffold10	343008	343558
Scaffold10	393478	393925
Scaffold107	236491	236787
Scaffold107	280550	280958
Scaffold107	281081	281284
Scaffold111	177641	177787
Scaffold111	178602	180111
Scaffold1119	142063	142418
Scaffold1119	181243	181536
Scaffold1120	28454	29672
Scaffold1120	29804	30935
Scaffold117	1067370	1067689
Scaffold12	242228	242620
Scaffold12	713616	713782
Scaffold142	645057	646508
Scaffold1488	60348	61100
Scaffold1488	175425	177161
Scaffold15	512128	512430
Scaffold1508	7308	8261
Scaffold1573	109473	109749
Scaffold164	360175	361616
Scaffold167	62645	64391
Scaffold17	91989	92662
Scaffold176	609871	610288
Scaffold178	109198	109569
Scaffold1813	194455	194756
Scaffold1896	386597	387599
Scaffold190	61908	62407
Scaffold192	868869	869329
Scaffold192	895866	896806
Scaffold1924	118304	119316
Scaffold198	188969	191198
Scaffold2	157363	157606
Scaffold206	475435	475766
Scaffold206	476103	478148
Scaffold2064	228219	228547
Scaffold240	137424	138117
Scaffold240	176326	177419
Scaffold256	168219	168522
Scaffold2663	14733	15117
Scaffold286	147130	147599
Scaffold29	783818	783978
Scaffold3	627534	627738
Scaffold306	530320	530582
Scaffold317	673446	674087
Scaffold343	125102	126116
Scaffold343	229432	229774
Scaffold352	130707	131072
Scaffold352	133553	133629
Scaffold358	68754	69433
Scaffold358	70112	70710
Scaffold383	77923	78517
Scaffold388	233394	233788
Scaffold416	321746	322186
Scaffold420	84595	85123
Scaffold44	361286	361874
Scaffold4453	33796	34074
Scaffold4453	34294	35630
Scaffold462	406220	406342
Scaffold465	273100	273770
Scaffold477	429385	441002
Scaffold484	51635	52262
Scaffold485	525944	526213
Scaffold590	203768	204256
Scaffold652	51211	52717
Scaffold652	111392	111983
Scaffold663	296300	297051
Scaffold694	157458	158101
Scaffold790	203334	203959
Scaffold8	562856	563364
Scaffold8	567971	568985
Scaffold8	593871	594452
Scaffold881	216159	216372
Scaffold901	100337	100475
Scaffold903	134477	135046
Scaffold97	616113	616966
Scaffold99	234232	234752
