# Supplementary material for: Global analysis of primary mesenchyme cell cis-regulatory modules by chromatin accessibility profiling
Source: BMC Genomics. 2018 Mar 20;19:206. doi: 10.1186/s12864-018-4542-z (PMC5859501; doi:10.1186/s12864-018-4542-z)
Supplement: Supplementary file 22 — Table S16. Transcripts within 10 kb of ATAC-seq differential peaks. Column 1: Peak name: Peak number, obtained from ATAC-seq RPS peak names. Column 2: Scaffold: S. purpuratus genome version 3.1 scaffold containing the peak. Column 3: Start: Start coordinate of the peak. Column 4: End: End coordinate of the peak. Column 5: Transcript: Transcript within 10 kb of the peak. Column 6: Location of peak wrt transcript: Location definitions as described in the Methods. Column 7: Distance in bp: Distance of the peak from the transcript in base pairs. Column 8: Name of PMC DE gene: Name of the PMC DE gene withing 10 kb of the peak, if applicable. (XLSX 157 kb) [file 12864_2018_4542_MOESM22_ESM.xlsx]

## Sheet: ATACDiff
Peak Name	Scaffold	Start	End	Transcript	Location of Peak wrt Transcript	Distance in bp	Name of PMC DE Gene
154	Scaffold1	541060	541240	WHL22.1022.0	Within Gene Body	0	#N/A
154	Scaffold1	541060	541240	WHL22.1022.1	Within Gene Body	0	#N/A
154	Scaffold1	541060	541240	WHL22.569.0	Upstream	1775	#N/A
795	Scaffold10	318458	318634	WHL22.2847.2	Downstream	8221	#N/A
795	Scaffold10	318458	318634	WHL22.1281.0	Upstream	1185	#N/A
806	Scaffold10	342833	343499	WHL22.2847.2	Within Gene Body	0	#N/A
824	Scaffold10	393400	394191	WHL22.2847.2	Within Gene Body	0	#N/A
1396	Scaffold10	2008396	2008761	WHL22.2600.0	Within Gene Body	0	#N/A
1618	Scaffold100	303303	303812	WHL22.6112.0	Upstream	6731	#N/A
1618	Scaffold100	303303	303812	WHL22.6147.0	Within Gene Body	0	#N/A
2371	Scaffold1004	131379	132022	WHL22.3811.0	Within Gene Body	0	#N/A
2371	Scaffold1004	131379	132022	WHL22.3943.0	Downstream	7684	#N/A
2475	Scaffold1005	194169	194752	WHL22.4232.0	Within Gene Body	0	#N/A
2741	Scaffold1009	14385	14785	WHL22.4844.0	Downstream	4448	#N/A
3124	Scaffold1010	107678	107931	WHL22.6202.1	Within Gene Body	0	#N/A
3240	Scaffold1011	25552	25996	WHL22.6855.0	Within Gene Body	0	#N/A
3241	Scaffold1011	26406	26943	WHL22.6855.0	Within Gene Body	0	#N/A
3907	Scaffold1019	89366	89708	WHL22.9704.0	Within Gene Body	0	#N/A
3907	Scaffold1019	89366	89708	WHL22.9704.1	Upstream	7071	#N/A
3998	Scaffold102	115549	116154	WHL22.9606.0	Within Gene Body	0	#N/A
3998	Scaffold102	115549	116154	WHL22.9606.1	Within Gene Body	0	#N/A
4164	Scaffold102	552225	552833	WHL22.8681.0	Within Gene Body	0	#N/A
4455	Scaffold1024	38207	38337	WHL22.10471.0	Within Gene Body	0	#N/A
4455	Scaffold1024	38207	38337	WHL22.10475.0	Downstream	3730	#N/A
4610	Scaffold1026	43042	43536	WHL22.10197.0	Downstream	1560	Sp-B3gt1
4610	Scaffold1026	43042	43536	WHL22.10173.1	Upstream	5900	#N/A
4610	Scaffold1026	43042	43536	WHL22.10173.2	Upstream	5900	#N/A
4677	Scaffold1027	9245	9816	WHL22.10029.0	Within Gene Body	0	#N/A
4777	Scaffold1027	254080	254528	WHL22.18227.0	Within Gene Body	0	#N/A
4777	Scaffold1027	254080	254528	WHL22.18227.1	Within Gene Body	0	#N/A
4965	Scaffold1029	200420	200625	WHL22.10659.0	Downstream	1373	#N/A
4965	Scaffold1029	200420	200625	WHL22.11453.0	Upstream	8858	#N/A
5541	Scaffold1031	155901	156132	WHL22.13041.1	Upstream	4053	#N/A
5541	Scaffold1031	155901	156132	WHL22.13075.0	Downstream	6518	#N/A
5541	Scaffold1031	155901	156132	WHL22.13069.0	Within Gene Body	0	#N/A
5715	Scaffold1033	231928	233202	WHL22.12802.0	Upstream	7734	SPU_012317
5715	Scaffold1033	231928	233202	WHL22.12802.1	Upstream	7734	SPU_012317
5715	Scaffold1033	231928	233202	WHL22.12802.2	Upstream	7734	SPU_012317
5715	Scaffold1033	231928	233202	WHL22.12802.3	Upstream	7734	SPU_012317
5715	Scaffold1033	231928	233202	WHL22.13135.0	Downstream	4058	#N/A
5715	Scaffold1033	231928	233202	WHL22.13135.1	Downstream	4058	#N/A
5862	Scaffold1035	279921	280040	WHL22.25838.0	Upstream	9723	#N/A
5862	Scaffold1035	279921	280040	WHL22.25838.1	Upstream	9723	#N/A
5909	Scaffold1036	90574	91168	WHL22.12952.0	Within Gene Body	0	Sp-Cnnm2
6419	Scaffold104	782486	782722	WHL22.14836.1	Within Gene Body	0	#N/A
6511	Scaffold1040	111666	112260	WHL22.16634.1	Within Gene Body	0	#N/A
6511	Scaffold1040	111666	112260	WHL22.16634.5	Within Gene Body	0	#N/A
6511	Scaffold1040	111666	112260	WHL22.16634.6	Within Gene Body	0	#N/A
6511	Scaffold1040	111666	112260	WHL22.16661.0	Upstream	149	#N/A
6529	Scaffold1040	170963	171071	WHL22.16865.0	Upstream	1788	#N/A
6529	Scaffold1040	170963	171071	WHL22.16898.0	Upstream	9431	#N/A
6565	Scaffold1041	10470	10564	WHL22.15170.0	Downstream	4033	#N/A
6884	Scaffold1045	37241	37446	WHL22.17392.1	Within Gene Body	0	#N/A
6884	Scaffold1045	37241	37446	WHL22.17034.0	Upstream	9732	#N/A
7249	Scaffold1048	154672	155038	WHL22.17194.0	Within Gene Body	0	Sp-Slc5a11_2
7249	Scaffold1048	154672	155038	WHL22.17194.1	Within Gene Body	0	Sp-Slc5a11_2
7249	Scaffold1048	154672	155038	WHL22.17027.0	Upstream	8450	#N/A
7807	Scaffold1051	86829	88741	WHL22.18832.0	Upstream	9074	#N/A
8631	Scaffold106	501837	502066	WHL22.20926.0	Downstream	5827	#N/A
8885	Scaffold1060	314665	314791	WHL22.21293.0	Within Gene Body	0	#N/A
9300	Scaffold1063	404851	406327	WHL22.22055.0	Promoter Region	7453	Sp-Timp2d
9424	Scaffold1064	127812	128102	WHL22.22317.0	Upstream	1951	Sp-PksL
9732	Scaffold1067	308066	308691	WHL22.23353.0	Upstream	1672	#N/A
9732	Scaffold1067	308066	308691	WHL22.23305.1	Upstream	9852	#N/A
9732	Scaffold1067	308066	308691	WHL22.23305.2	Upstream	9852	#N/A
9962	Scaffold107	169940	170468	WHL22.23566.0	Within Gene Body	0	SPU_014822
9963	Scaffold107	170881	172012	WHL22.23566.0	Within Gene Body	0	SPU_014822
10000	Scaffold107	236500	236943	WHL22.23770.1	Within Gene Body	0	#N/A
10003	Scaffold107	245487	246705	WHL22.23776.0	Downstream	4289	Sp-FcgbpL
10003	Scaffold107	245487	246705	WHL22.23776.1	Downstream	4289	Sp-FcgbpL
10003	Scaffold107	245487	246705	WHL22.23776.2	Downstream	4289	Sp-FcgbpL
10003	Scaffold107	245487	246705	WHL22.23770.1	Upstream	1045	#N/A
10019	Scaffold107	265079	266702	WHL22.23776.0	Within Gene Body	0	Sp-FcgbpL
10019	Scaffold107	265079	266702	WHL22.23776.1	Within Gene Body	0	Sp-FcgbpL
10019	Scaffold107	265079	266702	WHL22.23776.2	Within Gene Body	0	Sp-FcgbpL
10023	Scaffold107	270313	271927	WHL22.23776.0	Within Gene Body	0	Sp-FcgbpL
10023	Scaffold107	270313	271927	WHL22.23776.1	Within Gene Body	0	Sp-FcgbpL
10023	Scaffold107	270313	271927	WHL22.23776.2	Within Gene Body	0	Sp-FcgbpL
10028	Scaffold107	280341	281371	WHL22.23776.0	Upstream	203	Sp-FcgbpL
10028	Scaffold107	280341	281371	WHL22.23776.1	Upstream	203	Sp-FcgbpL
10028	Scaffold107	280341	281371	WHL22.23776.2	Upstream	203	Sp-FcgbpL
10028	Scaffold107	280341	281371	WHL22.23620.0	Downstream	6568	Sp-Hypp_302
10032	Scaffold107	286115	286713	WHL22.23776.0	Upstream	5977	Sp-FcgbpL
10032	Scaffold107	286115	286713	WHL22.23776.1	Upstream	5977	Sp-FcgbpL
10032	Scaffold107	286115	286713	WHL22.23776.2	Upstream	5977	Sp-FcgbpL
10032	Scaffold107	286115	286713	WHL22.23620.0	Downstream	1226	Sp-Hypp_302
10115	Scaffold107	452291	452448	WHL22.24095.0	Within Gene Body	0	#N/A
10115	Scaffold107	452291	452448	WHL22.24095.1	Within Gene Body	0	#N/A
10115	Scaffold107	452291	452448	WHL22.23785.0	Upstream	7261	#N/A
10158	Scaffold107	538262	538465	WHL22.23792.0	Within Gene Body	0	#N/A
10158	Scaffold107	538262	538465	WHL22.23792.2	Within Gene Body	0	#N/A
10158	Scaffold107	538262	538465	WHL22.23792.3	Within Gene Body	0	#N/A
10493	Scaffold1072	152905	154014	WHL22.24463.0	Downstream	953	#N/A
10493	Scaffold1072	152905	154014	WHL22.24448.0	Upstream	318	#N/A
10493	Scaffold1072	152905	154014	WHL22.24448.1	Upstream	318	#N/A
10536	Scaffold1072	287969	288672	WHL22.24756.0	Within Gene Body	0	#N/A
10746	Scaffold1074	143029	143684	WHL22.34872.0	Within Gene Body	0	#N/A
10746	Scaffold1074	143029	143684	WHL22.34772.0	Upstream	9809	#N/A
10746	Scaffold1074	143029	143684	WHL22.34772.1	Upstream	3711	#N/A
10749	Scaffold1074	146755	148026	WHL22.34872.0	Within Gene Body	0	#N/A
10749	Scaffold1074	146755	148026	WHL22.34772.1	Upstream	7437	#N/A
10858	Scaffold1075	58131	58571	WHL22.25207.0	Within Gene Body	0	#N/A
11698	Scaffold1081	142580	142871	WHL22.27873.0	Upstream	6499	#N/A
11698	Scaffold1081	142580	142871	WHL22.27875.0	Downstream	15	#N/A
12151	Scaffold1085	159992	160050	WHL22.31469.0	Downstream	8661	#N/A
12151	Scaffold1085	159992	160050	WHL22.29121.0	Within Gene Body	0	#N/A
12615	Scaffold109	274513	274919	WHL22.31294.1	Downstream	7945	#N/A
12615	Scaffold109	274513	274919	WHL22.31275.0	Within Gene Body	0	#N/A
13706	Scaffold11	1136709	1137214	WHL22.33549.0	Promoter Region	1096	Sp-Hypp_2072
13706	Scaffold11	1136709	1137214	WHL22.33565.0	Downstream	9891	#N/A
13706	Scaffold11	1136709	1137214	WHL22.33565.1	Downstream	9891	#N/A
13858	Scaffold110	284027	285347	WHL22.33950.0	Upstream	9322	#N/A
13858	Scaffold110	284027	285347	WHL22.33950.1	Within Gene Body	0	#N/A
13858	Scaffold110	284027	285347	WHL22.33950.2	Upstream	9322	#N/A
13858	Scaffold110	284027	285347	WHL22.33950.3	Within Gene Body	0	#N/A
13859	Scaffold110	286451	286946	WHL22.33950.1	Within Gene Body	0	#N/A
13859	Scaffold110	286451	286946	WHL22.33950.3	Within Gene Body	0	#N/A
13866	Scaffold110	322145	322419	WHL22.33950.1	Within Gene Body	0	#N/A
13866	Scaffold110	322145	322419	WHL22.33950.3	Within Gene Body	0	#N/A
13883	Scaffold110	404781	405345	WHL22.33947.0	Within Gene Body	0	Sp-Kiaa1033
13883	Scaffold110	404781	405345	WHL22.33988.0	Downstream	5268	#N/A
14017	Scaffold110	826830	827004	WHL22.51575.0	Upstream	3264	#N/A
14347	Scaffold1104	160927	161058	WHL22.35227.0	Within Gene Body	0	#N/A
14419	Scaffold1104	308596	309172	WHL22.35227.0	Upstream	9120	#N/A
14695	Scaffold1107	177833	178078	WHL22.42273.1	Upstream	920	SPU_026051
14955	Scaffold111	162583	163769	WHL22.38552.0	Within Gene Body	0	Sp-Casc1
14955	Scaffold111	162583	163769	WHL22.38552.1	Downstream	726	Sp-Casc1
14960	Scaffold111	177549	177823	WHL22.38552.0	Within Gene Body	0	Sp-Casc1
14960	Scaffold111	177549	177823	WHL22.38552.1	Within Gene Body	0	Sp-Casc1
14961	Scaffold111	178335	180939	WHL22.38552.0	Within Gene Body	0	Sp-Casc1
14961	Scaffold111	178335	180939	WHL22.38552.1	Within Gene Body	0	Sp-Casc1
15953	Scaffold1119	143053	143774	WHL22.38332.0	Downstream	9524	Sp-Clect_13
15968	Scaffold1119	162174	162721	WHL22.38332.0	Upstream	1255	Sp-Clect_13
15968	Scaffold1119	162174	162721	WHL22.39470.0	Downstream	4747	Sp-Sm29
15972	Scaffold1119	169318	169699	WHL22.38332.0	Upstream	8399	Sp-Clect_13
15972	Scaffold1119	169318	169699	WHL22.39470.0	Within Gene Body	0	Sp-Sm29
15982	Scaffold1119	181201	181973	WHL22.39473.0	Promoter Region	-141	Sp-Clect_14
15982	Scaffold1119	181201	181973	WHL22.39470.0	Upstream	2826	Sp-Sm29
15983	Scaffold1119	183782	184435	WHL22.39473.0	Within Gene Body	0	Sp-Clect_14
15983	Scaffold1119	183782	184435	WHL22.39470.0	Upstream	5407	Sp-Sm29
16392	Scaffold1121	110481	110780	WHL22.39568.0	Within Gene Body	0	#N/A
16392	Scaffold1121	110481	110780	WHL22.39565.0	Upstream	5887	#N/A
16840	Scaffold1127	23523	24088	WHL22.41050.0	Downstream	6398	#N/A
16840	Scaffold1127	23523	24088	WHL22.40815.0	Within Gene Body	0	#N/A
17370	Scaffold113	1027538	1027745	WHL22.42720.1	Within Gene Body	0	#N/A
17993	Scaffold1136	124513	124825	WHL22.44169.1	Within Gene Body	0	SPU_021344
18248	Scaffold114	109049	109431	WHL22.44712.1	Within Gene Body	0	#N/A
18254	Scaffold114	134463	134669	WHL22.44712.1	Within Gene Body	0	#N/A
18411	Scaffold114	508648	509146	WHL22.45058.0	Downstream	4997	#N/A
18411	Scaffold114	508648	509146	WHL22.45037.3	Within Gene Body	0	#N/A
18856	Scaffold1142	14435	15209	WHL22.45755.0	Within Gene Body	0	#N/A
18856	Scaffold1142	14435	15209	WHL22.45755.1	Within Gene Body	0	#N/A
18858	Scaffold1142	16160	19621	WHL22.45755.0	Within Gene Body	0	#N/A
18858	Scaffold1142	16160	19621	WHL22.45755.1	Within Gene Body	0	#N/A
18858	Scaffold1142	16160	19621	WHL22.45758.1	Downstream	5841	#N/A
18858	Scaffold1142	16160	19621	WHL22.45758.2	Downstream	6785	#N/A
19747	Scaffold1150	307237	307607	WHL22.47552.0	Within Gene Body	0	#N/A
19750	Scaffold1150	314205	315187	WHL22.47552.0	Within Gene Body	0	#N/A
19753	Scaffold1150	318918	319256	WHL22.47552.0	Within Gene Body	0	#N/A
19757	Scaffold1150	338835	339023	WHL22.47552.0	Within Gene Body	0	#N/A
20538	Scaffold116	455768	455882	WHL22.49687.0	Within Gene Body	0	#N/A
20538	Scaffold116	455768	455882	WHL22.49687.1	Within Gene Body	0	#N/A
20538	Scaffold116	455768	455882	WHL22.49687.2	Within Gene Body	0	#N/A
20538	Scaffold116	455768	455882	WHL22.49687.5	Downstream	7787	#N/A
20538	Scaffold116	455768	455882	WHL22.49687.6	Downstream	8579	#N/A
21156	Scaffold1165	105231	106236	WHL22.50910.0	Within Gene Body	0	#N/A
21156	Scaffold1165	105231	106236	WHL22.50910.1	Upstream	2276	#N/A
21156	Scaffold1165	105231	106236	WHL22.50910.2	Within Gene Body	0	#N/A
21297	Scaffold1167	106127	106689	WHL22.51367.0	Within Gene Body	0	#N/A
21297	Scaffold1167	106127	106689	WHL22.51367.1	Within Gene Body	0	#N/A
21297	Scaffold1167	106127	106689	WHL22.51367.2	Within Gene Body	0	#N/A
21300	Scaffold1167	112524	112587	WHL22.51367.0	Within Gene Body	0	#N/A
21300	Scaffold1167	112524	112587	WHL22.51367.1	Within Gene Body	0	#N/A
21300	Scaffold1167	112524	112587	WHL22.51367.2	Within Gene Body	0	#N/A
21307	Scaffold1167	119742	120500	WHL22.51367.0	Within Gene Body	0	#N/A
21307	Scaffold1167	119742	120500	WHL22.51367.1	Within Gene Body	0	#N/A
21307	Scaffold1167	119742	120500	WHL22.51367.2	Within Gene Body	0	#N/A
21697	Scaffold117	892706	892856	WHL22.53161.1	Upstream	8810	#N/A
21697	Scaffold117	892706	892856	WHL22.53172.0	Within Gene Body	0	#N/A
21697	Scaffold117	892706	892856	WHL22.53172.1	Within Gene Body	0	#N/A
21753	Scaffold117	1067256	1067818	WHL22.52231.0	Within Gene Body	0	Sp-Gabrb3L
21753	Scaffold117	1067256	1067818	WHL22.52231.1	Within Gene Body	0	Sp-Gabrb3L
21753	Scaffold117	1067256	1067818	WHL22.52221.0	Upstream	8804	#N/A
22157	Scaffold1175	159596	159999	WHL22.53384.0	Within Gene Body	0	#N/A
22157	Scaffold1175	159596	159999	WHL22.53384.1	Within Gene Body	0	#N/A
22157	Scaffold1175	159596	159999	WHL22.53384.2	Within Gene Body	0	#N/A
22165	Scaffold1175	168962	169660	WHL22.53384.0	Within Gene Body	0	#N/A
22165	Scaffold1175	168962	169660	WHL22.53384.1	Within Gene Body	0	#N/A
22165	Scaffold1175	168962	169660	WHL22.53384.2	Within Gene Body	0	#N/A
22169	Scaffold1175	177439	178165	WHL22.53384.0	Within Gene Body	0	#N/A
22169	Scaffold1175	177439	178165	WHL22.53384.1	Within Gene Body	0	#N/A
22169	Scaffold1175	177439	178165	WHL22.53384.2	Within Gene Body	0	#N/A
22355	Scaffold1177	122886	123203	WHL22.53634.0	Within Gene Body	0	#N/A
22355	Scaffold1177	122886	123203	WHL22.53634.1	Within Gene Body	0	#N/A
22355	Scaffold1177	122886	123203	WHL22.53634.2	Within Gene Body	0	#N/A
22355	Scaffold1177	122886	123203	WHL22.53634.3	Within Gene Body	0	#N/A
22355	Scaffold1177	122886	123203	WHL22.53634.4	Within Gene Body	0	#N/A
22355	Scaffold1177	122886	123203	WHL22.53634.5	Within Gene Body	0	#N/A
22737	Scaffold118	329177	330074	WHL22.54509.0	Within Gene Body	0	#N/A
23486	Scaffold1187	30869	31926	WHL22.56746.1	Downstream	6491	#N/A
24447	Scaffold1193	163571	163713	WHL22.58116.0	Within Gene Body	0	#N/A
24453	Scaffold1193	178190	178417	WHL22.58134.0	Within Gene Body	0	#N/A
24453	Scaffold1193	178190	178417	WHL22.58116.0	Upstream	2489	#N/A
24459	Scaffold1193	191931	192175	WHL22.58140.0	Downstream	1501	#N/A
24952	Scaffold12	233458	234327	WHL22.60047.0	Within Gene Body	0	Sp-Otop2L
24952	Scaffold12	233458	234327	WHL22.60047.2	Within Gene Body	0	Sp-Otop2L
24952	Scaffold12	233458	234327	WHL22.60047.3	Within Gene Body	0	Sp-Otop2L
24954	Scaffold12	236225	237172	WHL22.60047.0	Within Gene Body	0	Sp-Otop2L
24954	Scaffold12	236225	237172	WHL22.60047.2	Within Gene Body	0	Sp-Otop2L
24954	Scaffold12	236225	237172	WHL22.60047.3	Promoter Region	16079	Sp-Otop2L
24957	Scaffold12	239338	239781	WHL22.60047.0	Within Gene Body	0	Sp-Otop2L
24957	Scaffold12	239338	239781	WHL22.60047.2	Within Gene Body	0	Sp-Otop2L
24957	Scaffold12	239338	239781	WHL22.60047.3	Upstream	2639	Sp-Otop2L
24958	Scaffold12	241812	243159	WHL22.60047.0	Within Gene Body	0	Sp-Otop2L
24958	Scaffold12	241812	243159	WHL22.60047.2	Promoter Region	21666	Sp-Otop2L
24958	Scaffold12	241812	243159	WHL22.60047.3	Upstream	5113	Sp-Otop2L
25114	Scaffold12	698954	699367	WHL22.60281.0	Within Gene Body	0	Sp-Dcst2-3
25114	Scaffold12	698954	699367	WHL22.60281.1	Downstream	8689	Sp-Dcst2-3
25127	Scaffold12	712891	713892	WHL22.60281.0	Within Gene Body	0	Sp-Dcst2-3
25127	Scaffold12	712891	713892	WHL22.60281.1	Within Gene Body	0	Sp-Dcst2-3
25128	Scaffold12	714603	715742	WHL22.60281.0	Within Gene Body	0	Sp-Dcst2-3
25128	Scaffold12	714603	715742	WHL22.60281.1	Within Gene Body	0	Sp-Dcst2-3
25132	Scaffold12	719342	719589	WHL22.60281.0	Within Gene Body	0	Sp-Dcst2-3
25132	Scaffold12	719342	719589	WHL22.60281.1	Within Gene Body	0	Sp-Dcst2-3
25217	Scaffold12	898399	899269	WHL22.60826.4	Within Gene Body	0	Sp-Hypp_3036
25228	Scaffold12	915484	915545	WHL22.60826.4	Within Gene Body	0	Sp-Hypp_3036
25375	Scaffold120	82840	83159	WHL22.60628.0	Within Gene Body	0	#N/A
25375	Scaffold120	82840	83159	WHL22.60646.0	Downstream	8716	#N/A
25542	Scaffold120	549723	550368	WHL22.61413.0	Within Gene Body	0	#N/A
25610	Scaffold1200	8358	10056	WHL22.61020.0	Downstream	443	#N/A
27320	Scaffold1219	118131	118744	WHL22.65680.1	Downstream	7698	#N/A
27548	Scaffold122	628133	628218	WHL22.65734.0	Within Gene Body	0	#N/A
27548	Scaffold122	628133	628218	WHL22.65852.0	Downstream	5225	#N/A
27716	Scaffold122	1147999	1148358	WHL22.66143.0	Within Gene Body	0	#N/A
27993	Scaffold1223	137742	137962	WHL22.66532.0	Upstream	6282	#N/A
28100	Scaffold1224	121770	121981	WHL22.66751.0	Within Gene Body	0	#N/A
28100	Scaffold1224	121770	121981	WHL22.66751.1	Within Gene Body	0	#N/A
28634	Scaffold123	303657	303745	WHL22.68953.1	Downstream	726	#N/A
28634	Scaffold123	303657	303745	WHL22.68941.0	Within Gene Body	3832	#N/A
29422	Scaffold1238	48103	48392	WHL22.70676.0	Downstream	4920	#N/A
29422	Scaffold1238	48103	48392	WHL22.70676.1	Downstream	4920	#N/A
29422	Scaffold1238	48103	48392	WHL22.70676.2	Downstream	4920	#N/A
29474	Scaffold1238	253777	253831	WHL22.71233.0	Within Gene Body	0	#N/A
29526	Scaffold1239	36236	37057	WHL22.70610.0	Within Gene Body	0	Sp-Sm30E
29526	Scaffold1239	36236	37057	WHL22.70606.0	Upstream	2864	Sp-Sm30F
29538	Scaffold1239	60860	63509	WHL22.70561.0	Promoter Region	-490	Sp-Gcnt1
29570	Scaffold1239	113204	113387	WHL22.70757.0	Downstream	3013	#N/A
29570	Scaffold1239	113204	113387	WHL22.70757.1	Downstream	3013	#N/A
29570	Scaffold1239	113204	113387	WHL22.70589.0	Upstream	771	#N/A
29602	Scaffold124	41611	42593	WHL22.71721.0	Within Gene Body	0	#N/A
29602	Scaffold124	41611	42593	WHL22.71721.1	Within Gene Body	0	#N/A
29693	Scaffold124	308348	308570	WHL22.70776.0	Upstream	3489	#N/A
29693	Scaffold124	308348	308570	WHL22.70772.1	Downstream	3603	#N/A
30419	Scaffold125	88683	89196	WHL22.72583.0	Downstream	255	#N/A
30419	Scaffold125	88683	89196	WHL22.72583.1	Downstream	255	#N/A
30419	Scaffold125	88683	89196	WHL22.72583.2	Downstream	255	#N/A
30419	Scaffold125	88683	89196	WHL22.72580.0	Upstream	1196	#N/A
30419	Scaffold125	88683	89196	WHL22.72573.0	Upstream	8771	#N/A
30419	Scaffold125	88683	89196	WHL22.72573.1	Upstream	8771	#N/A
30419	Scaffold125	88683	89196	WHL22.72573.2	Upstream	9419	#N/A
30430	Scaffold125	105576	105968	WHL22.72583.1	Within Gene Body	0	#N/A
30430	Scaffold125	105576	105968	WHL22.72583.2	Within Gene Body	0	#N/A
30502	Scaffold125	294429	294814	WHL22.73091.1	Within Gene Body	0	#N/A
30502	Scaffold125	294429	294814	WHL22.73091.3	Within Gene Body	0	#N/A
30543	Scaffold125	434763	435044	WHL22.72982.0	Downstream	3526	#N/A
30864	Scaffold1252	50491	50861	WHL22.74076.0	Upstream	9628	#N/A
31648	Scaffold126	364299	364587	WHL22.75869.0	Upstream	2389	#N/A
33648	Scaffold1276	417649	417791	WHL22.78949.1	Upstream	4888	#N/A
33648	Scaffold1276	417649	417791	WHL22.78949.2	Upstream	8644	#N/A
33648	Scaffold1276	417649	417791	WHL22.78949.3	Upstream	8644	#N/A
33725	Scaffold1278	109971	110226	WHL22.79723.2	Upstream	3957	#N/A
33730	Scaffold1278	114229	114452	WHL22.79723.2	Upstream	8215	#N/A
34143	Scaffold1281	132104	132290	WHL22.81594.0	Within Gene Body	0	Sp-Tiam2
35506	Scaffold1297	157550	158366	WHL22.84413.0	Within Gene Body	0	#N/A
35511	Scaffold1297	162801	163200	WHL22.84413.0	Within Gene Body	0	#N/A
35521	Scaffold1297	176898	177670	WHL22.84419.0	Downstream	2604	Sp-Hypp_3004
35521	Scaffold1297	176898	177670	WHL22.84413.0	Within Gene Body	0	#N/A
35532	Scaffold1297	207732	208023	WHL22.84413.0	Upstream	7814	#N/A
35593	Scaffold1298	6079	6229	WHL22.84449.0	Within Gene Body	0	#N/A
35593	Scaffold1298	6079	6229	WHL22.84455.0	Downstream	3077	#N/A
36505	Scaffold130	518456	519088	WHL22.86961.0	Within Gene Body	0	#N/A
36505	Scaffold130	518456	519088	WHL22.86961.2	Within Gene Body	0	#N/A
36505	Scaffold130	518456	519088	WHL22.86961.4	Within Gene Body	0	#N/A
36505	Scaffold130	518456	519088	WHL22.86961.5	Within Gene Body	0	#N/A
36532	Scaffold130	561389	563361	WHL22.86772.0	Within Gene Body	0	Sp-Hypp_35
36775	Scaffold1301	184253	184640	WHL22.87160.0	Upstream	2783	#N/A
37481	Scaffold131	376197	376618	WHL22.89422.0	Within Gene Body	0	#N/A
37481	Scaffold131	376197	376618	WHL22.89422.1	Within Gene Body	0	#N/A
37481	Scaffold131	376197	376618	WHL22.89422.2	Within Gene Body	0	#N/A
37481	Scaffold131	376197	376618	WHL22.89422.3	Within Gene Body	0	#N/A
37481	Scaffold131	376197	376618	WHL22.89422.4	Within Gene Body	0	#N/A
37481	Scaffold131	376197	376618	WHL22.89422.5	Downstream	4614	#N/A
38624	Scaffold132	970255	970911	WHL22.92165.0	Downstream	9734	#N/A
38806	Scaffold1322	78455	78832	WHL22.94578.2	Within Gene Body	0	#N/A
38806	Scaffold1322	78455	78832	WHL22.94578.3	Within Gene Body	0	#N/A
38806	Scaffold1322	78455	78832	WHL22.94578.4	Within Gene Body	0	#N/A
39207	Scaffold1327	47143	47300	WHL22.95678.7	Upstream	3385	#N/A
39207	Scaffold1327	47143	47300	WHL22.95678.22	Downstream	4576	#N/A
39207	Scaffold1327	47143	47300	WHL22.95678.23	Downstream	4576	#N/A
39209	Scaffold1327	55076	55382	WHL22.95678.22	Promoter Region	3200	#N/A
39209	Scaffold1327	55076	55382	WHL22.95678.23	Within Gene Body	0	#N/A
39209	Scaffold1327	55076	55382	WHL22.95685.0	Downstream	2655	#N/A
39573	Scaffold133	250744	250964	WHL22.96226.0	Within Gene Body	0	#N/A
39573	Scaffold133	250744	250964	WHL22.96226.1	Downstream	2334	#N/A
40303	Scaffold1339	122117	122272	WHL22.97851.0	Within Gene Body	0	#N/A
40953	Scaffold1344	125945	126062	WHL22.99960.0	Within Gene Body	0	#N/A
41131	Scaffold1347	59385	59668	WHL22.100654.0	Upstream	9082	#N/A
41131	Scaffold1347	59385	59668	WHL22.100652.0	Upstream	2541	#N/A
42650	Scaffold1361	95515	96581	WHL22.104028.0	Within Gene Body	0	#N/A
43117	Scaffold1367	189620	189877	WHL22.105122.0	Downstream	214	#N/A
43117	Scaffold1367	189620	189877	WHL22.105417.0	Upstream	7848	#N/A
43164	Scaffold1368	159415	159468	WHL22.105606.0	Upstream	682	#N/A
43290	Scaffold137	183414	183624	WHL22.106048.0	Within Gene Body	0	#N/A
43290	Scaffold137	183414	183624	WHL22.106048.1	Within Gene Body	0	#N/A
43290	Scaffold137	183414	183624	WHL22.106048.2	Within Gene Body	0	#N/A
43389	Scaffold137	494330	495581	WHL22.106094.0	Upstream	8267	#N/A
43734	Scaffold1373	124928	125340	WHL22.107180.0	Within Gene Body	0	#N/A
44094	Scaffold1378	56450	56865	WHL22.108070.0	Within Gene Body	0	#N/A
44094	Scaffold1378	56450	56865	WHL22.108070.1	Within Gene Body	0	#N/A
44139	Scaffold1378	148879	149146	WHL22.108672.0	Within Gene Body	0	#N/A
44139	Scaffold1378	148879	149146	WHL22.108681.0	Within Gene Body	0	#N/A
44139	Scaffold1378	148879	149146	WHL22.108671.1	Downstream	4443	#N/A
44396	Scaffold138	65459	65680	WHL22.108856.0	Downstream	2341	#N/A
44440	Scaffold138	170560	170918	WHL22.109021.0	Upstream	4444	#N/A
44440	Scaffold138	170560	170918	WHL22.109021.1	Upstream	4444	#N/A
44657	Scaffold1381	66455	67171	WHL22.110632.0	Within Gene Body	0	#N/A
44657	Scaffold1381	66455	67171	WHL22.110632.1	Within Gene Body	0	#N/A
44657	Scaffold1381	66455	67171	WHL22.110632.4	Within Gene Body	0	#N/A
44657	Scaffold1381	66455	67171	WHL22.110632.5	Within Gene Body	0	#N/A
46461	Scaffold14	275081	275528	WHL22.114200.0	Within Gene Body	0	#N/A
46461	Scaffold14	275081	275528	WHL22.114200.2	Within Gene Body	0	#N/A
46917	Scaffold1400	16574	24634	WHL22.115549.0	Promoter Region	-1639	Sp-Hsp70L_2
46917	Scaffold1400	16574	24634	WHL22.115545.0	Promoter Region	409	Sp-Hsp70L_2
46921	Scaffold1400	29885	32223	WHL22.115549.0	Upstream	9525	Sp-Hsp70L_2
46965	Scaffold1400	150464	155842	WHL22.184359.0	Promoter Region	-662	#N/A
46965	Scaffold1400	150464	155842	WHL22.184359.1	Promoter Region	-662	#N/A
46965	Scaffold1400	150464	155842	WHL22.184359.2	Promoter Region	-2706	#N/A
46965	Scaffold1400	150464	155842	WHL22.184359.3	Downstream	8465	#N/A
46970	Scaffold1400	163404	168658	WHL22.184359.0	Within Gene Body	12278	#N/A
46970	Scaffold1400	163404	168658	WHL22.184359.1	Upstream	8217	#N/A
46970	Scaffold1400	163404	168658	WHL22.184359.2	Within Gene Body	0	#N/A
46970	Scaffold1400	163404	168658	WHL22.184359.3	Promoter Region	-903	#N/A
46970	Scaffold1400	163404	168658	WHL22.184359.5	Downstream	2022	#N/A
46975	Scaffold1400	182971	184024	WHL22.184359.2	Upstream	8731	#N/A
46975	Scaffold1400	182971	184024	WHL22.184359.5	Upstream	8731	#N/A
46975	Scaffold1400	182971	184024	WHL22.115687.0	Within Gene Body	0	#N/A
46977	Scaffold1400	185764	186365	WHL22.115687.0	Within Gene Body	0	#N/A
47516	Scaffold141	208705	208930	WHL22.118140.0	Within Gene Body	0	#N/A
47516	Scaffold141	208705	208930	WHL22.118140.1	Within Gene Body	0	#N/A
47524	Scaffold141	226394	226812	WHL22.118140.0	Within Gene Body	0	#N/A
47524	Scaffold141	226394	226812	WHL22.118140.1	Upstream	4890	#N/A
47524	Scaffold141	226394	226812	WHL22.118185.0	Within Gene Body	0	#N/A
47524	Scaffold141	226394	226812	WHL22.118185.2	Downstream	4572	#N/A
47593	Scaffold141	513320	513453	WHL22.117835.0	Within Gene Body	0	#N/A
48043	Scaffold1417	84035	84750	WHL22.118924.0	Upstream	1022	#N/A
48237	Scaffold142	214527	214630	WHL22.119348.0	Upstream	3090	#N/A
48237	Scaffold142	214527	214630	WHL22.119352.0	Downstream	764	#N/A
48281	Scaffold142	330763	331166	WHL22.119385.1	Within Gene Body	0	#N/A
48281	Scaffold142	330763	331166	WHL22.119385.2	Within Gene Body	0	#N/A
48282	Scaffold142	331933	332625	WHL22.119385.1	Within Gene Body	0	#N/A
48282	Scaffold142	331933	332625	WHL22.119385.2	Within Gene Body	0	#N/A
48363	Scaffold142	505659	506034	WHL22.119462.0	Within Gene Body	0	#N/A
48363	Scaffold142	505659	506034	WHL22.119462.1	Within Gene Body	0	#N/A
48363	Scaffold142	505659	506034	WHL22.119462.2	Within Gene Body	0	#N/A
48441	Scaffold142	644488	646570	WHL22.119959.0	Downstream	673	Sp-Anpep_1
48988	Scaffold1425	82676	83053	WHL22.120474.0	Upstream	6078	#N/A
49340	Scaffold143	166728	167135	WHL22.124379.0	Within Gene Body	0	#N/A
49340	Scaffold143	166728	167135	WHL22.124379.1	Within Gene Body	0	#N/A
49435	Scaffold143	434241	434709	WHL22.121380.0	Within Gene Body	0	Sp-Txndc
49435	Scaffold143	434241	434709	WHL22.121375.1	Upstream	4484	#N/A
49773	Scaffold143	1188206	1188268	WHL22.121768.0	Within Gene Body	0	#N/A
49805	Scaffold143	1255453	1255646	WHL22.123675.0	Downstream	109	#N/A
50656	Scaffold144	427715	427806	WHL22.123772.0	Downstream	8706	#N/A
50656	Scaffold144	427715	427806	WHL22.123772.1	Downstream	8706	#N/A
50656	Scaffold144	427715	427806	WHL22.123772.2	Downstream	8706	#N/A
50656	Scaffold144	427715	427806	WHL22.123753.0	Within Gene Body	0	#N/A
50917	Scaffold1441	82536	83075	WHL22.124951.0	Within Gene Body	0	#N/A
50917	Scaffold1441	82536	83075	WHL22.124951.1	Within Gene Body	0	#N/A
50917	Scaffold1441	82536	83075	WHL22.124991.0	Downstream	4289	#N/A
51064	Scaffold1444	38717	39542	WHL22.125013.0	Within Gene Body	0	#N/A
51843	Scaffold1453	137467	146384	WHL22.127593.0	Upstream	3110	#N/A
52569	Scaffold1465	110895	111076	WHL22.129805.0	Upstream	4198	#N/A
52653	Scaffold1467	116003	116237	WHL22.130000.0	Upstream	4858	#N/A
52653	Scaffold1467	116003	116237	WHL22.129998.0	Upstream	6740	#N/A
52749	Scaffold1468	169166	169735	WHL22.130474.3	Upstream	8621	#N/A
52749	Scaffold1468	169166	169735	WHL22.130473.4	Upstream	4378	#N/A
52866	Scaffold147	99226	101491	WHL22.130763.0	Downstream	7630	#N/A
52986	Scaffold147	357391	357982	WHL22.131186.1	Within Gene Body	0	#N/A
52986	Scaffold147	357391	357982	WHL22.131192.0	Downstream	2732	#N/A
53558	Scaffold148	76568	76784	WHL22.132347.0	Within Gene Body	0	#N/A
53558	Scaffold148	76568	76784	WHL22.132347.1	Within Gene Body	0	#N/A
54158	Scaffold1488	60265	62432	WHL22.133963.0	Upstream	8399	#N/A
54174	Scaffold1488	85081	85403	WHL22.134837.0	Downstream	7552	#N/A
54268	Scaffold1489	59108	59375	WHL22.134213.0	Within Gene Body	-25	#N/A
54385	Scaffold149	191539	191921	WHL22.134762.0	Downstream	2418	#N/A
54385	Scaffold149	191539	191921	WHL22.134725.0	Upstream	4566	#N/A
54385	Scaffold149	191539	191921	WHL22.134725.1	Upstream	4566	#N/A
54668	Scaffold1492	178406	178809	WHL22.136090.1	Within Gene Body	0	#N/A
54675	Scaffold1492	197105	197321	WHL22.136090.1	Within Gene Body	0	#N/A
55302	Scaffold15	511785	512945	WHL22.139911.0	Within Gene Body	0	#N/A
55302	Scaffold15	511785	512945	WHL22.139911.1	Within Gene Body	0	#N/A
55302	Scaffold15	511785	512945	WHL22.139911.2	Within Gene Body	0	#N/A
55427	Scaffold15	892955	893580	WHL22.136963.0	Within Gene Body	0	#N/A
55427	Scaffold15	892955	893580	WHL22.136963.1	Within Gene Body	0	#N/A
55427	Scaffold15	892955	893580	WHL22.136963.2	Within Gene Body	0	#N/A
55427	Scaffold15	892955	893580	WHL22.136963.3	Within Gene Body	0	#N/A
55427	Scaffold15	892955	893580	WHL22.136963.4	Within Gene Body	0	#N/A
55670	Scaffold1500	48976	49129	WHL22.137808.0	Upstream	3221	#N/A
55670	Scaffold1500	48976	49129	WHL22.137808.1	Within Gene Body	0	#N/A
55670	Scaffold1500	48976	49129	WHL22.137808.2	Upstream	3221	#N/A
56216	Scaffold151	351516	353166	WHL22.139325.0	Within Gene Body	0	Sp-Ig/Egf/Vwc
56216	Scaffold151	351516	353166	WHL22.139301.1	Upstream	7144	Sp-Ig/Egf/Vwc
56216	Scaffold151	351516	353166	WHL22.139301.2	Upstream	7144	Sp-Ig/Egf/Vwc
56218	Scaffold151	355813	355950	WHL22.139325.0	Within Gene Body	0	Sp-Ig/Egf/Vwc
56868	Scaffold1517	394184	394840	WHL22.141985.0	Upstream	3876	#N/A
56868	Scaffold1517	394184	394840	WHL22.141987.0	Promoter Region	-102	#N/A
56943	Scaffold152	16526	17024	WHL22.141450.0	Within Gene Body	0	#N/A
56943	Scaffold152	16526	17024	WHL22.141450.1	Within Gene Body	0	#N/A
57065	Scaffold152	276265	276555	WHL22.142776.0	Within Gene Body	0	#N/A
57321	Scaffold1521	96211	96448	WHL22.143379.0	Within Gene Body	0	#N/A
57321	Scaffold1521	96211	96448	WHL22.143379.1	Within Gene Body	0	#N/A
57321	Scaffold1521	96211	96448	WHL22.143379.2	Within Gene Body	0	#N/A
57322	Scaffold1521	97784	98538	WHL22.143379.0	Within Gene Body	0	#N/A
57322	Scaffold1521	97784	98538	WHL22.143379.1	Within Gene Body	0	#N/A
57322	Scaffold1521	97784	98538	WHL22.143379.2	Within Gene Body	0	#N/A
58386	Scaffold1531	118734	118879	WHL22.144791.1	Within Gene Body	0	#N/A
58386	Scaffold1531	118734	118879	WHL22.144791.2	Within Gene Body	0	#N/A
58872	Scaffold1539	129970	130121	WHL22.145770.1	Within Gene Body	0	Sp-Fbn3_2
58872	Scaffold1539	129970	130121	WHL22.145776.0	Downstream	8811	#N/A
58943	Scaffold1539	252841	253196	WHL22.145893.0	Within Gene Body	0	#N/A
58943	Scaffold1539	252841	253196	WHL22.145918.0	Downstream	6012	#N/A
59384	Scaffold1543	76229	76475	WHL22.147101.2	Within Gene Body	0	#N/A
59384	Scaffold1543	76229	76475	WHL22.147101.5	Within Gene Body	0	#N/A
59789	Scaffold1546	286435	286710	WHL22.148247.1	Within Gene Body	0	#N/A
59955	Scaffold1548	271198	271890	WHL22.147868.0	Downstream	845	Sp-Fn3/Igf_29
59955	Scaffold1548	271198	271890	WHL22.147868.1	Downstream	845	Sp-Fn3/Igf_29
59955	Scaffold1548	271198	271890	WHL22.147866.0	Upstream	9165	#N/A
59955	Scaffold1548	271198	271890	WHL22.147866.1	Upstream	1003	#N/A
59957	Scaffold1548	277912	278600	WHL22.147868.0	Within Gene Body	0	Sp-Fn3/Igf_29
59957	Scaffold1548	277912	278600	WHL22.147868.1	Within Gene Body	0	Sp-Fn3/Igf_29
59957	Scaffold1548	277912	278600	WHL22.147866.1	Upstream	7717	#N/A
59970	Scaffold1548	293556	293945	WHL22.147868.0	Within Gene Body	0	Sp-Fn3/Igf_29
59970	Scaffold1548	293556	293945	WHL22.147868.1	Within Gene Body	0	Sp-Fn3/Igf_29
60841	Scaffold1559	80883	81212	WHL22.150251.2	Within Gene Body	0	#N/A
61196	Scaffold1560	97476	97741	WHL22.151009.0	Downstream	3311	#N/A
61966	Scaffold157	589178	590039	WHL22.153756.0	Within Gene Body	0	#N/A
61966	Scaffold157	589178	590039	WHL22.153757.1	Within Gene Body	0	#N/A
61989	Scaffold157	657602	658738	WHL22.154359.1	Within Gene Body	0	#N/A
61989	Scaffold157	657602	658738	WHL22.154359.2	Within Gene Body	0	#N/A
61989	Scaffold157	657602	658738	WHL22.154359.3	Within Gene Body	0	#N/A
62275	Scaffold1573	109532	109862	WHL22.156125.2	Within Gene Body	0	#N/A
62275	Scaffold1573	109532	109862	WHL22.156125.3	Within Gene Body	0	#N/A
62354	Scaffold1574	127186	127365	WHL22.154474.0	Within Gene Body	0	#N/A
62637	Scaffold158	420220	420462	WHL22.155773.0	Downstream	5046	#N/A
62637	Scaffold158	420220	420462	WHL22.155770.0	Upstream	8960	#N/A
62637	Scaffold158	420220	420462	WHL22.155770.1	Within Gene Body	0	#N/A
62637	Scaffold158	420220	420462	WHL22.155770.2	Within Gene Body	0	#N/A
62872	Scaffold1582	8768	9045	WHL22.156106.0	Downstream	4556	#N/A
63252	Scaffold159	424399	424518	WHL22.159708.0	Downstream	1865	#N/A
63565	Scaffold1596	12645	12765	WHL22.158659.0	Within Gene Body	0	#N/A
63565	Scaffold1596	12645	12765	WHL22.158659.1	Within Gene Body	0	#N/A
64193	Scaffold16	1054487	1054716	WHL22.164432.1	Within Gene Body	0	#N/A
64758	Scaffold1608	28952	29988	WHL22.161798.0	Within Gene Body	0	#N/A
64774	Scaffold1608	100013	100661	WHL22.162209.0	Downstream	5520	#N/A
64774	Scaffold1608	100013	100661	WHL22.162206.0	Downstream	1290	#N/A
64774	Scaffold1608	100013	100661	WHL22.162145.1	Within Gene Body	0	#N/A
64774	Scaffold1608	100013	100661	WHL22.162145.2	Upstream	1768	#N/A
64776	Scaffold1608	101665	103091	WHL22.162209.0	Downstream	3090	#N/A
64776	Scaffold1608	101665	103091	WHL22.162206.0	Within Gene Body	-286	#N/A
64776	Scaffold1608	101665	103091	WHL22.162145.1	Within Gene Body	0	#N/A
64776	Scaffold1608	101665	103091	WHL22.162145.2	Upstream	3420	#N/A
64777	Scaffold1608	103230	103873	WHL22.162209.0	Downstream	2308	#N/A
64777	Scaffold1608	103230	103873	WHL22.162206.0	Within Gene Body	0	#N/A
64777	Scaffold1608	103230	103873	WHL22.162145.1	Within Gene Body	0	#N/A
64777	Scaffold1608	103230	103873	WHL22.162145.2	Upstream	4985	#N/A
64779	Scaffold1608	105287	106514	WHL22.162209.0	Within Gene Body	-894	#N/A
64779	Scaffold1608	105287	106514	WHL22.162206.0	Promoter Region	3336	#N/A
64779	Scaffold1608	105287	106514	WHL22.162145.1	Within Gene Body	0	#N/A
64779	Scaffold1608	105287	106514	WHL22.162145.2	Upstream	7042	#N/A
64780	Scaffold1608	106584	106657	WHL22.162209.0	Within Gene Body	0	#N/A
64780	Scaffold1608	106584	106657	WHL22.162206.0	Upstream	847	#N/A
64780	Scaffold1608	106584	106657	WHL22.162145.1	Within Gene Body	0	#N/A
64780	Scaffold1608	106584	106657	WHL22.162145.2	Upstream	8339	#N/A
64793	Scaffold1608	184067	184413	WHL22.162145.1	Within Gene Body	0	#N/A
64793	Scaffold1608	184067	184413	WHL22.161910.0	Downstream	5779	#N/A
65034	Scaffold161	528581	529112	WHL22.162662.1	Within Gene Body	0	#N/A
65207	Scaffold161	782785	783004	WHL22.162721.0	Within Gene Body	0	#N/A
65986	Scaffold162	144197	144352	WHL22.164536.0	Downstream	7979	#N/A
66000	Scaffold162	165116	165380	WHL22.164536.0	Within Gene Body	0	#N/A
66000	Scaffold162	165116	165380	WHL22.164575.0	Downstream	5509	#N/A
67051	Scaffold1630	64417	64584	WHL22.166788.0	Within Gene Body	0	#N/A
67274	Scaffold1636	48855	49008	WHL22.168736.0	Within Gene Body	0	#N/A
67328	Scaffold1636	149868	150396	WHL22.168736.0	Within Gene Body	0	#N/A
67328	Scaffold1636	149868	150396	WHL22.168736.2	Within Gene Body	0	#N/A
68490	Scaffold1647	129068	129573	WHL22.171352.1	Upstream	4725	#N/A
68769	Scaffold165	190494	190699	WHL22.171881.0	Upstream	3395	#N/A
68769	Scaffold165	190494	190699	WHL22.172888.0	Within Gene Body	0	#N/A
68886	Scaffold165	515918	516698	WHL22.180300.0	Downstream	7049	#N/A
69429	Scaffold166	401833	402128	WHL22.173562.0	Upstream	2867	#N/A
69429	Scaffold166	401833	402128	WHL22.173562.1	Upstream	2584	#N/A
69429	Scaffold166	401833	402128	WHL22.173562.2	Upstream	1071	#N/A
69429	Scaffold166	401833	402128	WHL22.173562.3	Upstream	3048	#N/A
69429	Scaffold166	401833	402128	WHL22.173562.4	Upstream	1071	#N/A
69429	Scaffold166	401833	402128	WHL22.173562.5	Upstream	2539	#N/A
69429	Scaffold166	401833	402128	WHL22.173241.0	Downstream	1817	#N/A
69565	Scaffold1660	26503	32384	WHL22.173650.0	Within Gene Body	10	#N/A
69604	Scaffold1661	19026	19189	WHL22.173777.0	Upstream	3855	#N/A
69604	Scaffold1661	19026	19189	WHL22.173777.1	Upstream	3855	#N/A
69604	Scaffold1661	19026	19189	WHL22.173777.2	Upstream	3855	#N/A
69694	Scaffold1663	64430	67757	WHL22.173975.0	Upstream	9674	#N/A
69694	Scaffold1663	64430	67757	WHL22.173984.0	Promoter Region	-323	#N/A
69998	Scaffold167	62645	64391	WHL22.175448.0	Within Gene Body	0	#N/A
69998	Scaffold167	62645	64391	WHL22.175442.2	Within Gene Body	0	#N/A
70162	Scaffold167	582421	582616	WHL22.176298.0	Within Gene Body	0	#N/A
70757	Scaffold1678	120262	120681	WHL22.177151.0	Upstream	7170	#N/A
70783	Scaffold1679	9950	10483	WHL22.177202.0	Within Gene Body	0	#N/A
71582	Scaffold1689	134725	134903	WHL22.182732.0	Upstream	7761	#N/A
71582	Scaffold1689	134725	134903	WHL22.182732.1	Upstream	7761	#N/A
71582	Scaffold1689	134725	134903	WHL22.182759.0	Downstream	3627	#N/A
71582	Scaffold1689	134725	134903	WHL22.182750.0	Within Gene Body	0	#N/A
71713	Scaffold169	401272	401309	WHL22.180485.1	Within Gene Body	0	#N/A
71841	Scaffold1690	68391	68933	WHL22.180881.0	Upstream	392	Sp-Aji_1
72364	Scaffold1697	134737	135250	WHL22.182194.0	Downstream	545	#N/A
72364	Scaffold1697	134737	135250	WHL22.182208.0	Upstream	6065	#N/A
72364	Scaffold1697	134737	135250	WHL22.182208.1	Upstream	6065	#N/A
72607	Scaffold17	90100	92987	WHL22.183003.1	Upstream	8344	#N/A
73179	Scaffold170	506423	506503	WHL22.184109.1	Upstream	7328	#N/A
73293	Scaffold170	702061	702544	WHL22.184171.0	Upstream	8022	#N/A
73293	Scaffold170	702061	702544	WHL22.184171.2	Upstream	8022	#N/A
75269	Scaffold173	39899	44904	WHL22.192210.0	Within Gene Body	8676	#N/A
75269	Scaffold173	39899	44904	WHL22.192617.0	Downstream	6573	#N/A
75269	Scaffold173	39899	44904	WHL22.192605.0	Within Gene Body	-356	#N/A
75269	Scaffold173	39899	44904	WHL22.192605.1	Within Gene Body	-356	#N/A
75270	Scaffold173	45456	46115	WHL22.192210.0	Upstream	5544	#N/A
75270	Scaffold173	45456	46115	WHL22.192617.0	Downstream	5362	#N/A
75270	Scaffold173	45456	46115	WHL22.192605.0	Within Gene Body	0	#N/A
75270	Scaffold173	45456	46115	WHL22.192605.1	Promoter Region	5201	#N/A
75271	Scaffold173	46433	46943	WHL22.192210.0	Upstream	6521	#N/A
75271	Scaffold173	46433	46943	WHL22.192617.0	Downstream	4534	#N/A
75271	Scaffold173	46433	46943	WHL22.192605.0	Within Gene Body	0	#N/A
75271	Scaffold173	46433	46943	WHL22.192605.1	Upstream	630	#N/A
75272	Scaffold173	47390	50355	WHL22.192210.0	Upstream	7478	#N/A
75272	Scaffold173	47390	50355	WHL22.192617.0	Downstream	1122	#N/A
75272	Scaffold173	47390	50355	WHL22.192605.0	Promoter Region	7135	#N/A
75272	Scaffold173	47390	50355	WHL22.192605.1	Upstream	1587	#N/A
75678	Scaffold1733	224028	224996	WHL22.191149.0	Downstream	4591	#N/A
75678	Scaffold1733	224028	224996	WHL22.191149.1	Downstream	4591	#N/A
75678	Scaffold1733	224028	224996	WHL22.191113.0	Upstream	7332	#N/A
75849	Scaffold1737	78209	78358	WHL22.191610.0	Downstream	4785	#N/A
75972	Scaffold174	18065	18613	WHL22.192018.0	Within Gene Body	0	#N/A
75972	Scaffold174	18065	18613	WHL22.192018.1	Within Gene Body	0	#N/A
76329	Scaffold1742	140256	141014	WHL22.193211.0	Upstream	5947	#N/A
76416	Scaffold1744	17378	17913	WHL22.193934.0	Within Gene Body	0	#N/A
76416	Scaffold1744	17378	17913	WHL22.193934.1	Within Gene Body	0	#N/A
76416	Scaffold1744	17378	17913	WHL22.193934.2	Within Gene Body	0	#N/A
76472	Scaffold1744	139516	140562	WHL22.193475.0	Upstream	6269	Sp-Prss12L_2
76982	Scaffold175	911345	912094	WHL22.195964.0	Within Gene Body	0	#N/A
77734	Scaffold176	609974	610433	WHL22.196334.0	Within Gene Body	0	#N/A
78257	Scaffold177	279678	279772	WHL22.200017.0	Within Gene Body	0	#N/A
78257	Scaffold177	279678	279772	WHL22.200017.2	Within Gene Body	0	#N/A
80260	Scaffold1795	58144	61830	WHL22.202827.0	Upstream	1916	#N/A
80260	Scaffold1795	58144	61830	WHL22.202815.2	Within Gene Body	0	#N/A
80262	Scaffold1795	64922	70656	WHL22.202827.0	Upstream	8694	#N/A
80262	Scaffold1795	64922	70656	WHL22.202815.2	Within Gene Body	32922	#N/A
80262	Scaffold1795	64922	70656	WHL22.202812.2	Downstream	3077	#N/A
80918	Scaffold180	262596	263128	WHL22.204455.0	Within Gene Body	0	SPU_018664
80919	Scaffold180	264593	265098	WHL22.204455.0	Within Gene Body	0	SPU_018664
81058	Scaffold180	655603	655917	WHL22.211972.1	Upstream	7008	#N/A
81720	Scaffold181	501234	501723	WHL22.206457.0	Downstream	4673	#N/A
81720	Scaffold181	501234	501723	WHL22.206457.1	Downstream	5248	#N/A
81820	Scaffold181	736153	736354	WHL22.208359.0	Within Gene Body	0	#N/A
81820	Scaffold181	736153	736354	WHL22.208359.1	Within Gene Body	0	#N/A
81820	Scaffold181	736153	736354	WHL22.208359.2	Within Gene Body	0	#N/A
81820	Scaffold181	736153	736354	WHL22.208359.3	Within Gene Body	0	#N/A
81820	Scaffold181	736153	736354	WHL22.208359.4	Within Gene Body	0	#N/A
81820	Scaffold181	736153	736354	WHL22.208359.5	Downstream	5882	#N/A
81996	Scaffold1813	137463	138863	WHL22.207542.0	Within Gene Body	0	Sp-Blnk
81996	Scaffold1813	137463	138863	WHL22.207542.1	Within Gene Body	0	Sp-Blnk
81996	Scaffold1813	137463	138863	WHL22.207542.2	Promoter Region	-464	Sp-Blnk
82013	Scaffold1813	194345	194901	WHL22.207542.0	Within Gene Body	0	Sp-Blnk
82013	Scaffold1813	194345	194901	WHL22.207542.1	Within Gene Body	0	Sp-Blnk
82013	Scaffold1813	194345	194901	WHL22.207542.2	Within Gene Body	0	Sp-Blnk
82013	Scaffold1813	194345	194901	WHL22.207542.4	Downstream	13	Sp-Blnk
82016	Scaffold1813	199746	200272	WHL22.207542.0	Within Gene Body	0	Sp-Blnk
82016	Scaffold1813	199746	200272	WHL22.207542.1	Within Gene Body	0	Sp-Blnk
82016	Scaffold1813	199746	200272	WHL22.207542.2	Within Gene Body	0	Sp-Blnk
82016	Scaffold1813	199746	200272	WHL22.207542.4	Within Gene Body	0	Sp-Blnk
82375	Scaffold182	165885	166132	WHL22.215378.0	Within Gene Body	0	#N/A
83864	Scaffold184	405265	405484	WHL22.220380.0	Within Gene Body	0	#N/A
83876	Scaffold184	421760	423132	WHL22.220380.0	Within Gene Body	0	#N/A
83876	Scaffold184	421760	423132	WHL22.220380.1	Within Gene Body	0	#N/A
83953	Scaffold184	590669	592809	WHL22.220967.0	Downstream	2415	#N/A
83953	Scaffold184	590669	592809	WHL22.220967.1	Downstream	2415	#N/A
83953	Scaffold184	590669	592809	WHL22.220967.2	Downstream	9315	#N/A
84128	Scaffold1842	44801	45954	WHL22.212326.1	Within Gene Body	0	#N/A
85179	Scaffold186	405672	406536	WHL22.214967.0	Within Gene Body	0	#N/A
85343	Scaffold186	860611	860985	WHL22.215205.0	Within Gene Body	0	Sp-Radil_1
85367	Scaffold186	905622	905701	WHL22.215205.0	Within Gene Body	0	Sp-Radil_1
85367	Scaffold186	905622	905701	WHL22.215205.2	Within Gene Body	0	Sp-Radil_1
85704	Scaffold1867	30247	30868	WHL22.216388.2	Within Gene Body	0	#N/A
85705	Scaffold1867	31538	31820	WHL22.216388.2	Within Gene Body	0	#N/A
86279	Scaffold1871	57524	58516	WHL22.218132.1	Within Gene Body	0	#N/A
86279	Scaffold1871	57524	58516	WHL22.218132.2	Within Gene Body	0	#N/A
86279	Scaffold1871	57524	58516	WHL22.218132.3	Within Gene Body	0	#N/A
86709	Scaffold1878	53526	53975	WHL22.218450.1	Within Gene Body	0	#N/A
87714	Scaffold189	644317	645729	WHL22.221547.0	Downstream	6331	#N/A
87714	Scaffold189	644317	645729	WHL22.221547.1	Downstream	6331	#N/A
87722	Scaffold189	654566	655313	WHL22.221547.0	Within Gene Body	0	#N/A
87722	Scaffold189	654566	655313	WHL22.221547.1	Within Gene Body	0	#N/A
87900	Scaffold1893	70498	71574	WHL22.221501.1	Promoter Region	-453	Sp-Fam55c
87959	Scaffold1894	40083	40824	WHL22.221600.1	Within Gene Body	0	#N/A
87959	Scaffold1894	40083	40824	WHL22.221600.4	Within Gene Body	0	#N/A
87959	Scaffold1894	40083	40824	WHL22.221600.7	Within Gene Body	0	#N/A
87959	Scaffold1894	40083	40824	WHL22.221654.0	Within Gene Body	0	#N/A
88136	Scaffold1896	357641	358048	WHL22.222778.0	Within Gene Body	0	#N/A
88136	Scaffold1896	357641	358048	WHL22.222778.2	Within Gene Body	0	#N/A
88147	Scaffold1896	385458	386012	WHL22.222943.1	Downstream	5831	#N/A
88148	Scaffold1896	386597	387599	WHL22.222943.1	Downstream	4244	#N/A
88432	Scaffold19	244916	245074	WHL22.223393.0	Within Gene Body	0	#N/A
88432	Scaffold19	244916	245074	WHL22.223393.1	Within Gene Body	0	#N/A
88432	Scaffold19	244916	245074	WHL22.223439.0	Downstream	8682	#N/A
88437	Scaffold19	259887	260576	WHL22.223445.1	Within Gene Body	0	#N/A
88437	Scaffold19	259887	260576	WHL22.223439.0	Upstream	4934	#N/A
88495	Scaffold19	407752	407784	WHL22.224782.0	Upstream	9368	#N/A
88495	Scaffold19	407752	407784	WHL22.224782.2	Upstream	7568	#N/A
88495	Scaffold19	407752	407784	WHL22.224782.3	Upstream	7568	#N/A
88495	Scaffold19	407752	407784	WHL22.224782.6	Upstream	7568	#N/A
88495	Scaffold19	407752	407784	WHL22.224782.7	Upstream	7568	#N/A
88495	Scaffold19	407752	407784	WHL22.224782.8	Upstream	9368	#N/A
88495	Scaffold19	407752	407784	WHL22.224782.9	Upstream	9368	#N/A
88495	Scaffold19	407752	407784	WHL22.225144.0	Within Gene Body	0	#N/A
88495	Scaffold19	407752	407784	WHL22.225144.1	Within Gene Body	0	#N/A
88495	Scaffold19	407752	407784	WHL22.225144.2	Within Gene Body	0	#N/A
88862	Scaffold190	61840	62714	WHL22.224514.0	Upstream	9820	#N/A
88862	Scaffold190	61840	62714	WHL22.224579.0	Within Gene Body	0	#N/A
88862	Scaffold190	61840	62714	WHL22.224579.1	Promoter Region	-482	#N/A
88863	Scaffold190	64516	64713	WHL22.224579.0	Within Gene Body	0	#N/A
88863	Scaffold190	64516	64713	WHL22.224579.1	Within Gene Body	0	#N/A
88872	Scaffold190	83010	83183	WHL22.224579.0	Within Gene Body	0	#N/A
88872	Scaffold190	83010	83183	WHL22.224579.1	Within Gene Body	0	#N/A
88874	Scaffold190	85404	86434	WHL22.224579.0	Within Gene Body	0	#N/A
88874	Scaffold190	85404	86434	WHL22.224579.1	Within Gene Body	0	#N/A
88893	Scaffold190	145508	145772	WHL22.224604.0	Within Gene Body	0	#N/A
88893	Scaffold190	145508	145772	WHL22.224604.1	Within Gene Body	0	#N/A
88893	Scaffold190	145508	145772	WHL22.224553.0	Upstream	4911	#N/A
89576	Scaffold191	187981	188101	WHL22.226324.0	Downstream	8931	#N/A
89576	Scaffold191	187981	188101	WHL22.226324.1	Downstream	8986	#N/A
89576	Scaffold191	187981	188101	WHL22.227998.0	Upstream	1480	#N/A
89576	Scaffold191	187981	188101	WHL22.227998.1	Within Gene Body	0	#N/A
89576	Scaffold191	187981	188101	WHL22.227998.2	Upstream	2175	#N/A
89736	Scaffold191	584978	585735	WHL22.226328.0	Downstream	124	#N/A
90298	Scaffold192	401279	402066	WHL22.236839.0	Within Gene Body	0	#N/A
90298	Scaffold192	401279	402066	WHL22.236839.1	Within Gene Body	0	#N/A
90298	Scaffold192	401279	402066	WHL22.236839.2	Within Gene Body	0	#N/A
90298	Scaffold192	401279	402066	WHL22.236839.3	Within Gene Body	0	#N/A
90298	Scaffold192	401279	402066	WHL22.236839.4	Downstream	3541	#N/A
90298	Scaffold192	401279	402066	WHL22.236839.5	Downstream	3541	#N/A
90375	Scaffold192	631214	631303	WHL22.228126.0	Within Gene Body	0	#N/A
90375	Scaffold192	631214	631303	WHL22.228126.1	Within Gene Body	0	#N/A
90375	Scaffold192	631214	631303	WHL22.228126.2	Within Gene Body	0	#N/A
90448	Scaffold192	868729	869632	WHL22.228208.0	Downstream	7014	Sp-Slc26a5_1
90448	Scaffold192	868729	869632	WHL22.232170.0	Upstream	3683	#N/A
90457	Scaffold192	878423	879501	WHL22.228208.0	Within Gene Body	0	Sp-Slc26a5_1
90469	Scaffold192	895431	896840	WHL22.228208.0	Within Gene Body	0	Sp-Slc26a5_1
90681	Scaffold1924	118304	119316	WHL22.228744.0	Within Gene Body	0	#N/A
91422	Scaffold194	88384	88512	WHL22.231778.0	Upstream	4715	#N/A
91565	Scaffold194	702745	703032	WHL22.232496.0	Within Gene Body	0	#N/A
92116	Scaffold195	360050	360285	WHL22.233879.0	Within Gene Body	0	#N/A
92501	Scaffold1955	49471	49783	WHL22.241197.0	Within Gene Body	0	#N/A
92501	Scaffold1955	49471	49783	WHL22.241197.2	Within Gene Body	0	#N/A
92501	Scaffold1955	49471	49783	WHL22.241197.3	Within Gene Body	0	#N/A
92501	Scaffold1955	49471	49783	WHL22.241197.4	Within Gene Body	0	#N/A
92501	Scaffold1955	49471	49783	WHL22.241197.5	Within Gene Body	0	#N/A
92501	Scaffold1955	49471	49783	WHL22.241197.6	Within Gene Body	0	#N/A
92501	Scaffold1955	49471	49783	WHL22.241197.7	Within Gene Body	0	#N/A
92501	Scaffold1955	49471	49783	WHL22.241197.8	Within Gene Body	0	#N/A
92501	Scaffold1955	49471	49783	WHL22.241197.9	Within Gene Body	0	#N/A
92501	Scaffold1955	49471	49783	WHL22.241197.10	Within Gene Body	0	#N/A
92501	Scaffold1955	49471	49783	WHL22.241197.11	Within Gene Body	0	#N/A
92501	Scaffold1955	49471	49783	WHL22.241197.13	Within Gene Body	0	#N/A
92501	Scaffold1955	49471	49783	WHL22.241197.14	Within Gene Body	0	#N/A
92501	Scaffold1955	49471	49783	WHL22.241197.15	Within Gene Body	0	#N/A
92501	Scaffold1955	49471	49783	WHL22.241197.16	Within Gene Body	0	#N/A
92501	Scaffold1955	49471	49783	WHL22.241197.17	Within Gene Body	0	#N/A
92575	Scaffold1957	80595	80922	WHL22.235664.0	Upstream	2679	#N/A
92575	Scaffold1957	80595	80922	WHL22.235664.1	Upstream	2679	#N/A
92911	Scaffold196	552122	554550	WHL22.236157.0	Downstream	5341	#N/A
92944	Scaffold196	625011	625398	WHL22.236185.0	Within Gene Body	0	#N/A
93177	Scaffold1964	37205	38547	WHL22.238821.0	Within Gene Body	0	#N/A
93177	Scaffold1964	37205	38547	WHL22.238821.1	Within Gene Body	0	#N/A
93265	Scaffold1967	125274	125670	WHL22.237502.0	Within Gene Body	0	#N/A
93498	Scaffold197	505968	506140	WHL22.237823.0	Within Gene Body	0	#N/A
93498	Scaffold197	505968	506140	WHL22.237823.1	Within Gene Body	0	#N/A
93624	Scaffold197	854646	855141	WHL22.237933.0	Within Gene Body	0	#N/A
94008	Scaffold198	172748	173101	WHL22.239305.0	Within Gene Body	0	#N/A
94016	Scaffold198	185698	186184	WHL22.239320.0	Downstream	3184	SPU_018403
94017	Scaffold198	188969	191198	WHL22.239320.0	Promoter Region	-399	SPU_018403
94020	Scaffold198	198429	199405	WHL22.239320.0	Within Gene Body	0	SPU_018403
94021	Scaffold198	201559	201922	WHL22.239326.0	Downstream	7935	Sp-Hypp_2386
94021	Scaffold198	201559	201922	WHL22.239320.0	Upstream	1115	SPU_018403
94023	Scaffold198	202941	203401	WHL22.239326.0	Downstream	6456	Sp-Hypp_2386
94023	Scaffold198	202941	203401	WHL22.239320.0	Upstream	2497	SPU_018403
94026	Scaffold198	209419	210167	WHL22.239326.0	Promoter Region	-438	Sp-Hypp_2386
94026	Scaffold198	209419	210167	WHL22.239320.0	Upstream	8975	SPU_018403
94028	Scaffold198	211755	211965	WHL22.239326.0	Within Gene Body	0	Sp-Hypp_2386
94030	Scaffold198	213830	214535	WHL22.239326.0	Within Gene Body	0	Sp-Hypp_2386
94052	Scaffold198	246081	246243	WHL22.239379.0	Downstream	5588	Sp-Hypp_2998
94058	Scaffold198	258312	259300	WHL22.239379.0	Within Gene Body	0	Sp-Hypp_2998
94060	Scaffold198	263490	264616	WHL22.239379.0	Upstream	2325	Sp-Hypp_2998
94067	Scaffold198	274828	275267	WHL22.239394.0	Downstream	9500	Sp-P16
94070	Scaffold198	281847	282599	WHL22.239394.0	Downstream	2168	Sp-P16
94071	Scaffold198	283335	284004	WHL22.239394.0	Downstream	763	Sp-P16
94081	Scaffold198	300809	301771	WHL22.239481.0	Upstream	41	Sp-P16
94561	Scaffold1985	129540	131181	WHL22.241023.0	Within Gene Body	0	#N/A
94564	Scaffold1985	135008	135875	WHL22.241023.0	Within Gene Body	0	#N/A
94569	Scaffold1985	141587	142065	WHL22.241023.0	Within Gene Body	0	#N/A
94570	Scaffold1985	142932	143863	WHL22.241023.0	Within Gene Body	0	#N/A
94584	Scaffold1985	161202	161328	WHL22.241023.0	Within Gene Body	0	#N/A
94600	Scaffold1985	189181	190422	WHL22.240520.0	Within Gene Body	0	Sp-Pdgfr/vegfrL
95585	Scaffold2	157227	157676	WHL22.242925.0	Upstream	530	#N/A
95941	Scaffold2	1158654	1158762	WHL22.244486.0	Within Gene Body	0	#N/A
95941	Scaffold2	1158654	1158762	WHL22.244453.2	Downstream	52	#N/A
96234	Scaffold20	303577	303966	WHL22.263711.0	Upstream	1726	#N/A
96234	Scaffold20	303577	303966	WHL22.263711.1	Upstream	3576	#N/A
96639	Scaffold200	34415	34799	WHL22.245633.0	Downstream	988	#N/A
96894	Scaffold2001	139041	139643	WHL22.245700.0	Downstream	4234	#N/A
96894	Scaffold2001	139041	139643	WHL22.245697.0	Within Gene Body	0	#N/A
97005	Scaffold2003	106992	107479	WHL22.245976.0	Downstream	1428	#N/A
97005	Scaffold2003	106992	107479	WHL22.245976.2	Downstream	2089	#N/A
97181	Scaffold2009	17731	17973	WHL22.246687.0	Downstream	7116	#N/A
97948	Scaffold202	543418	548027	WHL22.250276.0	Within Gene Body	6935	#N/A
98523	Scaffold203	210590	210955	WHL22.250421.0	Within Gene Body	0	#N/A
98523	Scaffold203	210590	210955	WHL22.250421.1	Within Gene Body	0	#N/A
98523	Scaffold203	210590	210955	WHL22.250421.2	Within Gene Body	0	#N/A
98523	Scaffold203	210590	210955	WHL22.250427.0	Downstream	9224	#N/A
98526	Scaffold203	217380	217593	WHL22.250421.0	Within Gene Body	0	#N/A
98526	Scaffold203	217380	217593	WHL22.250421.1	Within Gene Body	0	#N/A
98526	Scaffold203	217380	217593	WHL22.250421.2	Within Gene Body	0	#N/A
98526	Scaffold203	217380	217593	WHL22.250427.0	Downstream	2586	#N/A
98589	Scaffold203	406775	407619	WHL22.250695.0	Upstream	7567	#N/A
98589	Scaffold203	406775	407619	WHL22.250695.1	Upstream	7567	#N/A
99202	Scaffold204	570113	570418	WHL22.251838.0	Upstream	8503	#N/A
99885	Scaffold2051	12317	13040	WHL22.254260.0	Upstream	1506	#N/A
99909	Scaffold2051	97967	98168	WHL22.254520.0	Within Gene Body	0	#N/A
99909	Scaffold2051	97967	98168	WHL22.254520.1	Within Gene Body	-73	#N/A
99910	Scaffold2051	99235	100162	WHL22.254520.0	Within Gene Body	0	#N/A
99910	Scaffold2051	99235	100162	WHL22.254520.1	Within Gene Body	0	#N/A
100124	Scaffold2058	6634	7078	WHL22.255109.0	Within Gene Body	0	#N/A
100124	Scaffold2058	6634	7078	WHL22.255109.1	Downstream	3704	#N/A
100332	Scaffold206	458542	458740	WHL22.255602.0	Within Gene Body	0	#N/A
100340	Scaffold206	473480	479475	WHL22.255599.0	Promoter Region	-2645	Sp-Cebpa
100340	Scaffold206	473480	479475	WHL22.255677.0	Promoter Region	-5446	#N/A
100340	Scaffold206	473480	479475	WHL22.255677.1	Downstream	3753	#N/A
100340	Scaffold206	473480	479475	WHL22.255602.0	Upstream	9724	#N/A
100637	Scaffold2064	228199	228651	WHL22.256501.0	Within Gene Body	0	#N/A
100828	Scaffold2069	108892	109234	WHL22.256993.1	Within Gene Body	0	#N/A
100850	Scaffold2069	149848	150053	WHL22.257089.0	Within Gene Body	0	#N/A
100850	Scaffold2069	149848	150053	WHL22.256993.2	Upstream	5524	#N/A
100850	Scaffold2069	149848	150053	WHL22.256993.3	Upstream	5524	#N/A
100856	Scaffold2069	163027	163236	WHL22.257188.1	Downstream	5548	#N/A
100856	Scaffold2069	163027	163236	WHL22.257188.3	Downstream	5548	#N/A
100856	Scaffold2069	163027	163236	WHL22.257089.0	Upstream	1112	#N/A
101239	Scaffold2073	37505	37725	WHL22.259029.0	Within Gene Body	0	#N/A
101239	Scaffold2073	37505	37725	WHL22.259029.1	Within Gene Body	0	#N/A
102834	Scaffold21	1086492	1087247	WHL22.266811.0	Downstream	9280	#N/A
102834	Scaffold21	1086492	1087247	WHL22.266741.0	Within Gene Body	0	#N/A
102834	Scaffold21	1086492	1087247	WHL22.266741.1	Within Gene Body	0	#N/A
102834	Scaffold21	1086492	1087247	WHL22.266741.2	Within Gene Body	0	#N/A
102834	Scaffold21	1086492	1087247	WHL22.266741.3	Within Gene Body	0	#N/A
102834	Scaffold21	1086492	1087247	WHL22.266741.4	Within Gene Body	0	#N/A
102834	Scaffold21	1086492	1087247	WHL22.266741.5	Within Gene Body	0	#N/A
103291	Scaffold2104	69607	69919	WHL22.264899.0	Within Gene Body	0	#N/A
104063	Scaffold212	321647	322807	WHL22.268154.0	Within Gene Body	0	#N/A
104080	Scaffold212	340455	341053	WHL22.268154.0	Within Gene Body	0	#N/A
104554	Scaffold2128	87650	88018	WHL22.269963.1	Downstream	6920	#N/A
104554	Scaffold2128	87650	88018	WHL22.269668.3	Within Gene Body	0	#N/A
105015	Scaffold2135	54142	54263	WHL22.270941.1	Within Gene Body	0	Sp-Rhogef3
105022	Scaffold2135	68104	68529	WHL22.270941.1	Within Gene Body	0	Sp-Rhogef3
105022	Scaffold2135	68104	68529	WHL22.270947.0	Downstream	7964	#N/A
105182	Scaffold214	133284	133446	WHL22.271473.0	Within Gene Body	0	#N/A
105411	Scaffold2143	62217	62911	WHL22.273754.0	Within Gene Body	0	#N/A
105411	Scaffold2143	62217	62911	WHL22.273754.1	Within Gene Body	0	#N/A
106472	Scaffold216	526132	526512	WHL22.276748.0	Within Gene Body	0	#N/A
106472	Scaffold216	526132	526512	WHL22.276751.0	Downstream	4757	#N/A
106543	Scaffold216	676767	677040	WHL22.275365.1	Within Gene Body	0	#N/A
106899	Scaffold2167	122883	123050	WHL22.276344.0	Upstream	176	#N/A
107904	Scaffold219	2212	2659	WHL22.279611.0	Downstream	1937	Sp-Hypp_3018
107906	Scaffold219	4114	4861	WHL22.279611.0	Promoter Region	-482	Sp-Hypp_3018
107913	Scaffold219	12886	13303	WHL22.279611.0	Within Gene Body	0	Sp-Hypp_3018
107916	Scaffold219	16589	16914	WHL22.279611.0	Upstream	2620	Sp-Hypp_3018
108047	Scaffold219	337016	338041	WHL22.286268.0	Upstream	7812	#N/A
108047	Scaffold219	337016	338041	WHL22.286322.1	Downstream	8567	#N/A
108047	Scaffold219	337016	338041	WHL22.286322.2	Downstream	8567	#N/A
108047	Scaffold219	337016	338041	WHL22.286275.0	Within Gene Body	0	#N/A
108058	Scaffold219	366852	367175	WHL22.286348.1	Within Gene Body	0	#N/A
108058	Scaffold219	366852	367175	WHL22.286322.2	Within Gene Body	0	#N/A
108058	Scaffold219	366852	367175	WHL22.286341.0	Upstream	2227	#N/A
108223	Scaffold219	784512	785093	WHL22.280053.0	Within Gene Body	0	#N/A
109278	Scaffold2203	53356	54755	WHL22.293690.0	Promoter Region	-188	#N/A
109624	Scaffold221	632670	633112	WHL22.284061.0	Downstream	2129	#N/A
109624	Scaffold221	632670	633112	WHL22.284061.1	Downstream	6811	#N/A
109624	Scaffold221	632670	633112	WHL22.284003.1	Within Gene Body	0	#N/A
110074	Scaffold222	143316	143523	WHL22.285611.0	Within Gene Body	0	#N/A
110164	Scaffold222	472611	472857	WHL22.286588.0	Downstream	9130	#N/A
110573	Scaffold223	74417	74611	WHL22.286909.0	Within Gene Body	0	#N/A
110853	Scaffold223	766263	769369	WHL22.287412.0	Promoter Region	-2333	#N/A
110853	Scaffold223	766263	769369	WHL22.287412.1	Promoter Region	-2333	#N/A
110853	Scaffold223	766263	769369	WHL22.287412.2	Downstream	2078	#N/A
110854	Scaffold223	770945	771371	WHL22.287412.0	Within Gene Body	0	#N/A
110854	Scaffold223	770945	771371	WHL22.287412.1	Within Gene Body	0	#N/A
110854	Scaffold223	770945	771371	WHL22.287412.2	Downstream	76	#N/A
110951	Scaffold2232	96131	96548	WHL22.287461.1	Within Gene Body	0	#N/A
110951	Scaffold2232	96131	96548	WHL22.287461.4	Within Gene Body	0	#N/A
110951	Scaffold2232	96131	96548	WHL22.287461.6	Within Gene Body	0	#N/A
111291	Scaffold224	446625	446808	WHL22.288453.0	Upstream	465	#N/A
111386	Scaffold2240	60696	61781	WHL22.289826.1	Within Gene Body	0	#N/A
111387	Scaffold2240	64348	66949	WHL22.289826.1	Within Gene Body	0	#N/A
111388	Scaffold2240	67344	70104	WHL22.289826.1	Within Gene Body	0	#N/A
111390	Scaffold2240	70787	71475	WHL22.289826.1	Within Gene Body	0	#N/A
111391	Scaffold2240	72843	74361	WHL22.289826.1	Promoter Region	15743	#N/A
111580	Scaffold2245	100991	101041	WHL22.289043.0	Downstream	8450	#N/A
111606	Scaffold2246	64251	65167	WHL22.289118.0	Within Gene Body	0	#N/A
111867	Scaffold225	422454	422641	WHL22.291802.0	Upstream	6572	#N/A
111867	Scaffold225	422454	422641	WHL22.291806.0	Within Gene Body	0	#N/A
111984	Scaffold225	683824	684411	WHL22.289871.0	Within Gene Body	0	#N/A
111990	Scaffold225	695222	695607	WHL22.289871.0	Within Gene Body	0	#N/A
111993	Scaffold225	702014	702587	WHL22.289871.0	Within Gene Body	0	#N/A
112541	Scaffold2262	12035	12380	WHL22.291711.0	Downstream	4110	#N/A
112541	Scaffold2262	12035	12380	WHL22.291714.0	Downstream	5053	#N/A
112930	Scaffold2269	91082	91338	WHL22.292545.0	Downstream	5758	#N/A
112930	Scaffold2269	91082	91338	WHL22.292687.0	Within Gene Body	0	#N/A
112932	Scaffold2269	102289	102530	WHL22.292551.0	Downstream	9785	ZZ.novel (class)
112932	Scaffold2269	102289	102530	WHL22.292545.0	Within Gene Body	0	#N/A
112932	Scaffold2269	102289	102530	WHL22.292687.0	Upstream	8725	#N/A
113311	Scaffold2272	19359	19796	WHL22.293238.0	Within Gene Body	0	#N/A
113311	Scaffold2272	19359	19796	WHL22.293238.1	Within Gene Body	0	#N/A
113370	Scaffold2274	76837	77553	WHL22.295528.0	Downstream	2550	Sp-Ugt2c1
113370	Scaffold2274	76837	77553	WHL22.295522.0	Within Gene Body	0	#N/A
113370	Scaffold2274	76837	77553	WHL22.295522.1	Within Gene Body	0	#N/A
113427	Scaffold2277	29531	29687	WHL22.293603.0	Upstream	3653	#N/A
113602	Scaffold228	454950	455188	WHL22.294808.0	Downstream	8042	#N/A
113602	Scaffold228	454950	455188	WHL22.294789.1	Downstream	1511	#N/A
114230	Scaffold229	502601	503022	WHL22.295720.0	Downstream	1164	#N/A
114887	Scaffold23	799140	799247	WHL22.297492.1	Within Gene Body	0	#N/A
115711	Scaffold231	23735	23817	WHL22.299353.0	Within Gene Body	0	#N/A
115736	Scaffold231	100946	102248	WHL22.300882.0	Within Gene Body	0	#N/A
115736	Scaffold231	100946	102248	WHL22.300882.1	Within Gene Body	0	#N/A
115736	Scaffold231	100946	102248	WHL22.301227.0	Downstream	5473	#N/A
115736	Scaffold231	100946	102248	WHL22.301227.1	Downstream	5473	#N/A
115736	Scaffold231	100946	102248	WHL22.300748.0	Upstream	9766	#N/A
115748	Scaffold231	120676	120738	WHL22.301227.0	Upstream	5253	#N/A
116116	Scaffold2317	65772	66257	WHL22.300640.1	Within Gene Body	0	Sp-Fbxl16
116120	Scaffold2317	71392	73260	WHL22.300640.1	Within Gene Body	0	Sp-Fbxl16
116120	Scaffold2317	71392	73260	WHL22.300335.0	Downstream	9996	#N/A
116122	Scaffold2317	77975	79093	WHL22.300640.1	Upstream	1805	Sp-Fbxl16
116122	Scaffold2317	77975	79093	WHL22.300335.0	Downstream	4163	#N/A
116520	Scaffold2320	98551	99053	WHL22.301908.0	Within Gene Body	0	#N/A
116522	Scaffold2320	101253	101438	WHL22.301908.0	Within Gene Body	0	#N/A
116748	Scaffold2328	15538	16073	WHL22.301843.0	Upstream	9766	#N/A
117157	Scaffold2330	128731	129318	WHL22.302413.0	Within Gene Body	0	Sp-Slob
117157	Scaffold2330	128731	129318	WHL22.302413.1	Within Gene Body	0	Sp-Slob
117157	Scaffold2330	128731	129318	WHL22.302440.0	Downstream	9406	#N/A
117157	Scaffold2330	128731	129318	WHL22.302440.1	Downstream	9406	#N/A
117793	Scaffold234	620626	621033	WHL22.303777.0	Within Gene Body	0	Sp-Hypp_3092
117793	Scaffold234	620626	621033	WHL22.303777.2	Upstream	9237	Sp-Hypp_3092
117957	Scaffold234	999616	1001191	WHL22.305073.0	Within Gene Body	0	Sp-ActinL7
117957	Scaffold234	999616	1001191	WHL22.305073.2	Within Gene Body	0	Sp-ActinL7
118054	Scaffold234	1157732	1158116	WHL22.304049.0	Within Gene Body	0	Sp-Timp3b
119558	Scaffold2375	60321	61589	WHL22.308994.0	Within Gene Body	0	#N/A
119558	Scaffold2375	60321	61589	WHL22.308994.1	Within Gene Body	0	#N/A
119788	Scaffold238	328252	329056	WHL22.310975.0	Within Gene Body	0	#N/A
119905	Scaffold238	599084	599137	WHL22.309041.0	Upstream	8069	#N/A
120360	Scaffold239	312841	313002	WHL22.310247.1	Within Gene Body	0	#N/A
120779	Scaffold24	236781	237269	WHL22.311323.0	Downstream	1968	#N/A
120826	Scaffold24	525118	526271	WHL22.311466.1	Within Gene Body	-906	#N/A
121083	Scaffold240	109564	109992	WHL22.312033.0	Within Gene Body	0	Sp-Mt1-4/MmpL7
121083	Scaffold240	109564	109992	WHL22.312021.0	Upstream	6381	#N/A
121087	Scaffold240	114240	114940	WHL22.312033.0	Within Gene Body	0	Sp-Mt1-4/MmpL7
121098	Scaffold240	136630	138309	WHL22.312057.0	Promoter Region	-1133	Sp-Mt5/MmpL2
121100	Scaffold240	139656	141417	WHL22.312057.0	Within Gene Body	0	Sp-Mt5/MmpL2
121103	Scaffold240	144923	145607	WHL22.312057.0	Within Gene Body	0	Sp-Mt5/MmpL2
121129	Scaffold240	176263	178033	WHL22.312130.0	Promoter Region	-575	Sp-Mt1-4/MmpL5
121131	Scaffold240	179431	179733	WHL22.312130.0	Within Gene Body	0	Sp-Mt1-4/MmpL5
121143	Scaffold240	198131	198696	WHL22.312130.0	Upstream	2893	Sp-Mt1-4/MmpL5
121143	Scaffold240	198131	198696	WHL22.312130.1	Within Gene Body	0	Sp-Mt1-4/MmpL5
121927	Scaffold2414	2117	2379	WHL22.314548.0	Within Gene Body	0	#N/A
121929	Scaffold2414	4311	4569	WHL22.314548.0	Within Gene Body	0	#N/A
121999	Scaffold2416	42046	43234	WHL22.314476.1	Downstream	5252	Sp-Fbn2
121999	Scaffold2416	42046	43234	WHL22.314470.0	Within Gene Body	0	Sp-Fbn2
122015	Scaffold2416	86446	86921	WHL22.314476.1	Within Gene Body	0	Sp-Fbn2
122205	Scaffold242	278735	279288	WHL22.315409.0	Within Gene Body	0	#N/A
122256	Scaffold2420	32679	33049	WHL22.315081.0	Within Gene Body	0	#N/A
122394	Scaffold2424	78462	78633	WHL22.316234.0	Downstream	1302	#N/A
122433	Scaffold2426	69383	69679	WHL22.315803.7	Within Gene Body	0	#N/A
123114	Scaffold2435	206785	207136	WHL22.316940.0	Within Gene Body	0	#N/A
123114	Scaffold2435	206785	207136	WHL22.316940.1	Within Gene Body	0	#N/A
123114	Scaffold2435	206785	207136	WHL22.316946.0	Downstream	5445	#N/A
123367	Scaffold244	437519	438030	WHL22.317476.0	Promoter Region	10643	ZZ.novel (class)
123367	Scaffold244	437519	438030	WHL22.317518.0	Downstream	4746	#N/A
123367	Scaffold244	437519	438030	WHL22.317518.1	Downstream	4746	#N/A
123665	Scaffold2444	117347	123869	WHL22.318085.0	Promoter Region	-2143	#N/A
124338	Scaffold246	240596	240909	WHL22.320369.0	Within Gene Body	0	#N/A
124338	Scaffold246	240596	240909	WHL22.320369.1	Within Gene Body	0	#N/A
125384	Scaffold248	224495	240738	WHL22.323229.0	Upstream	2637	#N/A
125384	Scaffold248	224495	240738	WHL22.323220.1	Upstream	6635	#N/A
125384	Scaffold248	224495	240738	WHL22.323220.2	Upstream	6635	#N/A
125384	Scaffold248	224495	240738	WHL22.323220.3	Upstream	6635	#N/A
126087	Scaffold249	773614	774088	WHL22.324399.1	Within Gene Body	0	#N/A
126087	Scaffold249	773614	774088	WHL22.324398.0	Upstream	2066	#N/A
126087	Scaffold249	773614	774088	WHL22.324409.0	Downstream	5071	#N/A
126088	Scaffold249	775015	777393	WHL22.324399.1	Within Gene Body	0	#N/A
126088	Scaffold249	775015	777393	WHL22.324398.0	Upstream	3467	#N/A
126088	Scaffold249	775015	777393	WHL22.324409.0	Downstream	1766	#N/A
126596	Scaffold25	577578	578027	WHL22.333426.0	Within Gene Body	0	Sp-77kDamap
126596	Scaffold25	577578	578027	WHL22.333426.1	Within Gene Body	0	Sp-77kDamap
126596	Scaffold25	577578	578027	WHL22.333486.0	Downstream	4819	#N/A
126703	Scaffold25	962745	963436	WHL22.325818.0	Within Gene Body	0	Sp-Lrrc68
126703	Scaffold25	962745	963436	WHL22.325818.1	Upstream	2006	Sp-Lrrc68
126742	Scaffold25	1138118	1138661	WHL22.326136.1	Within Gene Body	0	Sp-Dgkd
127674	Scaffold2513	40690	41203	WHL22.328367.0	Within Gene Body	0	#N/A
127936	Scaffold252	337209	337383	WHL22.329281.0	Within Gene Body	0	#N/A
128177	Scaffold2524	29330	29648	WHL22.329991.0	Within Gene Body	0	#N/A
128177	Scaffold2524	29330	29648	WHL22.329991.1	Within Gene Body	0	#N/A
128289	Scaffold2526	216414	216629	WHL22.330549.0	Within Gene Body	0	#N/A
129006	Scaffold254	557563	557832	WHL22.331919.0	Upstream	8064	#N/A
129454	Scaffold255	161108	161469	WHL22.333216.0	Downstream	8932	#N/A
129454	Scaffold255	161108	161469	WHL22.333216.1	Downstream	8932	#N/A
129942	Scaffold256	162963	163093	WHL22.335471.0	Within Gene Body	0	#N/A
129942	Scaffold256	162963	163093	WHL22.335471.2	Within Gene Body	0	#N/A
129943	Scaffold256	168116	169188	WHL22.335471.0	Within Gene Body	0	#N/A
129943	Scaffold256	168116	169188	WHL22.335471.2	Within Gene Body	0	#N/A
130093	Scaffold256	595941	595973	WHL22.334586.0	Within Gene Body	0	#N/A
130688	Scaffold2570	43051	43366	WHL22.335914.0	Within Gene Body	0	#N/A
130688	Scaffold2570	43051	43366	WHL22.335923.0	Within Gene Body	0	#N/A
130688	Scaffold2570	43051	43366	WHL22.335965.1	Downstream	6771	#N/A
131368	Scaffold259	177632	177794	WHL22.337666.0	Within Gene Body	0	#N/A
131526	Scaffold2591	33782	33829	WHL22.338111.1	Downstream	2135	#N/A
131822	Scaffold26	278288	278593	WHL22.340702.1	Within Gene Body	0	#N/A
131822	Scaffold26	278288	278593	WHL22.340702.2	Downstream	5094	#N/A
131965	Scaffold26	816670	816855	WHL22.339046.0	Upstream	7598	#N/A
131965	Scaffold26	816670	816855	WHL22.339096.0	Downstream	339	#N/A
132111	Scaffold260	126914	127488	WHL22.339399.0	Within Gene Body	0	#N/A
132307	Scaffold260	738235	738596	WHL22.339893.0	Within Gene Body	0	#N/A
132307	Scaffold260	738235	738596	WHL22.339907.0	Downstream	7306	#N/A
132995	Scaffold262	162747	163083	WHL22.342087.0	Upstream	6187	#N/A
132995	Scaffold262	162747	163083	WHL22.342105.0	Within Gene Body	0	#N/A
133254	Scaffold2625	18423	18709	WHL22.343111.0	Within Gene Body	0	#N/A
133609	Scaffold2630	46473	46992	WHL22.343462.0	Within Gene Body	0	#N/A
133609	Scaffold2630	46473	46992	WHL22.343462.1	Within Gene Body	0	#N/A
133609	Scaffold2630	46473	46992	WHL22.343461.2	Within Gene Body	0	#N/A
134992	Scaffold266	346457	347005	WHL22.347101.0	Within Gene Body	0	Sp-MyV
134992	Scaffold266	346457	347005	WHL22.347101.1	Within Gene Body	0	Sp-MyV
135007	Scaffold266	369425	369823	WHL22.347101.0	Within Gene Body	0	Sp-MyV
135007	Scaffold266	369425	369823	WHL22.347101.1	Within Gene Body	0	Sp-MyV
135397	Scaffold2663	14625	15199	WHL22.347626.0	Within Gene Body	0	#N/A
135981	Scaffold2677	21852	22208	WHL22.349589.0	Within Gene Body	0	#N/A
135981	Scaffold2677	21852	22208	WHL22.349571.0	Upstream	8394	#N/A
136617	Scaffold269	414921	415524	WHL22.352730.0	Upstream	223	#N/A
136617	Scaffold269	414921	415524	WHL22.352692.0	Within Gene Body	0	#N/A
136902	Scaffold2698	87361	87937	WHL22.352241.0	Downstream	6785	#N/A
136902	Scaffold2698	87361	87937	WHL22.352239.0	Upstream	764	#N/A
138022	Scaffold272	598377	598437	WHL22.356762.3	Within Gene Body	0	#N/A
139481	Scaffold276	38147	38656	WHL22.361346.0	Upstream	8870	Sp-Tbc1d10b
139693	Scaffold2765	106989	107481	WHL22.361885.0	Within Gene Body	0	#N/A
140026	Scaffold2772	11774	12855	WHL22.362540.1	Upstream	6659	#N/A
140026	Scaffold2772	11774	12855	WHL22.362556.1	Promoter Region	2440	#N/A
140231	Scaffold278	135187	135589	WHL22.363067.0	Within Gene Body	0	Sp-CbpdEL
140231	Scaffold278	135187	135589	WHL22.363067.1	Downstream	6637	Sp-CbpdEL
140239	Scaffold278	157154	157302	WHL22.363067.0	Within Gene Body	0	Sp-CbpdEL
140239	Scaffold278	157154	157302	WHL22.363067.1	Within Gene Body	0	Sp-CbpdEL
140242	Scaffold278	167457	168770	WHL22.363067.0	Within Gene Body	0	Sp-CbpdEL
140242	Scaffold278	167457	168770	WHL22.363067.1	Within Gene Body	0	Sp-CbpdEL
140249	Scaffold278	182050	184781	WHL22.363067.0	Promoter Region	58684	Sp-CbpdEL
140249	Scaffold278	182050	184781	WHL22.363067.1	Promoter Region	39824	Sp-CbpdEL
140668	Scaffold2788	50937	51170	WHL22.364351.0	Within Gene Body	0	#N/A
140711	Scaffold279	120050	120295	WHL22.364101.0	Within Gene Body	0	SPU_023052
140711	Scaffold279	120050	120295	WHL22.364467.0	Downstream	7837	#N/A
140787	Scaffold279	321713	321928	WHL22.364565.0	Within Gene Body	0	#N/A
142427	Scaffold282	265225	265775	WHL22.368488.0	Within Gene Body	0	#N/A
142631	Scaffold2828	37500	38416	WHL22.369239.1	Within Gene Body	0	#N/A
142817	Scaffold283	537919	538827	WHL22.370629.1	Within Gene Body	0	#N/A
143162	Scaffold2837	9893	10616	WHL22.370310.0	Downstream	4348	#N/A
143840	Scaffold2858	7759	8743	WHL22.372588.0	Within Gene Body	0	Sp-Trpm3_5
143860	Scaffold2858	37170	37363	WHL22.372588.0	Upstream	3186	Sp-Trpm3_5
143860	Scaffold2858	37170	37363	WHL22.372596.0	Downstream	2776	#N/A
143880	Scaffold2859	32481	32851	WHL22.372632.0	Within Gene Body	0	#N/A
143880	Scaffold2859	32481	32851	WHL22.372678.0	Downstream	6258	#N/A
143965	Scaffold286	147172	147599	WHL22.372816.0	Within Gene Body	0	#N/A
143965	Scaffold286	147172	147599	WHL22.372816.1	Within Gene Body	0	#N/A
143965	Scaffold286	147172	147599	WHL22.372816.2	Within Gene Body	0	#N/A
143965	Scaffold286	147172	147599	WHL22.372816.3	Within Gene Body	0	#N/A
144098	Scaffold286	505945	506626	WHL22.373158.0	Within Gene Body	0	#N/A
144098	Scaffold286	505945	506626	WHL22.373162.0	Downstream	7753	#N/A
144100	Scaffold286	510825	514545	WHL22.373158.0	Within Gene Body	7274	#N/A
144100	Scaffold286	510825	514545	WHL22.373165.0	Downstream	6404	#N/A
144100	Scaffold286	510825	514545	WHL22.373162.0	Within Gene Body	-3554	#N/A
144134	Scaffold2861	37286	38291	WHL22.373316.0	Upstream	8525	#N/A
145061	Scaffold289	200847	201348	WHL22.382327.0	Downstream	7770	#N/A
145061	Scaffold289	200847	201348	WHL22.382311.0	Within Gene Body	0	#N/A
145061	Scaffold289	200847	201348	WHL22.382311.5	Within Gene Body	0	#N/A
145626	Scaffold29	738310	738763	WHL22.377347.0	Within Gene Body	0	Sp-Akt3
145627	Scaffold29	739072	739489	WHL22.377347.0	Within Gene Body	0	Sp-Akt3
145628	Scaffold29	739770	739999	WHL22.377347.0	Within Gene Body	0	Sp-Akt3
145649	Scaffold29	783279	784143	WHL22.377347.0	Within Gene Body	0	Sp-Akt3
147079	Scaffold293	567861	567999	WHL22.381929.0	Within Gene Body	0	#N/A
147079	Scaffold293	567861	567999	WHL22.381929.1	Within Gene Body	0	#N/A
147126	Scaffold2931	70081	70337	WHL22.381788.2	Within Gene Body	0	SPU_004896
147128	Scaffold2931	72149	73042	WHL22.381788.2	Promoter Region	18870	SPU_004896
147128	Scaffold2931	72149	73042	WHL22.381690.0	Downstream	8155	#N/A
147188	Scaffold2934	54365	54999	WHL22.381831.0	Within Gene Body	0	Sp-Trpm3_2
147188	Scaffold2934	54365	54999	WHL22.381831.1	Upstream	1017	Sp-Trpm3_2
147338	Scaffold294	322394	322726	WHL22.385005.0	Within Gene Body	0	#N/A
147338	Scaffold294	322394	322726	WHL22.385005.2	Within Gene Body	0	#N/A
147338	Scaffold294	322394	322726	WHL22.385005.3	Upstream	4631	#N/A
147354	Scaffold294	368532	368889	WHL22.382235.0	Within Gene Body	0	#N/A
149885	Scaffold3	969263	969798	WHL22.389481.0	Within Gene Body	0	#N/A
149892	Scaffold3	983067	983296	WHL22.389481.0	Within Gene Body	0	#N/A
150265	Scaffold3	1996142	1996632	WHL22.391464.0	Within Gene Body	0	#N/A
150265	Scaffold3	1996142	1996632	WHL22.391464.1	Upstream	8033	#N/A
150265	Scaffold3	1996142	1996632	WHL22.391463.3	Within Gene Body	0	#N/A
150803	Scaffold30	985275	985451	WHL22.391565.1	Within Gene Body	0	Sp-Kctd12b
151461	Scaffold301	587056	587749	WHL22.393136.0	Within Gene Body	0	#N/A
151461	Scaffold301	587056	587749	WHL22.393136.1	Within Gene Body	0	#N/A
151461	Scaffold301	587056	587749	WHL22.393136.2	Within Gene Body	0	#N/A
152054	Scaffold303	183765	184359	WHL22.395970.2	Within Gene Body	0	#N/A
152054	Scaffold303	183765	184359	WHL22.395970.3	Within Gene Body	0	#N/A
152073	Scaffold303	227655	228356	WHL22.395970.3	Within Gene Body	0	#N/A
152410	Scaffold304	159183	159465	WHL22.397555.0	Within Gene Body	0	#N/A
152410	Scaffold304	159183	159465	WHL22.397555.1	Within Gene Body	0	#N/A
153294	Scaffold306	31078	31203	WHL22.399495.2	Within Gene Body	0	#N/A
153294	Scaffold306	31078	31203	WHL22.399505.1	Downstream	1385	#N/A
153309	Scaffold306	81876	82079	WHL22.399392.0	Upstream	453	#N/A
153309	Scaffold306	81876	82079	WHL22.399521.0	Downstream	9354	#N/A
153309	Scaffold306	81876	82079	WHL22.399398.0	Downstream	5947	#N/A
153309	Scaffold306	81876	82079	WHL22.399395.0	Promoter Region	-114	#N/A
153325	Scaffold306	110610	110956	WHL22.399521.0	Within Gene Body	0	#N/A
153325	Scaffold306	110610	110956	WHL22.399521.1	Within Gene Body	0	#N/A
153325	Scaffold306	110610	110956	WHL22.399521.2	Within Gene Body	0	#N/A
153496	Scaffold306	521203	521509	WHL22.399764.0	Within Gene Body	0	#N/A
153501	Scaffold306	530294	530680	WHL22.399764.0	Within Gene Body	0	#N/A
154791	Scaffold31	803212	803512	WHL22.403825.1	Within Gene Body	0	#N/A
155070	Scaffold310	188289	189271	WHL22.403867.0	Within Gene Body	0	#N/A
155070	Scaffold310	188289	189271	WHL22.403867.1	Within Gene Body	0	#N/A
155987	Scaffold312	256787	257456	WHL22.424341.0	Within Gene Body	0	#N/A
155987	Scaffold312	256787	257456	WHL22.424341.1	Within Gene Body	0	#N/A
155987	Scaffold312	256787	257456	WHL22.424341.3	Within Gene Body	0	#N/A
156277	Scaffold313	127361	127479	WHL22.406625.0	Downstream	3313	#N/A
156277	Scaffold313	127361	127479	WHL22.406619.0	Within Gene Body	0	#N/A
156727	Scaffold314	368543	368934	WHL22.408494.0	Within Gene Body	0	#N/A
156740	Scaffold314	397461	397988	WHL22.408494.0	Within Gene Body	0	#N/A
156740	Scaffold314	397461	397988	WHL22.408494.1	Downstream	1916	#N/A
157225	Scaffold315	549474	549697	WHL22.409570.0	Within Gene Body	0	#N/A
157793	Scaffold317	488971	489468	WHL22.411766.0	Upstream	8785	#N/A
157798	Scaffold317	499413	499859	WHL22.411802.0	Downstream	6820	Sp-C-lectin/PMC1
157798	Scaffold317	499413	499859	WHL22.411805.0	Downstream	7749	Sp-C-lectin/PMC1
157799	Scaffold317	500297	500868	WHL22.411802.0	Downstream	5811	Sp-C-lectin/PMC1
157799	Scaffold317	500297	500868	WHL22.411805.0	Downstream	6740	Sp-C-lectin/PMC1
157801	Scaffold317	506260	507198	WHL22.411802.0	Promoter Region	-419	Sp-C-lectin/PMC1
157801	Scaffold317	506260	507198	WHL22.411805.0	Downstream	410	Sp-C-lectin/PMC1
157873	Scaffold317	682212	682442	WHL22.411845.0	Downstream	3527	Sp-Clect_25
157875	Scaffold317	684674	685156	WHL22.411845.0	Downstream	813	Sp-Clect_25
157878	Scaffold317	689418	691441	WHL22.411845.0	Promoter Region	3449	Sp-Clect_25
158218	Scaffold3185	8209	8285	WHL22.412941.0	Downstream	2240	#N/A
158218	Scaffold3185	8209	8285	WHL22.412936.0	Upstream	3590	#N/A
159125	Scaffold320	391474	391623	WHL22.415137.0	Upstream	167	#N/A
159125	Scaffold320	391474	391623	WHL22.415159.0	Downstream	3385	#N/A
159485	Scaffold3210	15829	15998	WHL22.416103.1	Within Gene Body	0	#N/A
159485	Scaffold3210	15829	15998	WHL22.416103.2	Within Gene Body	0	#N/A
159730	Scaffold322	93420	94681	WHL22.416979.0	Within Gene Body	0	Sp-Ptpriz
159782	Scaffold322	162183	162439	WHL22.416979.0	Within Gene Body	0	Sp-Ptpriz
159782	Scaffold322	162183	162439	WHL22.416979.1	Within Gene Body	0	Sp-Ptpriz
159786	Scaffold322	166230	167268	WHL22.416979.0	Within Gene Body	0	Sp-Ptpriz
159786	Scaffold322	166230	167268	WHL22.416979.1	Within Gene Body	0	Sp-Ptpriz
159787	Scaffold322	167737	168140	WHL22.416979.0	Within Gene Body	0	Sp-Ptpriz
159787	Scaffold322	167737	168140	WHL22.416979.1	Within Gene Body	0	Sp-Ptpriz
160090	Scaffold3227	41412	41744	WHL22.417763.0	Upstream	9758	#N/A
160090	Scaffold3227	41412	41744	WHL22.417763.1	Within Gene Body	0	#N/A
160091	Scaffold3227	49780	50156	WHL22.417763.1	Within Gene Body	0	#N/A
160455	Scaffold324	416642	426822	WHL22.418802.0	Upstream	9019	SPU_008985
160455	Scaffold324	416642	426822	WHL22.418817.0	Downstream	8469	#N/A
160455	Scaffold324	416642	426822	WHL22.418814.0	Downstream	7855	#N/A
160695	Scaffold325	374341	374685	WHL22.419541.0	Within Gene Body	0	#N/A
160897	Scaffold326	135562	135988	WHL22.420227.0	Upstream	8668	#N/A
161348	Scaffold327	298625	298834	WHL22.421262.0	Within Gene Body	0	#N/A
161998	Scaffold329	64076	64283	WHL22.423553.0	Within Gene Body	0	#N/A
161998	Scaffold329	64076	64283	WHL22.423554.1	Downstream	8306	#N/A
162255	Scaffold329	529302	530063	WHL22.423666.0	Upstream	2361	#N/A
162255	Scaffold329	529302	530063	WHL22.423682.0	Within Gene Body	0	#N/A
162255	Scaffold329	529302	530063	WHL22.423682.1	Within Gene Body	0	#N/A
162256	Scaffold329	530384	533318	WHL22.423666.0	Upstream	3443	#N/A
162256	Scaffold329	530384	533318	WHL22.423682.0	Within Gene Body	0	#N/A
162256	Scaffold329	530384	533318	WHL22.423682.1	Within Gene Body	0	#N/A
162395	Scaffold329	756810	756904	WHL22.428397.1	Within Gene Body	0	#N/A
162858	Scaffold33	505452	507608	WHL22.424831.0	Within Gene Body	0	#N/A
163232	Scaffold33	1507938	1508163	WHL22.425609.0	Upstream	9517	#N/A
163232	Scaffold33	1507938	1508163	WHL22.425606.1	Upstream	9082	#N/A
163232	Scaffold33	1507938	1508163	WHL22.425606.3	Within Gene Body	0	#N/A
163232	Scaffold33	1507938	1508163	WHL22.425606.4	Within Gene Body	0	#N/A
163675	Scaffold331	406202	406762	WHL22.426823.1	Within Gene Body	0	#N/A
164099	Scaffold3326	12153	12402	WHL22.427938.0	Within Gene Body	0	Sp-FReD
164404	Scaffold333	717333	718652	WHL22.428378.0	Within Gene Body	0	#N/A
164434	Scaffold333	800745	801112	WHL22.435064.0	Within Gene Body	0	#N/A
164434	Scaffold333	800745	801112	WHL22.435146.0	Downstream	7136	#N/A
164794	Scaffold334	455420	456370	WHL22.429468.0	Upstream	7311	#N/A
165145	Scaffold3358	9796	10029	WHL22.430572.0	Downstream	2515	#N/A
165221	Scaffold336	117849	118753	WHL22.430737.0	Upstream	4767	Sp-Clect
165221	Scaffold336	117849	118753	WHL22.430748.0	Downstream	6301	#N/A
165222	Scaffold336	120148	120652	WHL22.430737.0	Upstream	7066	Sp-Clect
165222	Scaffold336	120148	120652	WHL22.430748.0	Downstream	4402	#N/A
165405	Scaffold3363	3094	4199	WHL22.431091.0	Downstream	1567	#N/A
165405	Scaffold3363	3094	4199	WHL22.431094.0	Downstream	2428	#N/A
166072	Scaffold3389	39813	42466	WHL22.433206.0	Upstream	4111	#N/A
166476	Scaffold34	529059	529128	WHL22.434698.0	Within Gene Body	0	#N/A
166575	Scaffold34	754327	755109	WHL22.434447.0	Downstream	5203	#N/A
166785	Scaffold340	56629	57032	WHL22.434825.0	Downstream	4992	#N/A
166925	Scaffold340	434589	436336	WHL22.434983.0	Downstream	5608	#N/A
166925	Scaffold340	434589	436336	WHL22.434952.0	Upstream	4350	#N/A
166926	Scaffold340	436770	437280	WHL22.434983.0	Downstream	4664	#N/A
166926	Scaffold340	436770	437280	WHL22.434952.0	Upstream	6531	#N/A
166979	Scaffold340	556325	556683	WHL22.435236.0	Upstream	9271	#N/A
167476	Scaffold342	152256	152633	WHL22.436737.0	Within Gene Body	0	#N/A
167476	Scaffold342	152256	152633	WHL22.436737.1	Within Gene Body	0	#N/A
167689	Scaffold343	118345	119083	WHL22.438943.1	Downstream	6213	Sp-Msp130
167689	Scaffold343	118345	119083	WHL22.438943.2	Downstream	6213	Sp-Msp130
167689	Scaffold343	118345	119083	WHL22.437753.0	Upstream	406	#N/A
167689	Scaffold343	118345	119083	WHL22.437753.1	Upstream	406	#N/A
167689	Scaffold343	118345	119083	WHL22.437753.2	Upstream	406	#N/A
167690	Scaffold343	119610	119926	WHL22.438943.1	Downstream	5370	Sp-Msp130
167690	Scaffold343	119610	119926	WHL22.438943.2	Downstream	5370	Sp-Msp130
167690	Scaffold343	119610	119926	WHL22.437753.0	Upstream	1671	#N/A
167690	Scaffold343	119610	119926	WHL22.437753.1	Upstream	1671	#N/A
167690	Scaffold343	119610	119926	WHL22.437753.2	Upstream	1671	#N/A
167693	Scaffold343	122308	122788	WHL22.438943.1	Downstream	2508	Sp-Msp130
167693	Scaffold343	122308	122788	WHL22.438943.2	Downstream	2508	Sp-Msp130
167693	Scaffold343	122308	122788	WHL22.437753.0	Upstream	4369	#N/A
167693	Scaffold343	122308	122788	WHL22.437753.1	Upstream	4369	#N/A
167693	Scaffold343	122308	122788	WHL22.437753.2	Upstream	4369	#N/A
167696	Scaffold343	125145	126116	WHL22.438943.1	Promoter Region	-151	Sp-Msp130
167696	Scaffold343	125145	126116	WHL22.438943.2	Promoter Region	-151	Sp-Msp130
167696	Scaffold343	125145	126116	WHL22.437753.0	Upstream	7206	#N/A
167696	Scaffold343	125145	126116	WHL22.437753.1	Upstream	7206	#N/A
167696	Scaffold343	125145	126116	WHL22.437753.2	Upstream	7206	#N/A
167708	Scaffold343	143151	143482	WHL22.438943.1	Within Gene Body	17855	Sp-Msp130
167708	Scaffold343	143151	143482	WHL22.438943.2	Within Gene Body	17855	Sp-Msp130
167709	Scaffold343	143655	144119	WHL22.438943.1	Upstream	248	Sp-Msp130
167709	Scaffold343	143655	144119	WHL22.438943.2	Upstream	248	Sp-Msp130
167731	Scaffold343	199133	199657	WHL22.438994.0	Within Gene Body	0	Sp-Msp130L
167732	Scaffold343	200258	200956	WHL22.438994.0	Within Gene Body	0	Sp-Msp130L
167737	Scaffold343	208378	209069	WHL22.438994.0	Within Gene Body	0	Sp-Msp130L
167737	Scaffold343	208378	209069	WHL22.438997.0	Downstream	7056	Sp-Msp130L
167744	Scaffold343	229432	229774	WHL22.438997.0	Upstream	2386	Sp-Msp130L
169090	Scaffold346	215287	215696	WHL22.440773.0	Within Gene Body	0	#N/A
169090	Scaffold346	215287	215696	WHL22.440773.1	Within Gene Body	0	#N/A
169619	Scaffold348	341377	342089	WHL22.443525.0	Within Gene Body	0	#N/A
170114	Scaffold35	166734	166802	WHL22.450938.0	Within Gene Body	0	#N/A
170728	Scaffold351	402767	403536	WHL22.445132.2	Within Gene Body	0	#N/A
170845	Scaffold352	77217	78956	WHL22.446073.0	Within Gene Body	0	Sp-Cara7LA
170845	Scaffold352	77217	78956	WHL22.446073.1	Within Gene Body	0	Sp-Cara7LA
170846	Scaffold352	79117	79853	WHL22.446073.0	Within Gene Body	0	Sp-Cara7LA
170846	Scaffold352	79117	79853	WHL22.446073.1	Within Gene Body	0	Sp-Cara7LA
170874	Scaffold352	127102	127497	WHL22.445697.0	Downstream	9171	#N/A
170876	Scaffold352	128647	128971	WHL22.445697.0	Downstream	7697	#N/A
170878	Scaffold352	130746	131072	WHL22.445697.0	Downstream	5596	#N/A
170880	Scaffold352	133428	133646	WHL22.445697.0	Downstream	3022	#N/A
171239	Scaffold3529	24071	24341	WHL22.446852.0	Upstream	2559	#N/A
171239	Scaffold3529	24071	24341	WHL22.446852.1	Upstream	2559	#N/A
171239	Scaffold3529	24071	24341	WHL22.446852.2	Upstream	1060	#N/A
171239	Scaffold3529	24071	24341	WHL22.446852.3	Upstream	2559	#N/A
171376	Scaffold353	371946	372469	WHL22.446974.0	Within Gene Body	0	#N/A
171376	Scaffold353	371946	372469	WHL22.447262.0	Downstream	8425	#N/A
171523	Scaffold354	100133	100289	WHL22.447715.0	Within Gene Body	0	#N/A
171671	Scaffold354	460115	461168	WHL22.469818.0	Within Gene Body	0	#N/A
171671	Scaffold354	460115	461168	WHL22.469814.0	Upstream	9183	#N/A
171675	Scaffold354	464899	465176	WHL22.469818.0	Within Gene Body	0	#N/A
172335	Scaffold356	501526	501922	WHL22.449372.0	Within Gene Body	0	#N/A
172836	Scaffold358	68356	69457	WHL22.451280.0	Within Gene Body	0	Sp-Msp130r2
172837	Scaffold358	70028	71061	WHL22.451280.0	Promoter Region	15959	Sp-Msp130r2
172837	Scaffold358	70028	71061	WHL22.451139.0	Downstream	9756	#N/A
172838	Scaffold358	72542	73913	WHL22.451280.0	Upstream	1827	Sp-Msp130r2
172838	Scaffold358	72542	73913	WHL22.451139.0	Downstream	6904	#N/A
173246	Scaffold36	162380	162583	WHL22.453188.0	Within Gene Body	0	#N/A
173246	Scaffold36	162380	162583	WHL22.453188.1	Within Gene Body	0	#N/A
173379	Scaffold36	454979	456208	WHL22.452609.1	Upstream	5268	SPU_000152
173379	Scaffold36	454979	456208	WHL22.452609.2	Upstream	5268	SPU_000152
173379	Scaffold36	454979	456208	WHL22.452609.3	Upstream	5268	SPU_000152
173544	Scaffold36	776276	776444	WHL22.453069.0	Downstream	1360	Sp-Colf_13
173544	Scaffold36	776276	776444	WHL22.453063.0	Upstream	7416	#N/A
173723	Scaffold360	227763	228074	WHL22.453308.0	Within Gene Body	0	Sp-Lrr/Igr_10
173725	Scaffold360	229795	230330	WHL22.453308.0	Within Gene Body	0	Sp-Lrr/Igr_10
173726	Scaffold360	232620	233318	WHL22.453308.0	Within Gene Body	0	Sp-Lrr/Igr_10
173727	Scaffold360	233755	234572	WHL22.453308.0	Within Gene Body	0	Sp-Lrr/Igr_10
173994	Scaffold361	143327	144748	WHL22.454455.1	Within Gene Body	0	#N/A
173997	Scaffold361	157650	158322	WHL22.454455.1	Upstream	405	#N/A
173997	Scaffold361	157650	158322	WHL22.454662.1	Downstream	3234	#N/A
174020	Scaffold361	207039	207238	WHL22.454675.0	Upstream	318	#N/A
174020	Scaffold361	207039	207238	WHL22.454697.0	Downstream	5387	#N/A
174874	Scaffold3640	15523	16246	WHL22.456908.0	Promoter Region	-145	Sp-NephL
175778	Scaffold368	126665	127213	WHL22.471859.0	Within Gene Body	0	Sp-Hypp_1984
176741	Scaffold37	1098608	1098890	WHL22.461756.0	Within Gene Body	0	#N/A
177755	Scaffold3730	25130	25640	WHL22.464965.0	Downstream	7975	#N/A
177755	Scaffold3730	25130	25640	WHL22.464814.0	Within Gene Body	0	#N/A
177755	Scaffold3730	25130	25640	WHL22.464814.1	Within Gene Body	0	#N/A
178564	Scaffold376	195145	197741	WHL22.467252.2	Within Gene Body	0	Sp-Hypp_299
178564	Scaffold376	195145	197741	WHL22.467252.3	Within Gene Body	0	Sp-Hypp_299
178564	Scaffold376	195145	197741	WHL22.467028.0	Upstream	7321	#N/A
178564	Scaffold376	195145	197741	WHL22.467028.1	Upstream	9284	#N/A
178836	Scaffold377	283100	283514	WHL22.467667.0	Within Gene Body	0	#N/A
178836	Scaffold377	283100	283514	WHL22.467667.1	Within Gene Body	0	#N/A
178837	Scaffold377	285573	285885	WHL22.467667.0	Within Gene Body	0	#N/A
178837	Scaffold377	285573	285885	WHL22.467667.1	Within Gene Body	0	#N/A
179082	Scaffold378	253374	254109	WHL22.468438.0	Within Gene Body	0	#N/A
179409	Scaffold379	397436	397947	WHL22.469654.0	Within Gene Body	0	#N/A
179547	Scaffold38	8167	8601	WHL22.469645.0	Downstream	4074	#N/A
179547	Scaffold38	8167	8601	WHL22.469645.1	Downstream	4074	#N/A
179547	Scaffold38	8167	8601	WHL22.469645.2	Downstream	4074	#N/A
179547	Scaffold38	8167	8601	WHL22.469645.4	Downstream	4074	#N/A
180593	Scaffold382	362305	362881	WHL22.472539.0	Upstream	3120	Sp-Dusp10
180593	Scaffold382	362305	362881	WHL22.472469.0	Downstream	4520	#N/A
180776	Scaffold383	71613	72291	WHL22.473071.0	Downstream	242	#N/A
180778	Scaffold383	78009	79772	WHL22.473071.0	Within Gene Body	0	#N/A
181515	Scaffold386	512324	512616	WHL22.475203.1	Within Gene Body	0	#N/A
182089	Scaffold388	200214	200265	WHL22.476970.0	Upstream	1092	Sp-Eph2
182089	Scaffold388	200214	200265	WHL22.476970.1	Upstream	1092	Sp-Eph2
182089	Scaffold388	200214	200265	WHL22.476970.2	Upstream	1092	Sp-Eph2
182089	Scaffold388	200214	200265	WHL22.476970.3	Upstream	1092	Sp-Eph2
182089	Scaffold388	200214	200265	WHL22.478156.0	Within Gene Body	0	#N/A
182097	Scaffold388	222407	222897	WHL22.478156.0	Upstream	4652	#N/A
182097	Scaffold388	222407	222897	WHL22.478158.0	Downstream	4662	#N/A
182102	Scaffold388	233314	233894	WHL22.478158.0	Within Gene Body	0	#N/A
182235	Scaffold388	667684	668947	WHL22.477016.0	Within Gene Body	0	#N/A
182235	Scaffold388	667684	668947	WHL22.477016.1	Within Gene Body	0	#N/A
182235	Scaffold388	667684	668947	WHL22.477016.2	Within Gene Body	0	#N/A
182640	Scaffold389	743815	745220	WHL22.490709.0	Within Gene Body	-812	#N/A
182640	Scaffold389	743815	745220	WHL22.490691.0	Upstream	399	#N/A
182663	Scaffold389	803424	803584	WHL22.490747.0	Within Gene Body	0	#N/A
182663	Scaffold389	803424	803584	WHL22.490756.0	Downstream	3322	#N/A
182954	Scaffold39	603624	603695	WHL22.478923.0	Within Gene Body	0	#N/A
182954	Scaffold39	603624	603695	WHL22.478968.0	Downstream	3696	#N/A
182954	Scaffold39	603624	603695	WHL22.478918.0	Upstream	4249	#N/A
182954	Scaffold39	603624	603695	WHL22.478918.1	Upstream	4249	#N/A
183137	Scaffold39	1210197	1210517	WHL22.478743.0	Within Gene Body	0	#N/A
183137	Scaffold39	1210197	1210517	WHL22.478737.0	Upstream	6829	#N/A
183335	Scaffold391	12151	12382	WHL22.482334.0	Within Gene Body	0	#N/A
183539	Scaffold391	475451	475604	WHL22.480581.2	Within Gene Body	0	#N/A
183539	Scaffold391	475451	475604	WHL22.480580.0	Within Gene Body	0	#N/A
183539	Scaffold391	475451	475604	WHL22.480580.1	Within Gene Body	0	#N/A
183570	Scaffold391	552300	552367	WHL22.480581.2	Upstream	8407	#N/A
183570	Scaffold391	552300	552367	WHL22.478999.0	Downstream	4276	#N/A
183570	Scaffold391	552300	552367	WHL22.478987.0	Within Gene Body	0	#N/A
183722	Scaffold392	93393	94231	WHL22.479645.0	Downstream	795	#N/A
184555	Scaffold396	191226	191693	WHL22.482509.0	Within Gene Body	0	#N/A
185203	Scaffold3983	12365	12954	WHL22.485267.0	Upstream	204	Sp-Atub4
185203	Scaffold3983	12365	12954	WHL22.485267.1	Upstream	204	Sp-Atub4
185203	Scaffold3983	12365	12954	WHL22.484184.0	Downstream	3814	#N/A
185247	Scaffold3987	49910	50366	WHL22.484627.0	Upstream	2451	#N/A
185247	Scaffold3987	49910	50366	WHL22.484628.1	Upstream	1349	#N/A
185943	Scaffold4	1399731	1400405	WHL22.535849.0	Upstream	3986	#N/A
185943	Scaffold4	1399731	1400405	WHL22.535857.0	Upstream	530	#N/A
186251	Scaffold40	583018	583055	WHL22.486965.0	Within Gene Body	0	#N/A
186251	Scaffold40	583018	583055	WHL22.486965.1	Within Gene Body	0	#N/A
186251	Scaffold40	583018	583055	WHL22.486965.2	Within Gene Body	0	#N/A
186251	Scaffold40	583018	583055	WHL22.486965.3	Within Gene Body	0	#N/A
186599	Scaffold400	530054	530726	WHL22.487602.0	Downstream	8176	#N/A
186599	Scaffold400	530054	530726	WHL22.487566.1	Within Gene Body	0	#N/A
186599	Scaffold400	530054	530726	WHL22.487566.2	Within Gene Body	0	#N/A
186599	Scaffold400	530054	530726	WHL22.487599.0	Within Gene Body	0	#N/A
187123	Scaffold402	390902	391508	WHL22.488736.0	Within Gene Body	0	#N/A
187123	Scaffold402	390902	391508	WHL22.488736.1	Within Gene Body	0	#N/A
187123	Scaffold402	390902	391508	WHL22.488736.2	Within Gene Body	0	#N/A
187164	Scaffold4023	25368	25537	WHL22.488529.1	Within Gene Body	0	#N/A
187526	Scaffold404	463544	463700	WHL22.489338.0	Within Gene Body	0	#N/A
187526	Scaffold404	463544	463700	WHL22.489338.1	Within Gene Body	0	#N/A
187526	Scaffold404	463544	463700	WHL22.489340.0	Upstream	6592	#N/A
187709	Scaffold405	261470	261988	WHL22.490032.0	Downstream	305	#N/A
188224	Scaffold407	107442	107606	WHL22.491357.1	Downstream	7779	#N/A
189256	Scaffold411	16552	17005	WHL22.495958.0	Within Gene Body	0	#N/A
189256	Scaffold411	16552	17005	WHL22.495958.1	Within Gene Body	0	#N/A
189257	Scaffold411	17371	18775	WHL22.495958.0	Within Gene Body	0	#N/A
189257	Scaffold411	17371	18775	WHL22.495958.1	Within Gene Body	0	#N/A
190340	Scaffold416	274438	274670	WHL22.498638.0	Upstream	5827	#N/A
190340	Scaffold416	274438	274670	WHL22.498641.0	Within Gene Body	0	#N/A
191024	Scaffold419	182543	184709	WHL22.500228.0	Downstream	6145	#N/A
191024	Scaffold419	182543	184709	WHL22.500228.1	Downstream	6145	#N/A
191024	Scaffold419	182543	184709	WHL22.500215.0	Promoter Region	-233	#N/A
191025	Scaffold419	185088	185459	WHL22.500228.0	Downstream	5395	#N/A
191025	Scaffold419	185088	185459	WHL22.500228.1	Downstream	5395	#N/A
191025	Scaffold419	185088	185459	WHL22.500215.0	Within Gene Body	0	#N/A
191035	Scaffold419	216267	216422	WHL22.500352.0	Within Gene Body	0	#N/A
191035	Scaffold419	216267	216422	WHL22.500352.1	Within Gene Body	0	#N/A
191035	Scaffold419	216267	216422	WHL22.500352.2	Within Gene Body	0	#N/A
191389	Scaffold420	84375	85816	WHL22.501386.0	Within Gene Body	0	Sp-Hypp_929
191390	Scaffold420	86240	86953	WHL22.501386.0	Within Gene Body	0	Sp-Hypp_929
191476	Scaffold420	283213	283464	WHL22.506111.0	Within Gene Body	0	#N/A
191476	Scaffold420	283213	283464	WHL22.506486.0	Downstream	8385	#N/A
192395	Scaffold424	296610	297584	WHL22.503644.0	Within Gene Body	0	Sp-Tbr
192395	Scaffold424	296610	297584	WHL22.506134.0	Upstream	5361	#N/A
192396	Scaffold424	297754	298470	WHL22.503644.0	Within Gene Body	0	Sp-Tbr
192396	Scaffold424	297754	298470	WHL22.506134.0	Upstream	6505	#N/A
192659	Scaffold425	495190	495531	WHL22.504531.2	Within Gene Body	0	#N/A
192659	Scaffold425	495190	495531	WHL22.504531.5	Within Gene Body	0	#N/A
193310	Scaffold428	78925	81897	WHL22.505560.3	Downstream	9974	#N/A
193460	Scaffold429	179148	179463	WHL22.506689.0	Within Gene Body	0	#N/A
193779	Scaffold43	279641	279788	WHL22.507273.0	Within Gene Body	0	#N/A
193779	Scaffold43	279641	279788	WHL22.507275.0	Downstream	8245	#N/A
193796	Scaffold43	314572	314670	WHL22.507300.0	Within Gene Body	0	#N/A
193796	Scaffold43	314572	314670	WHL22.507296.0	Upstream	3511	#N/A
194293	Scaffold431	198178	198582	WHL22.508717.0	Within Gene Body	0	#N/A
194293	Scaffold431	198178	198582	WHL22.508782.0	Downstream	1703	#N/A
194293	Scaffold431	198178	198582	WHL22.508782.1	Downstream	1703	#N/A
194555	Scaffold432	327212	327831	WHL22.509802.2	Within Gene Body	0	#N/A
194556	Scaffold432	330995	331222	WHL22.509802.2	Within Gene Body	0	#N/A
195686	Scaffold438	102797	102888	WHL22.511945.0	Within Gene Body	0	#N/A
195686	Scaffold438	102797	102888	WHL22.511945.1	Within Gene Body	0	#N/A
196161	Scaffold44	103917	104257	WHL22.514835.0	Within Gene Body	0	#N/A
196161	Scaffold44	103917	104257	WHL22.514835.1	Within Gene Body	0	#N/A
196161	Scaffold44	103917	104257	WHL22.514835.2	Within Gene Body	0	#N/A
196161	Scaffold44	103917	104257	WHL22.514835.3	Within Gene Body	0	#N/A
196237	Scaffold44	341364	341609	WHL22.513327.1	Within Gene Body	0	#N/A
196250	Scaffold44	361232	362244	WHL22.513324.0	Downstream	985	#N/A
196252	Scaffold44	363058	363159	WHL22.513324.0	Downstream	70	#N/A
196326	Scaffold44	569217	569421	WHL22.513496.0	Within Gene Body	-61	#N/A
196326	Scaffold44	569217	569421	WHL22.513477.0	Upstream	7225	#N/A
196326	Scaffold44	569217	569421	WHL22.513397.0	Upstream	1078	#N/A
196816	Scaffold441	165942	167993	WHL22.516081.0	Promoter Region	-1370	#N/A
196816	Scaffold441	165942	167993	WHL22.516081.1	Promoter Region	-1370	#N/A
196816	Scaffold441	165942	167993	WHL22.516081.2	Promoter Region	-1643	#N/A
197088	Scaffold443	78911	79356	WHL22.516286.0	Upstream	2087	#N/A
197088	Scaffold443	78911	79356	WHL22.516286.1	Upstream	2087	#N/A
197707	Scaffold4453	18107	19235	WHL22.518124.0	Downstream	4497	Sp-Sm30b
197707	Scaffold4453	18107	19235	WHL22.518121.0	Promoter Region	4588	Sp-Sm30C
197710	Scaffold4453	22807	24009	WHL22.518124.0	Within Gene Body	-925	Sp-Sm30b
197710	Scaffold4453	22807	24009	WHL22.518121.0	Upstream	4166	Sp-Sm30C
197710	Scaffold4453	22807	24009	WHL22.518127.0	Downstream	6722	#N/A
197711	Scaffold4453	25613	26882	WHL22.518124.0	Promoter Region	1881	Sp-Sm30b
197711	Scaffold4453	25613	26882	WHL22.518121.0	Upstream	6972	Sp-Sm30C
197711	Scaffold4453	25613	26882	WHL22.518127.0	Downstream	3849	#N/A
197715	Scaffold4453	33796	34074	WHL22.518124.0	Upstream	7883	Sp-Sm30b
197715	Scaffold4453	33796	34074	WHL22.518127.0	Upstream	1165	#N/A
197716	Scaffold4453	34456	35630	WHL22.518124.0	Upstream	8543	Sp-Sm30b
197716	Scaffold4453	34456	35630	WHL22.518127.0	Upstream	1825	#N/A
197890	Scaffold447	196362	196627	WHL22.518203.0	Within Gene Body	0	#N/A
197890	Scaffold447	196362	196627	WHL22.518215.0	Downstream	5051	#N/A
198068	Scaffold448	144090	145137	WHL22.518887.1	Within Gene Body	0	#N/A
198068	Scaffold448	144090	145137	WHL22.518887.4	Upstream	8113	#N/A
198068	Scaffold448	144090	145137	WHL22.518887.7	Within Gene Body	0	#N/A
198068	Scaffold448	144090	145137	WHL22.518887.8	Within Gene Body	0	#N/A
198531	Scaffold45	554421	555175	WHL22.520531.0	Downstream	7074	#N/A
198648	Scaffold45	901279	901813	WHL22.520612.0	Within Gene Body	0	#N/A
198673	Scaffold45	945307	945478	WHL22.520615.0	Within Gene Body	0	Sp-Tmem26_3
198674	Scaffold45	947219	947376	WHL22.520615.0	Within Gene Body	0	Sp-Tmem26_3
198676	Scaffold45	948327	948720	WHL22.520615.0	Within Gene Body	0	Sp-Tmem26_3
198692	Scaffold45	976945	977326	WHL22.520615.0	Within Gene Body	0	Sp-Tmem26_3
198692	Scaffold45	976945	977326	WHL22.520655.0	Downstream	5956	#N/A
198692	Scaffold45	976945	977326	WHL22.520655.1	Downstream	5956	#N/A
198692	Scaffold45	976945	977326	WHL22.520655.2	Downstream	5956	#N/A
198693	Scaffold45	977658	978137	WHL22.520615.0	Within Gene Body	0	Sp-Tmem26_3
198693	Scaffold45	977658	978137	WHL22.520655.0	Downstream	5145	#N/A
198693	Scaffold45	977658	978137	WHL22.520655.1	Downstream	5145	#N/A
198693	Scaffold45	977658	978137	WHL22.520655.2	Downstream	5145	#N/A
198698	Scaffold45	990718	990831	WHL22.520615.0	Upstream	7686	Sp-Tmem26_3
198698	Scaffold45	990718	990831	WHL22.520655.0	Within Gene Body	0	#N/A
198698	Scaffold45	990718	990831	WHL22.520655.1	Within Gene Body	0	#N/A
198698	Scaffold45	990718	990831	WHL22.520655.2	Within Gene Body	0	#N/A
198971	Scaffold450	604166	604620	WHL22.521135.0	Upstream	7387	#N/A
199799	Scaffold454	172704	172933	WHL22.523516.1	Within Gene Body	0	#N/A
199816	Scaffold454	214535	214972	WHL22.523516.1	Within Gene Body	0	#N/A
199824	Scaffold454	225574	226039	WHL22.523516.1	Upstream	8522	#N/A
200011	Scaffold455	202925	203177	WHL22.523900.1	Within Gene Body	0	#N/A
200011	Scaffold455	202925	203177	WHL22.523900.2	Within Gene Body	0	#N/A
200226	Scaffold456	68635	69226	WHL22.524282.2	Downstream	558	Sp-Hypp_701
201334	Scaffold460	428216	428574	WHL22.527816.0	Within Gene Body	0	Sp-Nadsyn1_2
201744	Scaffold462	406144	406453	WHL22.529181.0	Within Gene Body	0	Sp-Rhogap24l2
201747	Scaffold462	408817	409949	WHL22.529181.0	Within Gene Body	0	Sp-Rhogap24l2
201755	Scaffold462	428635	429620	WHL22.529181.0	Within Gene Body	0	Sp-Rhogap24l2
202079	Scaffold463	495838	496100	WHL22.537171.0	Within Gene Body	0	#N/A
202079	Scaffold463	495838	496100	WHL22.537171.1	Within Gene Body	0	#N/A
202200	Scaffold464	123334	124570	WHL22.529796.0	Downstream	600	#N/A
202200	Scaffold464	123334	124570	WHL22.529784.0	Upstream	9298	#N/A
202200	Scaffold464	123334	124570	WHL22.529793.0	Promoter Region	664	#N/A
202200	Scaffold464	123334	124570	WHL22.529787.0	Upstream	6839	#N/A
202200	Scaffold464	123334	124570	WHL22.529800.0	Downstream	2577	#N/A
202222	Scaffold464	156861	157200	WHL22.529855.1	Downstream	6551	#N/A
202251	Scaffold464	220589	220861	WHL22.529855.1	Within Gene Body	0	#N/A
202306	Scaffold464	349113	349325	WHL22.529967.0	Within Gene Body	0	#N/A
202306	Scaffold464	349113	349325	WHL22.529967.2	Within Gene Body	0	#N/A
202524	Scaffold465	164055	164189	WHL22.530537.0	Within Gene Body	0	#N/A
202524	Scaffold465	164055	164189	WHL22.530550.0	Downstream	4925	#N/A
202524	Scaffold465	164055	164189	WHL22.530550.1	Downstream	4925	#N/A
202557	Scaffold465	272704	273852	WHL22.530976.0	Within Gene Body	0	Sp-Schip1
202557	Scaffold465	272704	273852	WHL22.530976.1	Within Gene Body	0	Sp-Schip1
202557	Scaffold465	272704	273852	WHL22.530976.3	Downstream	777	Sp-Schip1
203532	Scaffold47	43625	43712	WHL22.532972.0	Within Gene Body	0	#N/A
203532	Scaffold47	43625	43712	WHL22.532960.0	Upstream	2763	#N/A
204280	Scaffold472	431979	432864	WHL22.535098.0	Within Gene Body	0	SPU_007098
204288	Scaffold472	443811	444342	WHL22.535098.0	Within Gene Body	0	SPU_007098
204415	Scaffold473	220524	220591	WHL22.535265.0	Within Gene Body	0	Sp-Fam21a
204415	Scaffold473	220524	220591	WHL22.535265.1	Within Gene Body	0	Sp-Fam21a
204766	Scaffold474	507096	508601	WHL22.538507.0	Upstream	2741	#N/A
204766	Scaffold474	507096	508601	WHL22.538507.1	Upstream	3428	#N/A
204766	Scaffold474	507096	508601	WHL22.538507.2	Within Gene Body	0	#N/A
204766	Scaffold474	507096	508601	WHL22.538507.3	Within Gene Body	0	#N/A
204766	Scaffold474	507096	508601	WHL22.538507.4	Within Gene Body	0	#N/A
205310	Scaffold477	24332	24423	WHL22.538155.0	Upstream	9038	#N/A
205310	Scaffold477	24332	24423	WHL22.538160.1	Downstream	3277	#N/A
205462	Scaffold477	408288	411500	WHL22.538480.0	Within Gene Body	0	#N/A
205468	Scaffold477	425533	443307	WHL22.538597.0	Promoter Region	-4349	#N/A
205468	Scaffold477	425533	443307	WHL22.538597.1	Promoter Region	-4349	#N/A
205655	Scaffold478	249568	249758	WHL22.545917.0	Upstream	6600	#N/A
205655	Scaffold478	249568	249758	WHL22.545917.1	Upstream	6600	#N/A
205655	Scaffold478	249568	249758	WHL22.545932.0	Within Gene Body	0	#N/A
205655	Scaffold478	249568	249758	WHL22.545934.0	Downstream	2737	#N/A
205690	Scaffold478	317102	317810	WHL22.546028.0	Upstream	7540	#N/A
205690	Scaffold478	317102	317810	WHL22.546061.0	Downstream	2346	#N/A
205690	Scaffold478	317102	317810	WHL22.546061.1	Downstream	4378	#N/A
205690	Scaffold478	317102	317810	WHL22.546040.0	Within Gene Body	0	#N/A
205690	Scaffold478	317102	317810	WHL22.546040.1	Within Gene Body	0	#N/A
205886	Scaffold478	668891	669291	WHL22.539374.0	Within Gene Body	0	#N/A
205888	Scaffold478	669778	670564	WHL22.539374.0	Within Gene Body	0	#N/A
206312	Scaffold48	437502	437707	WHL22.540364.0	Downstream	8481	#N/A
206318	Scaffold48	452662	452758	WHL22.540364.0	Upstream	2074	#N/A
206449	Scaffold48	907275	907570	WHL22.540942.0	Within Gene Body	0	#N/A
206547	Scaffold480	39958	41562	WHL22.541277.0	Within Gene Body	0	Sp-Coro2b
206547	Scaffold480	39958	41562	WHL22.541277.1	Within Gene Body	0	Sp-Coro2b
206547	Scaffold480	39958	41562	WHL22.541277.2	Within Gene Body	0	Sp-Coro2b
206547	Scaffold480	39958	41562	WHL22.541277.3	Promoter Region	-1382	Sp-Coro2b
206605	Scaffold480	169415	170108	WHL22.541378.0	Upstream	1495	#N/A
206605	Scaffold480	169415	170108	WHL22.541402.0	Downstream	3599	#N/A
206659	Scaffold480	303476	303608	WHL22.541474.0	Within Gene Body	0	#N/A
206659	Scaffold480	303476	303608	WHL22.547796.0	Downstream	2626	#N/A
207201	Scaffold483	364085	364438	WHL22.543433.0	Downstream	137	#N/A
207617	Scaffold485	235638	236129	WHL22.544208.0	Within Gene Body	0	#N/A
207751	Scaffold485	525708	526520	WHL22.544732.0	Within Gene Body	0	Sp-Hypp_1083
208046	Scaffold487	212154	212611	WHL22.546585.0	Upstream	9039	#N/A
208046	Scaffold487	212154	212611	WHL22.546643.0	Downstream	6707	#N/A
208276	Scaffold489	160866	161498	WHL22.546217.0	Within Gene Body	0	#N/A
208415	Scaffold489	436864	437323	WHL22.548599.4	Within Gene Body	0	#N/A
208415	Scaffold489	436864	437323	WHL22.548599.5	Within Gene Body	0	#N/A
208508	Scaffold489	586945	587913	WHL22.546681.0	Within Gene Body	0	Sp-Rhop2
208508	Scaffold489	586945	587913	WHL22.546687.0	Downstream	2151	SPU_016346
208808	Scaffold49	553957	555919	WHL22.553365.0	Downstream	3771	Sp-Evi5
209213	Scaffold491	224899	225638	WHL22.567385.0	Within Gene Body	0	#N/A
209213	Scaffold491	224899	225638	WHL22.567329.0	Upstream	5552	#N/A
209237	Scaffold491	290652	291523	WHL22.567705.1	Within Gene Body	0	#N/A
209237	Scaffold491	290652	291523	WHL22.567705.3	Within Gene Body	0	#N/A
209237	Scaffold491	290652	291523	WHL22.567705.4	Within Gene Body	0	#N/A
209237	Scaffold491	290652	291523	WHL22.567705.5	Within Gene Body	0	#N/A
210364	Scaffold499	88321	89249	WHL22.552472.0	Promoter Region	-375	#N/A
210364	Scaffold499	88321	89249	WHL22.552472.1	Promoter Region	-375	#N/A
210364	Scaffold499	88321	89249	WHL22.552472.2	Promoter Region	-375	#N/A
210365	Scaffold499	89434	90603	WHL22.552472.0	Within Gene Body	0	#N/A
210365	Scaffold499	89434	90603	WHL22.552472.1	Within Gene Body	0	#N/A
210365	Scaffold499	89434	90603	WHL22.552472.2	Within Gene Body	0	#N/A
210373	Scaffold499	102551	103112	WHL22.552472.0	Within Gene Body	0	#N/A
210373	Scaffold499	102551	103112	WHL22.552472.1	Within Gene Body	0	#N/A
210373	Scaffold499	102551	103112	WHL22.552472.2	Within Gene Body	0	#N/A
210399	Scaffold499	147980	148465	WHL22.552472.0	Within Gene Body	0	#N/A
210399	Scaffold499	147980	148465	WHL22.552472.1	Within Gene Body	0	#N/A
210399	Scaffold499	147980	148465	WHL22.552472.2	Within Gene Body	0	#N/A
210399	Scaffold499	147980	148465	WHL22.552472.3	Downstream	8811	#N/A
210399	Scaffold499	147980	148465	WHL22.552472.4	Downstream	8811	#N/A
210411	Scaffold499	162628	162930	WHL22.552472.0	Within Gene Body	0	#N/A
210411	Scaffold499	162628	162930	WHL22.552472.1	Within Gene Body	0	#N/A
210411	Scaffold499	162628	162930	WHL22.552472.2	Within Gene Body	0	#N/A
210411	Scaffold499	162628	162930	WHL22.552472.3	Within Gene Body	0	#N/A
210411	Scaffold499	162628	162930	WHL22.552472.4	Within Gene Body	0	#N/A
210411	Scaffold499	162628	162930	WHL22.552472.5	Downstream	1829	#N/A
210471	Scaffold499	361957	362207	WHL22.552472.0	Within Gene Body	0	#N/A
210471	Scaffold499	361957	362207	WHL22.552472.1	Within Gene Body	0	#N/A
210471	Scaffold499	361957	362207	WHL22.552472.2	Within Gene Body	0	#N/A
210471	Scaffold499	361957	362207	WHL22.552472.3	Within Gene Body	0	#N/A
210471	Scaffold499	361957	362207	WHL22.552472.4	Within Gene Body	0	#N/A
210471	Scaffold499	361957	362207	WHL22.552472.5	Within Gene Body	0	#N/A
210471	Scaffold499	361957	362207	WHL22.552472.6	Within Gene Body	0	#N/A
210549	Scaffold499	556518	556642	WHL22.552147.0	Within Gene Body	0	#N/A
210727	Scaffold5	407116	407618	WHL22.552587.2	Downstream	9481	Sp-Fgd4
210727	Scaffold5	407116	407618	WHL22.552530.0	Within Gene Body	0	#N/A
210727	Scaffold5	407116	407618	WHL22.552530.1	Within Gene Body	0	#N/A
210769	Scaffold5	473722	474546	WHL22.552587.2	Within Gene Body	0	Sp-Fgd4
210769	Scaffold5	473722	474546	WHL22.552587.3	Within Gene Body	0	Sp-Fgd4
210769	Scaffold5	473722	474546	WHL22.552587.4	Within Gene Body	0	Sp-Fgd4
210871	Scaffold5	740024	740364	WHL22.552532.0	Within Gene Body	0	#N/A
210874	Scaffold5	741454	741966	WHL22.552532.0	Within Gene Body	0	#N/A
210882	Scaffold5	752361	752704	WHL22.552532.0	Within Gene Body	0	#N/A
211225	Scaffold5	1734595	1735021	WHL22.553702.0	Within Gene Body	0	#N/A
211476	Scaffold50	229534	229834	WHL22.554631.0	Within Gene Body	0	#N/A
211476	Scaffold50	229534	229834	WHL22.554631.1	Within Gene Body	0	#N/A
211476	Scaffold50	229534	229834	WHL22.554631.2	Within Gene Body	0	#N/A
211920	Scaffold500	201434	201566	WHL22.555279.1	Within Gene Body	0	#N/A
212430	Scaffold502	378000	378696	WHL22.557017.0	Within Gene Body	0	#N/A
212430	Scaffold502	378000	378696	WHL22.557017.1	Within Gene Body	0	#N/A
212996	Scaffold505	125235	125612	WHL22.557504.0	Within Gene Body	0	Sp-Plekha1
212996	Scaffold505	125235	125612	WHL22.557504.1	Within Gene Body	0	Sp-Plekha1
212996	Scaffold505	125235	125612	WHL22.557504.2	Within Gene Body	0	Sp-Plekha1
213419	Scaffold507	259431	259944	WHL22.558969.0	Within Gene Body	0	#N/A
213647	Scaffold509	294539	294680	WHL22.559713.0	Downstream	6163	SPU_022115
213669	Scaffold509	324456	324899	WHL22.559713.0	Within Gene Body	0	SPU_022115
215205	Scaffold516	132756	132842	WHL22.564445.0	Within Gene Body	0	#N/A
215658	Scaffold518	506569	523592	WHL22.598028.0	Promoter Region	-2089	#N/A
216435	Scaffold520	286138	286564	WHL22.567302.0	Downstream	4339	#N/A
216522	Scaffold520	455676	456133	WHL22.567470.0	Within Gene Body	0	SPU_003574
216562	Scaffold520	518035	518845	WHL22.567485.0	Upstream	7896	Sp-Nk7
216580	Scaffold520	555250	556090	WHL22.567494.0	Within Gene Body	0	#N/A
216604	Scaffold520	598147	599027	WHL22.567681.0	Downstream	8525	#N/A
216604	Scaffold520	598147	599027	WHL22.567681.1	Downstream	8525	#N/A
216604	Scaffold520	598147	599027	WHL22.567681.3	Downstream	8525	#N/A
216604	Scaffold520	598147	599027	WHL22.567681.4	Downstream	8525	#N/A
216610	Scaffold520	617280	617437	WHL22.567681.0	Within Gene Body	0	#N/A
216610	Scaffold520	617280	617437	WHL22.567681.1	Within Gene Body	0	#N/A
216610	Scaffold520	617280	617437	WHL22.567681.3	Within Gene Body	0	#N/A
216610	Scaffold520	617280	617437	WHL22.567681.4	Within Gene Body	0	#N/A
216801	Scaffold521	515867	516019	WHL22.568755.0	Within Gene Body	0	#N/A
216801	Scaffold521	515867	516019	WHL22.568755.1	Within Gene Body	0	#N/A
216801	Scaffold521	515867	516019	WHL22.568755.3	Downstream	145	#N/A
217712	Scaffold527	249617	249730	WHL22.571011.1	Within Gene Body	0	#N/A
219265	Scaffold535	386822	387299	WHL22.576155.0	Within Gene Body	0	Sp-Hypp_2436
219265	Scaffold535	386822	387299	WHL22.576222.1	Downstream	9454	#N/A
220760	Scaffold541	524669	525031	WHL22.580001.0	Within Gene Body	0	#N/A
220792	Scaffold542	68926	69169	WHL22.580025.0	Within Gene Body	0	#N/A
220792	Scaffold542	68926	69169	WHL22.580025.2	Within Gene Body	0	#N/A
222530	Scaffold55	598902	599148	WHL22.714546.0	Downstream	4121	#N/A
223044	Scaffold551	341732	342234	WHL22.585972.0	Upstream	3806	#N/A
223044	Scaffold551	341732	342234	WHL22.585939.2	Within Gene Body	0	#N/A
223044	Scaffold551	341732	342234	WHL22.585939.3	Within Gene Body	0	#N/A
223073	Scaffold551	459748	459857	WHL22.585789.0	Within Gene Body	0	#N/A
223073	Scaffold551	459748	459857	WHL22.585789.2	Within Gene Body	0	#N/A
223137	Scaffold552	60696	63801	WHL22.586017.0	Within Gene Body	15955	#N/A
223137	Scaffold552	60696	63801	WHL22.586042.1	Downstream	653	#N/A
223409	Scaffold552	651394	653747	WHL22.586232.0	Within Gene Body	0	#N/A
223409	Scaffold552	651394	653747	WHL22.586232.1	Within Gene Body	0	#N/A
223473	Scaffold553	68244	68573	WHL22.586453.0	Downstream	2848	Sp-Nxn_1
223473	Scaffold553	68244	68573	WHL22.586444.0	Upstream	8074	#N/A
223473	Scaffold553	68244	68573	WHL22.586447.0	Within Gene Body	4579	#N/A
223636	Scaffold554	207256	207482	WHL22.587062.0	Upstream	6330	#N/A
223680	Scaffold554	379171	379576	WHL22.591708.0	Within Gene Body	0	#N/A
223680	Scaffold554	379171	379576	WHL22.591708.1	Within Gene Body	0	#N/A
223680	Scaffold554	379171	379576	WHL22.591711.0	Downstream	5767	#N/A
223680	Scaffold554	379171	379576	WHL22.590609.0	Upstream	8736	#N/A
224410	Scaffold559	286379	286775	WHL22.589063.0	Within Gene Body	0	Sp-Col4a2f
224410	Scaffold559	286379	286775	WHL22.589063.1	Within Gene Body	0	Sp-Col4a2f
224579	Scaffold56	229870	230246	WHL22.589307.0	Within Gene Body	0	Sp-PlexA4_2
224579	Scaffold56	229870	230246	WHL22.589307.1	Within Gene Body	0	Sp-PlexA4_2
224883	Scaffold56	1011135	1011289	WHL22.590266.1	Within Gene Body	0	#N/A
224883	Scaffold56	1011135	1011289	WHL22.590684.0	Downstream	4969	#N/A
224883	Scaffold56	1011135	1011289	WHL22.590684.1	Downstream	4969	#N/A
225966	Scaffold565	290315	290452	WHL22.592878.0	Within Gene Body	0	#N/A
225966	Scaffold565	290315	290452	WHL22.592878.1	Within Gene Body	0	#N/A
226174	Scaffold566	79850	80383	WHL22.593454.1	Within Gene Body	0	Sp-Traf7
226174	Scaffold566	79850	80383	WHL22.593273.3	Upstream	9226	#N/A
226175	Scaffold566	80942	81281	WHL22.593454.1	Within Gene Body	0	Sp-Traf7
226193	Scaffold566	112616	113314	WHL22.593454.1	Within Gene Body	0	Sp-Traf7
226194	Scaffold566	114453	114903	WHL22.593454.1	Within Gene Body	0	Sp-Traf7
226228	Scaffold566	173585	174195	WHL22.593454.1	Within Gene Body	0	Sp-Traf7
226236	Scaffold566	181908	183996	WHL22.593454.1	Within Gene Body	0	Sp-Traf7
226249	Scaffold566	204804	204953	WHL22.593454.1	Upstream	6975	Sp-Traf7
226507	Scaffold568	28820	29127	WHL22.594475.3	Within Gene Body	0	#N/A
226695	Scaffold568	423014	425108	WHL22.594692.0	Within Gene Body	0	#N/A
226720	Scaffold568	488615	488756	WHL22.594767.0	Within Gene Body	0	#N/A
226720	Scaffold568	488615	488756	WHL22.594767.1	Within Gene Body	0	#N/A
227381	Scaffold57	834374	834550	WHL22.602206.0	Downstream	9658	#N/A
227381	Scaffold57	834374	834550	WHL22.602206.1	Downstream	9658	#N/A
227381	Scaffold57	834374	834550	WHL22.602191.0	Downstream	4695	#N/A
227763	Scaffold570	284814	285001	WHL22.596462.0	Within Gene Body	0	#N/A
228206	Scaffold573	117066	118472	WHL22.597749.0	Within Gene Body	0	#N/A
229516	Scaffold58	393603	394084	WHL22.620611.0	Within Gene Body	0	Sp-Slc4a11
229553	Scaffold58	512092	512550	WHL22.621366.0	Within Gene Body	0	#N/A
229567	Scaffold58	544767	545185	WHL22.621366.0	Within Gene Body	0	#N/A
229573	Scaffold58	560400	561167	WHL22.621366.0	Within Gene Body	0	#N/A
229574	Scaffold58	561610	561992	WHL22.621366.0	Within Gene Body	0	#N/A
230102	Scaffold583	264461	264764	WHL22.602754.0	Within Gene Body	0	#N/A
230102	Scaffold583	264461	264764	WHL22.602754.3	Within Gene Body	0	#N/A
230644	Scaffold588	99328	99665	WHL22.604172.0	Downstream	6893	#N/A
230839	Scaffold589	329122	329739	WHL22.604820.0	Within Gene Body	0	#N/A
231307	Scaffold590	56241	56353	WHL22.605638.0	Within Gene Body	0	#N/A
231307	Scaffold590	56241	56353	WHL22.605638.3	Downstream	5542	#N/A
231360	Scaffold590	203768	204234	WHL22.605789.0	Within Gene Body	0	#N/A
231360	Scaffold590	203768	204234	WHL22.605782.0	Upstream	5669	#N/A
231360	Scaffold590	203768	204234	WHL22.605800.0	Downstream	8577	#N/A
231373	Scaffold590	237446	237934	WHL22.605748.0	Downstream	7735	#N/A
232241	Scaffold5953	11564	11743	WHL22.608229.0	Within Gene Body	0	Sp-Dnajb1
232241	Scaffold5953	11564	11743	WHL22.608201.0	Upstream	8283	#N/A
232241	Scaffold5953	11564	11743	WHL22.608231.0	Downstream	8747	#N/A
232473	Scaffold597	439286	439442	WHL22.609245.0	Within Gene Body	0	#N/A
232473	Scaffold597	439286	439442	WHL22.609245.2	Within Gene Body	0	#N/A
232473	Scaffold597	439286	439442	WHL22.609245.3	Within Gene Body	0	#N/A
232473	Scaffold597	439286	439442	WHL22.609245.4	Within Gene Body	0	#N/A
232533	Scaffold597	563079	563388	WHL22.608734.1	Within Gene Body	0	#N/A
233175	Scaffold6	521949	523096	WHL22.620148.0	Downstream	3503	#N/A
233175	Scaffold6	521949	523096	WHL22.620148.1	Downstream	3503	#N/A
233175	Scaffold6	521949	523096	WHL22.620148.2	Downstream	9582	#N/A
233175	Scaffold6	521949	523096	WHL22.620148.3	Downstream	9582	#N/A
233175	Scaffold6	521949	523096	WHL22.620148.4	Downstream	9582	#N/A
233175	Scaffold6	521949	523096	WHL22.619773.1	Upstream	5403	#N/A
233854	Scaffold601	208879	209061	WHL22.612526.0	Downstream	7291	#N/A
233854	Scaffold601	208879	209061	WHL22.612521.0	Within Gene Body	0	#N/A
234935	Scaffold608	84034	84215	WHL22.615101.1	Within Gene Body	0	#N/A
234935	Scaffold608	84034	84215	WHL22.615101.3	Within Gene Body	0	#N/A
234935	Scaffold608	84034	84215	WHL22.615101.6	Within Gene Body	0	#N/A
234935	Scaffold608	84034	84215	WHL22.615101.7	Within Gene Body	0	#N/A
235703	Scaffold611	78992	79245	WHL22.617312.0	Within Gene Body	0	#N/A
235703	Scaffold611	78992	79245	WHL22.617312.1	Within Gene Body	0	#N/A
235703	Scaffold611	78992	79245	WHL22.617312.2	Within Gene Body	0	#N/A
235987	Scaffold613	79745	79916	WHL22.619353.4	Within Gene Body	0	#N/A
235987	Scaffold613	79745	79916	WHL22.619352.0	Upstream	3561	#N/A
236005	Scaffold613	187938	188039	WHL22.618029.1	Within Gene Body	0	#N/A
236185	Scaffold614	240136	240665	WHL22.618661.0	Within Gene Body	0	#N/A
236664	Scaffold617	143593	144064	WHL22.619971.0	Downstream	5316	#N/A
237259	Scaffold62	374654	375956	WHL22.621027.0	Upstream	1184	#N/A
237259	Scaffold62	374654	375956	WHL22.621027.1	Upstream	1184	#N/A
237259	Scaffold62	374654	375956	WHL22.621478.0	Within Gene Body	-149	#N/A
237259	Scaffold62	374654	375956	WHL22.621478.1	Within Gene Body	-149	#N/A
237260	Scaffold62	376851	384732	WHL22.621027.0	Upstream	3381	#N/A
237260	Scaffold62	376851	384732	WHL22.621027.1	Upstream	3381	#N/A
237260	Scaffold62	376851	384732	WHL22.621478.0	Promoter Region	2048	#N/A
237260	Scaffold62	376851	384732	WHL22.621478.1	Within Gene Body	0	#N/A
237619	Scaffold62	1085991	1086074	WHL22.621747.4	Within Gene Body	0	#N/A
237619	Scaffold62	1085991	1086074	WHL22.621746.0	Upstream	8383	#N/A
237619	Scaffold62	1085991	1086074	WHL22.621746.1	Within Gene Body	0	#N/A
238071	Scaffold622	104899	105185	WHL22.623114.0	Upstream	2726	ZZ.novel (class)
238071	Scaffold622	104899	105185	WHL22.623114.2	Upstream	2726	ZZ.novel (class)
238071	Scaffold622	104899	105185	WHL22.623114.3	Within Gene Body	0	ZZ.novel (class)
238071	Scaffold622	104899	105185	WHL22.622964.0	Upstream	9541	#N/A
238071	Scaffold622	104899	105185	WHL22.622964.2	Upstream	9541	#N/A
238072	Scaffold622	105860	105996	WHL22.623114.0	Upstream	3687	ZZ.novel (class)
238072	Scaffold622	105860	105996	WHL22.623114.2	Upstream	3687	ZZ.novel (class)
238072	Scaffold622	105860	105996	WHL22.623114.3	Within Gene Body	0	ZZ.novel (class)
238231	Scaffold623	330600	339391	WHL22.623237.0	Promoter Region	5369	#N/A
238231	Scaffold623	330600	339391	WHL22.625905.0	Downstream	1523	#N/A
238361	Scaffold624	17432	17575	WHL22.623450.0	Within Gene Body	0	#N/A
238404	Scaffold624	142285	142898	WHL22.623598.1	Downstream	730	#N/A
238477	Scaffold624	271026	271491	WHL22.623598.1	Within Gene Body	0	#N/A
238477	Scaffold624	271026	271491	WHL22.623598.2	Within Gene Body	0	#N/A
238944	Scaffold627	127659	127865	WHL22.624715.0	Within Gene Body	0	#N/A
239003	Scaffold627	293138	293898	WHL22.624753.0	Within Gene Body	0	#N/A
239020	Scaffold627	318347	318623	WHL22.624753.0	Within Gene Body	0	#N/A
239076	Scaffold627	422048	422278	WHL22.625616.0	Within Gene Body	0	#N/A
239076	Scaffold627	422048	422278	WHL22.625616.1	Within Gene Body	0	#N/A
239076	Scaffold627	422048	422278	WHL22.625616.2	Within Gene Body	0	#N/A
239076	Scaffold627	422048	422278	WHL22.625616.3	Within Gene Body	0	#N/A
239076	Scaffold627	422048	422278	WHL22.625616.4	Within Gene Body	0	#N/A
239076	Scaffold627	422048	422278	WHL22.625616.5	Within Gene Body	0	#N/A
239076	Scaffold627	422048	422278	WHL22.625616.6	Within Gene Body	0	#N/A
239076	Scaffold627	422048	422278	WHL22.625616.7	Within Gene Body	0	#N/A
239076	Scaffold627	422048	422278	WHL22.625616.8	Within Gene Body	0	#N/A
239076	Scaffold627	422048	422278	WHL22.625616.9	Within Gene Body	0	#N/A
239076	Scaffold627	422048	422278	WHL22.625616.10	Within Gene Body	0	#N/A
239513	Scaffold63	173645	174561	WHL22.626418.0	Downstream	9963	#N/A
239519	Scaffold63	188333	190209	WHL22.626418.0	Within Gene Body	0	#N/A
239541	Scaffold63	221602	222879	WHL22.626418.0	Within Gene Body	0	#N/A
239933	Scaffold630	307759	308197	WHL22.626914.0	Downstream	9541	#N/A
239933	Scaffold630	307759	308197	WHL22.627180.0	Within Gene Body	0	#N/A
240191	Scaffold631	432120	432301	WHL22.627883.2	Downstream	6909	#N/A
240191	Scaffold631	432120	432301	WHL22.627882.0	Within Gene Body	0	#N/A
240870	Scaffold635	321260	321382	WHL22.629475.1	Within Gene Body	0	#N/A
240870	Scaffold635	321260	321382	WHL22.629487.0	Downstream	1803	#N/A
242986	Scaffold647	146913	147188	WHL22.635585.1	Within Gene Body	0	#N/A
243236	Scaffold649	211681	211944	WHL22.635160.1	Downstream	7269	#N/A
243245	Scaffold649	234442	234945	WHL22.635160.1	Within Gene Body	0	#N/A
243245	Scaffold649	234442	234945	WHL22.635192.0	Within Gene Body	0	#N/A
243268	Scaffold649	285097	285477	WHL22.635160.1	Upstream	1258	#N/A
243268	Scaffold649	285097	285477	WHL22.635160.3	Upstream	1258	#N/A
243268	Scaffold649	285097	285477	WHL22.635160.4	Upstream	1258	#N/A
243271	Scaffold649	292511	294058	WHL22.635160.1	Upstream	8672	#N/A
243271	Scaffold649	292511	294058	WHL22.635160.3	Upstream	8672	#N/A
243271	Scaffold649	292511	294058	WHL22.635160.4	Upstream	8672	#N/A
243271	Scaffold649	292511	294058	WHL22.635143.0	Downstream	2619	#N/A
243896	Scaffold651	72096	80692	WHL22.636556.0	Upstream	8326	#N/A
243896	Scaffold651	72096	80692	WHL22.636559.0	Promoter Region	-938	#N/A
243896	Scaffold651	72096	80692	WHL22.636564.0	Promoter Region	-1790	#N/A
244021	Scaffold651	519517	520251	WHL22.637512.0	Within Gene Body	0	SPU_013698
244021	Scaffold651	519517	520251	WHL22.637509.0	Upstream	6687	#N/A
244021	Scaffold651	519517	520251	WHL22.637509.1	Upstream	6687	#N/A
244022	Scaffold651	520534	521883	WHL22.637512.0	Within Gene Body	0	SPU_013698
244022	Scaffold651	520534	521883	WHL22.637509.0	Upstream	7704	#N/A
244022	Scaffold651	520534	521883	WHL22.637509.1	Upstream	7704	#N/A
244026	Scaffold651	526131	526469	WHL22.637512.0	Within Gene Body	0	SPU_013698
244173	Scaffold652	51211	52717	WHL22.637506.0	Promoter Region	-416	Sp-Sh2d5
244173	Scaffold652	51211	52717	WHL22.637506.2	Promoter Region	-1255	Sp-Sh2d5
244175	Scaffold652	56789	56907	WHL22.637506.0	Within Gene Body	0	Sp-Sh2d5
244175	Scaffold652	56789	56907	WHL22.637506.2	Within Gene Body	0	Sp-Sh2d5
244193	Scaffold652	111223	112015	WHL22.639400.1	Upstream	4609	#N/A
244193	Scaffold652	111223	112015	WHL22.639415.0	Within Gene Body	0	#N/A
244196	Scaffold652	113667	114037	WHL22.639400.1	Upstream	7053	#N/A
244196	Scaffold652	113667	114037	WHL22.639415.0	Within Gene Body	0	#N/A
244197	Scaffold652	114338	114909	WHL22.639400.1	Upstream	7724	#N/A
244197	Scaffold652	114338	114909	WHL22.639415.0	Within Gene Body	0	#N/A
244275	Scaffold652	243666	245001	WHL22.639765.0	Within Gene Body	0	#N/A
244275	Scaffold652	243666	245001	WHL22.639765.1	Within Gene Body	0	#N/A
244297	Scaffold652	283561	284018	WHL22.637579.0	Downstream	2929	#N/A
244297	Scaffold652	283561	284018	WHL22.637528.0	Upstream	4952	#N/A
244297	Scaffold652	283561	284018	WHL22.637540.0	Within Gene Body	0	#N/A
245588	Scaffold66	575499	575629	WHL22.661977.0	Upstream	8093	#N/A
245588	Scaffold66	575499	575629	WHL22.662001.0	Downstream	1416	#N/A
245588	Scaffold66	575499	575629	WHL22.661998.0	Within Gene Body	0	#N/A
245912	Scaffold660	363582	363981	WHL22.641775.0	Within Gene Body	0	#N/A
245912	Scaffold660	363582	363981	WHL22.641775.1	Within Gene Body	0	#N/A
246277	Scaffold663	83284	83662	WHL22.642603.0	Within Gene Body	0	#N/A
246277	Scaffold663	83284	83662	WHL22.642603.1	Within Gene Body	0	#N/A
246278	Scaffold663	84473	85339	WHL22.642603.0	Promoter Region	8908	#N/A
246278	Scaffold663	84473	85339	WHL22.642603.1	Within Gene Body	0	#N/A
246283	Scaffold663	89572	90096	WHL22.642603.0	Upstream	4622	#N/A
246283	Scaffold663	89572	90096	WHL22.642603.1	Promoter Region	14007	#N/A
246290	Scaffold663	104506	105035	WHL22.641857.0	Downstream	4407	#N/A
246368	Scaffold663	296127	297270	WHL22.642085.0	Promoter Region	20028	Sp-Astacin1
246368	Scaffold663	296127	297270	WHL22.642085.1	Promoter Region	15843	Sp-Astacin1
246964	Scaffold668	294265	295094	WHL22.643214.0	Upstream	9378	SPU_002784
246964	Scaffold668	294265	295094	WHL22.643223.0	Within Gene Body	0	#N/A
246971	Scaffold668	302133	302649	WHL22.643223.0	Within Gene Body	0	#N/A
248186	Scaffold674	373206	374365	WHL22.645725.2	Upstream	8429	#N/A
248186	Scaffold674	373206	374365	WHL22.645738.1	Within Gene Body	0	#N/A
248186	Scaffold674	373206	374365	WHL22.645732.0	Upstream	1799	#N/A
249040	Scaffold68	1246591	1246769	WHL22.648920.0	Within Gene Body	0	#N/A
249040	Scaffold68	1246591	1246769	WHL22.648920.1	Within Gene Body	0	#N/A
249305	Scaffold681	301270	302408	WHL22.649221.0	Within Gene Body	0	#N/A
250017	Scaffold686	274467	276063	WHL22.650386.0	Within Gene Body	0	ZZ.novel (class)
250017	Scaffold686	274467	276063	WHL22.650398.0	Downstream	8276	#N/A
250018	Scaffold686	277028	277664	WHL22.650386.0	Upstream	167	ZZ.novel (class)
250018	Scaffold686	277028	277664	WHL22.650398.0	Downstream	6675	#N/A
250476	Scaffold689	206818	207375	WHL22.651610.0	Downstream	9890	#N/A
250476	Scaffold689	206818	207375	WHL22.651595.0	Within Gene Body	0	#N/A
250476	Scaffold689	206818	207375	WHL22.651595.1	Within Gene Body	0	#N/A
250716	Scaffold69	311738	312610	WHL22.652385.0	Within Gene Body	0	Sp-Spc39L
250716	Scaffold69	311738	312610	WHL22.652723.0	Upstream	9915	#N/A
250716	Scaffold69	311738	312610	WHL22.652723.1	Upstream	9915	#N/A
250722	Scaffold69	320164	320768	WHL22.652385.0	Within Gene Body	0	Sp-Spc39L
250724	Scaffold69	322897	323554	WHL22.652385.0	Within Gene Body	0	Sp-Spc39L
250764	Scaffold69	428639	428955	WHL22.652421.0	Within Gene Body	0	Sp-Trpm3_4
251366	Scaffold692	392674	393798	WHL22.653834.0	Promoter Region	-809	#N/A
251521	Scaffold694	50171	52121	WHL22.654444.0	Within Gene Body	0	Sp-Fam20c_1
251535	Scaffold694	70701	71760	WHL22.654444.0	Within Gene Body	0	Sp-Fam20c_1
251598	Scaffold694	157458	158077	WHL22.654444.0	Upstream	1889	Sp-Fam20c_1
251598	Scaffold694	157458	158077	WHL22.654388.0	Downstream	2389	#N/A
252775	Scaffold7	1772158	1772245	WHL22.658177.0	Within Gene Body	0	#N/A
252775	Scaffold7	1772158	1772245	WHL22.658177.1	Within Gene Body	0	#N/A
252882	Scaffold70	178463	178608	WHL22.657149.0	Within Gene Body	0	#N/A
253706	Scaffold703	47271	48023	WHL22.660223.0	Downstream	3392	#N/A
253706	Scaffold703	47271	48023	WHL22.660218.1	Promoter Region	26085	#N/A
253706	Scaffold703	47271	48023	WHL22.660218.2	Promoter Region	11166	#N/A
253706	Scaffold703	47271	48023	WHL22.660224.1	Downstream	9116	#N/A
253976	Scaffold704	557050	558256	WHL22.660411.0	Within Gene Body	0	#N/A
253977	Scaffold704	558477	560001	WHL22.660411.0	Within Gene Body	0	#N/A
254217	Scaffold706	245807	248484	WHL22.661157.1	Within Gene Body	0	Sp-Sh3bp2
254217	Scaffold706	245807	248484	WHL22.661157.2	Promoter Region	46519	Sp-Sh3bp2
254217	Scaffold706	245807	248484	WHL22.661157.3	Within Gene Body	0	Sp-Sh3bp2
254617	Scaffold709	370068	370204	WHL22.662905.0	Within Gene Body	0	#N/A
254617	Scaffold709	370068	370204	WHL22.662909.0	Downstream	4078	#N/A
254778	Scaffold71	280053	280190	WHL22.663285.0	Within Gene Body	0	#N/A
254780	Scaffold71	285064	285600	WHL22.663285.0	Within Gene Body	0	#N/A
254803	Scaffold71	332417	332651	WHL22.663363.0	Upstream	5550	#N/A
256331	Scaffold72	642032	642539	WHL22.667640.1	Within Gene Body	0	#N/A
256352	Scaffold72	683810	684429	WHL22.667369.0	Downstream	18	#N/A
256352	Scaffold72	683810	684429	WHL22.667640.1	Upstream	1521	#N/A
256352	Scaffold72	683810	684429	WHL22.667378.0	Downstream	3431	#N/A
256352	Scaffold72	683810	684429	WHL22.667366.0	Promoter Region	1366	#N/A
256468	Scaffold72	1102501	1103125	WHL22.668018.0	Downstream	6284	#N/A
256985	Scaffold724	190204	190774	WHL22.668572.0	Downstream	7802	#N/A
257140	Scaffold724	491161	491658	WHL22.669600.0	Upstream	7292	#N/A
257140	Scaffold724	491161	491658	WHL22.669600.1	Upstream	7292	#N/A
257140	Scaffold724	491161	491658	WHL22.669484.0	Within Gene Body	0	#N/A
257140	Scaffold724	491161	491658	WHL22.669484.1	Within Gene Body	0	#N/A
257230	Scaffold725	251097	251606	WHL22.669390.0	Within Gene Body	0	#N/A
257475	Scaffold728	52992	53541	WHL22.670777.0	Within Gene Body	0	#N/A
258009	Scaffold73	688821	689675	WHL22.671300.0	Within Gene Body	0	ZZ.novel (class)
258019	Scaffold73	701521	701607	WHL22.671300.0	Upstream	1751	ZZ.novel (class)
258030	Scaffold73	714510	715760	WHL22.671974.0	Downstream	3174	#N/A
258030	Scaffold73	714510	715760	WHL22.671974.1	Downstream	3174	#N/A
258030	Scaffold73	714510	715760	WHL22.671974.2	Downstream	6915	#N/A
258031	Scaffold73	717130	717697	WHL22.671974.0	Downstream	1237	#N/A
258031	Scaffold73	717130	717697	WHL22.671974.1	Downstream	1237	#N/A
258031	Scaffold73	717130	717697	WHL22.671974.2	Downstream	4978	#N/A
258325	Scaffold732	50263	59501	WHL22.672156.0	Downstream	9943	#N/A
258539	Scaffold735	80800	81108	WHL22.673268.0	Within Gene Body	0	Sp-Hypp_120
259186	Scaffold739	287043	287131	WHL22.674632.0	Upstream	5703	#N/A
259186	Scaffold739	287043	287131	WHL22.674640.0	Upstream	333	#N/A
259289	Scaffold74	224112	224388	WHL22.684466.0	Upstream	1353	#N/A
259289	Scaffold74	224112	224388	WHL22.684591.0	Within Gene Body	0	#N/A
259335	Scaffold74	369220	369272	WHL22.675133.0	Within Gene Body	0	#N/A
259692	Scaffold741	262017	262219	WHL22.676498.0	Within Gene Body	0	#N/A
259894	Scaffold743	190212	191013	WHL22.677144.0	Within Gene Body	0	Sp-Mitf
259899	Scaffold743	198075	198912	WHL22.677144.0	Within Gene Body	0	Sp-Mitf
259899	Scaffold743	198075	198912	WHL22.677144.1	Downstream	4389	Sp-Mitf
259904	Scaffold743	205202	206422	WHL22.677144.0	Within Gene Body	0	Sp-Mitf
259904	Scaffold743	205202	206422	WHL22.677144.1	Within Gene Body	0	Sp-Mitf
259907	Scaffold743	208945	209469	WHL22.677144.0	Within Gene Body	0	Sp-Mitf
259907	Scaffold743	208945	209469	WHL22.677144.1	Within Gene Body	0	Sp-Mitf
259908	Scaffold743	211009	211373	WHL22.677144.0	Within Gene Body	0	Sp-Mitf
259908	Scaffold743	211009	211373	WHL22.677144.1	Within Gene Body	0	Sp-Mitf
259909	Scaffold743	211832	211939	WHL22.677144.0	Within Gene Body	0	Sp-Mitf
259909	Scaffold743	211832	211939	WHL22.677144.1	Within Gene Body	0	Sp-Mitf
260580	Scaffold748	47674	47909	WHL22.677684.2	Within Gene Body	0	#N/A
260580	Scaffold748	47674	47909	WHL22.677684.3	Within Gene Body	0	#N/A
260580	Scaffold748	47674	47909	WHL22.677684.4	Within Gene Body	0	#N/A
261019	Scaffold75	649511	651061	WHL22.678839.0	Upstream	6221	Sp-Hypp_925
261898	Scaffold756	406575	406875	WHL22.680872.0	Within Gene Body	0	#N/A
261898	Scaffold756	406575	406875	WHL22.680872.1	Within Gene Body	0	#N/A
261898	Scaffold756	406575	406875	WHL22.680872.2	Within Gene Body	0	#N/A
262594	Scaffold76	757487	757710	WHL22.683374.0	Within Gene Body	0	#N/A
262594	Scaffold76	757487	757710	WHL22.683374.1	Within Gene Body	0	#N/A
263093	Scaffold764	68688	68896	WHL22.684570.0	Downstream	6111	#N/A
263341	Scaffold765	408802	409723	WHL22.684938.0	Within Gene Body	-827	#N/A
263341	Scaffold765	408802	409723	WHL22.684893.0	Upstream	6279	#N/A
263341	Scaffold765	408802	409723	WHL22.684893.1	Upstream	6279	#N/A
263705	Scaffold769	123888	124166	WHL22.686466.0	Downstream	5034	#N/A
263705	Scaffold769	123888	124166	WHL22.686457.0	Upstream	3986	#N/A
264599	Scaffold774	14255	14761	WHL22.688505.0	Within Gene Body	0	#N/A
265278	Scaffold78	4415	6432	WHL22.690746.0	Within Gene Body	0	#N/A
265322	Scaffold78	120810	122268	WHL22.690819.0	Within Gene Body	0	#N/A
265494	Scaffold78	724887	725188	WHL22.691896.0	Within Gene Body	0	#N/A
265579	Scaffold780	88252	88822	WHL22.691495.0	Within Gene Body	0	ZZ.novel (class)
265650	Scaffold780	228779	229290	WHL22.691603.0	Downstream	2000	Sp-Megf6-2
265650	Scaffold780	228779	229290	WHL22.691597.0	Upstream	8482	#N/A
265653	Scaffold780	233884	234080	WHL22.691603.0	Within Gene Body	0	Sp-Megf6-2
265694	Scaffold780	353376	365080	WHL22.692671.0	Within Gene Body	-10857	#N/A
265694	Scaffold780	353376	365080	WHL22.692671.1	Within Gene Body	-10857	#N/A
265694	Scaffold780	353376	365080	WHL22.692671.2	Downstream	2557	#N/A
265694	Scaffold780	353376	365080	WHL22.698953.0	Upstream	2021	#N/A
265694	Scaffold780	353376	365080	WHL22.699183.1	Promoter Region	-930	#N/A
265694	Scaffold780	353376	365080	WHL22.691610.0	Downstream	7943	#N/A
266301	Scaffold785	227592	228008	WHL22.693319.0	Upstream	4612	#N/A
266791	Scaffold79	96276	96514	WHL22.695279.0	Downstream	4775	#N/A
267113	Scaffold790	196119	196233	WHL22.697029.0	Within Gene Body	0	#N/A
267113	Scaffold790	196119	196233	WHL22.697029.1	Within Gene Body	0	#N/A
267113	Scaffold790	196119	196233	WHL22.697029.3	Within Gene Body	0	#N/A
267114	Scaffold790	203334	203923	WHL22.697029.0	Within Gene Body	0	#N/A
267114	Scaffold790	203334	203923	WHL22.697029.1	Upstream	4105	#N/A
267114	Scaffold790	203334	203923	WHL22.697029.3	Within Gene Body	0	#N/A
267130	Scaffold790	262957	263434	WHL22.697029.0	Upstream	6043	#N/A
267130	Scaffold790	262957	263434	WHL22.697029.3	Upstream	6043	#N/A
267631	Scaffold795	59562	59741	WHL22.698387.0	Upstream	5009	#N/A
267631	Scaffold795	59562	59741	WHL22.698390.0	Upstream	2346	#N/A
267631	Scaffold795	59562	59741	WHL22.698393.0	Upstream	1348	#N/A
267631	Scaffold795	59562	59741	WHL22.698400.0	Downstream	2963	#N/A
267631	Scaffold795	59562	59741	WHL22.697308.0	Downstream	9546	#N/A
267631	Scaffold795	59562	59741	WHL22.697308.1	Downstream	9546	#N/A
267653	Scaffold795	126518	126757	WHL22.697227.0	Downstream	3719	#N/A
267817	Scaffold796	416604	417253	WHL22.697938.0	Within Gene Body	0	#N/A
267817	Scaffold796	416604	417253	WHL22.697938.1	Within Gene Body	0	#N/A
267817	Scaffold796	416604	417253	WHL22.697907.1	Upstream	5928	#N/A
267882	Scaffold797	60206	60764	WHL22.712354.0	Within Gene Body	0	#N/A
267882	Scaffold797	60206	60764	WHL22.712342.0	Upstream	1668	#N/A
268079	Scaffold797	606318	606928	WHL22.698030.1	Within Gene Body	0	#N/A
268079	Scaffold797	606318	606928	WHL22.698147.0	Downstream	5129	#N/A
268210	Scaffold799	40698	49708	WHL22.698465.0	Downstream	240	#N/A
268464	Scaffold8	561611	562366	WHL22.699052.0	Downstream	6096	Sp-KirrelL
268465	Scaffold8	562856	563364	WHL22.699052.0	Downstream	5098	Sp-KirrelL
268467	Scaffold8	565468	565870	WHL22.699052.0	Downstream	2592	Sp-KirrelL
268469	Scaffold8	567948	570583	WHL22.699052.0	Promoter Region	-514	Sp-KirrelL
268471	Scaffold8	573593	574202	WHL22.699052.0	Upstream	1313	Sp-KirrelL
268481	Scaffold8	593727	594515	WHL22.699076.0	Downstream	8737	#N/A
268486	Scaffold8	601664	602284	WHL22.699076.0	Downstream	968	#N/A
268507	Scaffold8	633346	633941	WHL22.699076.0	Upstream	5653	#N/A
268507	Scaffold8	633346	633941	WHL22.699079.0	Downstream	1043	#N/A
269371	Scaffold802	275953	276237	WHL22.702036.0	Upstream	4034	#N/A
269570	Scaffold804	42391	42873	WHL22.702582.0	Downstream	6803	#N/A
269570	Scaffold804	42391	42873	WHL22.702578.0	Within Gene Body	0	#N/A
269570	Scaffold804	42391	42873	WHL22.702575.0	Upstream	3161	#N/A
269698	Scaffold805	65920	66059	WHL22.701736.0	Within Gene Body	0	#N/A
269698	Scaffold805	65920	66059	WHL22.701736.1	Within Gene Body	0	#N/A
270628	Scaffold8123	5520	6057	WHL22.704849.1	Within Gene Body	0	#N/A
270674	Scaffold813	100486	101042	WHL22.704986.0	Within Gene Body	0	#N/A
270674	Scaffold813	100486	101042	WHL22.704986.1	Within Gene Body	0	#N/A
272153	Scaffold824	202970	203252	WHL22.710582.0	Within Gene Body	0	#N/A
272153	Scaffold824	202970	203252	WHL22.710582.1	Within Gene Body	0	#N/A
272780	Scaffold829	158343	158559	WHL22.710052.1	Within Gene Body	0	#N/A
273194	Scaffold832	55663	55724	WHL22.711662.0	Within Gene Body	0	#N/A
273194	Scaffold832	55663	55724	WHL22.711671.0	Downstream	4928	#N/A
273194	Scaffold832	55663	55724	WHL22.711659.0	Upstream	1285	#N/A
273194	Scaffold832	55663	55724	WHL22.711659.1	Upstream	1285	#N/A
273538	Scaffold835	96074	96189	WHL22.713307.0	Downstream	7425	#N/A
273538	Scaffold835	96074	96189	WHL22.713164.0	Within Gene Body	0	#N/A
273551	Scaffold835	143374	143536	WHL22.714323.1	Upstream	3236	#N/A
274145	Scaffold84	118459	119626	WHL22.714756.0	Downstream	9539	#N/A
274373	Scaffold84	878885	879356	WHL22.715503.0	Downstream	468	Sp-Cp
274375	Scaffold84	880397	881214	WHL22.715503.0	Within Gene Body	0	Sp-Cp
274380	Scaffold84	888618	888870	WHL22.715503.0	Within Gene Body	0	Sp-Cp
274380	Scaffold84	888618	888870	WHL22.715503.1	Downstream	2388	Sp-Cp
274395	Scaffold84	908920	909455	WHL22.715503.0	Within Gene Body	0	Sp-Cp
274395	Scaffold84	908920	909455	WHL22.715503.1	Upstream	3076	Sp-Cp
274718	Scaffold844	179598	180104	WHL22.716546.3	Within Gene Body	0	#N/A
274738	Scaffold845	47016	47494	WHL22.717968.0	Within Gene Body	0	#N/A
274738	Scaffold845	47016	47494	WHL22.717968.1	Within Gene Body	0	#N/A
274738	Scaffold845	47016	47494	WHL22.717968.2	Within Gene Body	0	#N/A
274738	Scaffold845	47016	47494	WHL22.717968.3	Within Gene Body	0	#N/A
275026	Scaffold847	223724	223871	WHL22.717214.0	Upstream	9602	#N/A
275026	Scaffold847	223724	223871	WHL22.717233.1	Upstream	7353	#N/A
275272	Scaffold849	403259	403319	WHL22.718026.2	Upstream	7812	#N/A
275812	Scaffold853	243370	243551	WHL22.721177.0	Within Gene Body	0	#N/A
275812	Scaffold853	243370	243551	WHL22.721177.1	Within Gene Body	0	#N/A
275812	Scaffold853	243370	243551	WHL22.721131.0	Upstream	7830	#N/A
275812	Scaffold853	243370	243551	WHL22.721131.1	Upstream	7830	#N/A
275812	Scaffold853	243370	243551	WHL22.721131.2	Upstream	7830	#N/A
276376	Scaffold857	454514	454826	WHL22.722171.0	Within Gene Body	0	Sp-Hypp_3005
276376	Scaffold857	454514	454826	WHL22.722171.1	Upstream	5467	Sp-Hypp_3005
276377	Scaffold857	456752	457503	WHL22.722171.0	Within Gene Body	0	Sp-Hypp_3005
276377	Scaffold857	456752	457503	WHL22.722171.1	Upstream	7705	Sp-Hypp_3005
276629	Scaffold858	530662	530997	WHL22.722239.0	Within Gene Body	0	#N/A
276629	Scaffold858	530662	530997	WHL22.722239.1	Within Gene Body	0	#N/A
276824	Scaffold86	127563	128000	WHL22.721713.0	Within Gene Body	0	#N/A
276850	Scaffold86	174313	174807	WHL22.721713.0	Within Gene Body	0	#N/A
276881	Scaffold86	215605	215807	WHL22.721713.0	Within Gene Body	0	#N/A
277104	Scaffold86	788895	789152	WHL22.722146.0	Upstream	8051	#N/A
277205	Scaffold86	1047687	1047861	WHL22.723435.0	Within Gene Body	0	#N/A
277391	Scaffold862	189344	189797	WHL22.722797.0	Downstream	7230	Sp-Hypp_313
277391	Scaffold862	189344	189797	WHL22.722785.0	Upstream	9878	#N/A
277395	Scaffold862	196844	199278	WHL22.722797.0	Promoter Region	-183	Sp-Hypp_313
277396	Scaffold862	199842	200414	WHL22.722797.0	Within Gene Body	0	Sp-Hypp_313
277413	Scaffold862	240222	240372	WHL22.722797.0	Within Gene Body	0	Sp-Hypp_313
277413	Scaffold862	240222	240372	WHL22.722801.0	Downstream	1933	#N/A
277413	Scaffold862	240222	240372	WHL22.722807.0	Downstream	8792	#N/A
277818	Scaffold866	186202	186408	WHL22.724127.0	Upstream	3838	#N/A
277818	Scaffold866	186202	186408	WHL22.724121.0	Upstream	5833	#N/A
277818	Scaffold866	186202	186408	WHL22.724121.1	Upstream	5833	#N/A
277818	Scaffold866	186202	186408	WHL22.724130.0	Within Gene Body	0	#N/A
277899	Scaffold867	52927	53354	WHL22.724374.0	Downstream	2543	#N/A
277899	Scaffold867	52927	53354	WHL22.724372.0	Upstream	8632	#N/A
278420	Scaffold87	553461	553832	WHL22.726834.0	Within Gene Body	0	#N/A
278825	Scaffold874	68507	68820	WHL22.727662.0	Within Gene Body	0	#N/A
278825	Scaffold874	68507	68820	WHL22.727665.0	Downstream	3366	#N/A
278825	Scaffold874	68507	68820	WHL22.727902.0	Upstream	5476	#N/A
278825	Scaffold874	68507	68820	WHL22.727683.0	Downstream	9195	#N/A
278995	Scaffold876	49392	49878	WHL22.728233.0	Within Gene Body	0	#N/A
279574	Scaffold88	376405	376913	WHL22.729842.1	Within Gene Body	0	Sp-Plk2
279930	Scaffold881	76583	77062	WHL22.731056.1	Within Gene Body	0	Sp-Alx1_1
279930	Scaffold881	76583	77062	WHL22.731056.0	Within Gene Body	0	Sp-Alx1_1
279953	Scaffold881	119782	121569	WHL22.731056.0	Promoter Region	61446	Sp-Alx1_1
280017	Scaffold881	276785	276988	WHL22.731149.0	Within Gene Body	0	Sp-Alx4
280040	Scaffold881	339572	340358	WHL22.731205.0	Downstream	3266	#N/A
280040	Scaffold881	339572	340358	WHL22.731197.0	Within Gene Body	0	#N/A
280099	Scaffold882	61282	61825	WHL22.731361.1	Within Gene Body	0	#N/A
280099	Scaffold882	61282	61825	WHL22.731361.3	Downstream	6857	#N/A
280099	Scaffold882	61282	61825	WHL22.731388.0	Downstream	3077	#N/A
280105	Scaffold882	70254	70681	WHL22.731361.1	Within Gene Body	0	#N/A
280105	Scaffold882	70254	70681	WHL22.731361.3	Within Gene Body	0	#N/A
280105	Scaffold882	70254	70681	WHL22.731388.0	Within Gene Body	0	#N/A
280354	Scaffold884	101805	101943	WHL22.732186.0	Downstream	6189	#N/A
280354	Scaffold884	101805	101943	WHL22.732186.1	Downstream	6189	#N/A
280354	Scaffold884	101805	101943	WHL22.732186.2	Downstream	6308	#N/A
280354	Scaffold884	101805	101943	WHL22.732186.3	Downstream	7266	#N/A
280354	Scaffold884	101805	101943	WHL22.732186.4	Downstream	7421	#N/A
280354	Scaffold884	101805	101943	WHL22.731817.0	Within Gene Body	0	#N/A
280613	Scaffold886	167992	168325	WHL22.732653.0	Within Gene Body	0	#N/A
280785	Scaffold888	118625	119854	WHL22.733416.0	Upstream	2452	#N/A
280785	Scaffold888	118625	119854	WHL22.733416.8	Within Gene Body	0	#N/A
280785	Scaffold888	118625	119854	WHL22.733416.11	Within Gene Body	0	#N/A
280785	Scaffold888	118625	119854	WHL22.733416.13	Within Gene Body	0	#N/A
280862	Scaffold89	10334	10509	WHL22.735710.0	Within Gene Body	0	#N/A
280880	Scaffold89	76750	76886	WHL22.735731.0	Within Gene Body	0	#N/A
281078	Scaffold89	680932	681056	WHL22.733578.0	Upstream	4733	#N/A
281078	Scaffold89	680932	681056	WHL22.733578.1	Within Gene Body	0	#N/A
281078	Scaffold89	680932	681056	WHL22.733578.2	Within Gene Body	0	#N/A
281142	Scaffold89	913810	914718	WHL22.750619.0	Within Gene Body	0	#N/A
281832	Scaffold896	107727	108161	WHL22.735911.0	Within Gene Body	0	#N/A
282572	Scaffold9	928831	928981	WHL22.737431.0	Within Gene Body	0	#N/A
282572	Scaffold9	928831	928981	WHL22.737431.1	Downstream	5668	#N/A
282743	Scaffold9	1222332	1222599	WHL22.737629.0	Within Gene Body	0	#N/A
282753	Scaffold9	1262348	1262460	WHL22.737765.0	Within Gene Body	0	#N/A
282753	Scaffold9	1262348	1262460	WHL22.737766.1	Within Gene Body	0	#N/A
282753	Scaffold9	1262348	1262460	WHL22.737766.2	Within Gene Body	0	#N/A
282847	Scaffold9	1562207	1562964	WHL22.737702.0	Upstream	8308	#N/A
282847	Scaffold9	1562207	1562964	WHL22.737735.0	Downstream	1241	#N/A
282862	Scaffold9	1581667	1582017	WHL22.737735.0	Within Gene Body	0	#N/A
283100	Scaffold90	500451	500925	WHL22.738086.0	Downstream	772	#N/A
283323	Scaffold90	1241014	1241455	WHL22.738338.0	Within Gene Body	0	#N/A
283323	Scaffold90	1241014	1241455	WHL22.738338.1	Within Gene Body	0	#N/A
283323	Scaffold90	1241014	1241455	WHL22.738338.2	Within Gene Body	0	#N/A
283565	Scaffold901	100153	100580	WHL22.739140.0	Within Gene Body	0	Sp-Fkbp15-2
283565	Scaffold901	100153	100580	WHL22.739140.1	Within Gene Body	0	Sp-Fkbp15-2
283818	Scaffold903	134328	136398	WHL22.742404.0	Within Gene Body	-112	SPU_006472
283818	Scaffold903	134328	136398	WHL22.742403.1	Promoter Region	-400	#N/A
283818	Scaffold903	134328	136398	WHL22.742422.0	Downstream	9351	#N/A
284262	Scaffold908	67140	67802	WHL22.741295.0	Within Gene Body	0	#N/A
284262	Scaffold908	67140	67802	WHL22.741299.0	Upstream	8210	#N/A
284555	Scaffold91	422090	422456	WHL22.741969.2	Upstream	7603	#N/A
284555	Scaffold91	422090	422456	WHL22.741969.3	Upstream	7603	#N/A
284555	Scaffold91	422090	422456	WHL22.742000.0	Within Gene Body	0	#N/A
284555	Scaffold91	422090	422456	WHL22.742000.1	Within Gene Body	0	#N/A
284698	Scaffold911	82344	82558	WHL22.742458.0	Downstream	6967	#N/A
284698	Scaffold911	82344	82558	WHL22.742581.0	Within Gene Body	0	#N/A
284698	Scaffold911	82344	82558	WHL22.742581.1	Within Gene Body	0	#N/A
284698	Scaffold911	82344	82558	WHL22.742581.2	Within Gene Body	0	#N/A
284798	Scaffold911	316114	317096	WHL22.742593.1	Within Gene Body	0	#N/A
284798	Scaffold911	316114	317096	WHL22.742593.2	Within Gene Body	0	#N/A
284798	Scaffold911	316114	317096	WHL22.742593.3	Within Gene Body	0	#N/A
284798	Scaffold911	316114	317096	WHL22.742593.4	Within Gene Body	0	#N/A
284798	Scaffold911	316114	317096	WHL22.743179.0	Upstream	6939	#N/A
284798	Scaffold911	316114	317096	WHL22.743179.1	Upstream	6939	#N/A
285329	Scaffold916	129576	129814	WHL22.744633.0	Within Gene Body	0	#N/A
285573	Scaffold92	158383	158557	WHL22.745765.0	Within Gene Body	0	#N/A
285573	Scaffold92	158383	158557	WHL22.745765.2	Within Gene Body	0	#N/A
286294	Scaffold926	39797	39958	WHL22.748235.0	Within Gene Body	0	#N/A
286294	Scaffold926	39797	39958	WHL22.748235.1	Within Gene Body	0	#N/A
286346	Scaffold926	152849	153246	WHL22.748053.0	Within Gene Body	0	#N/A
286346	Scaffold926	152849	153246	WHL22.748053.1	Within Gene Body	0	#N/A
286572	Scaffold928	188056	188238	WHL22.748261.0	Within Gene Body	0	#N/A
286572	Scaffold928	188056	188238	WHL22.748249.0	Downstream	9339	#N/A
286773	Scaffold93	237963	238254	WHL22.748652.0	Within Gene Body	0	#N/A
286874	Scaffold93	486197	486369	WHL22.749627.0	Within Gene Body	0	#N/A
286874	Scaffold93	486197	486369	WHL22.749621.1	Upstream	9690	#N/A
287454	Scaffold935	55962	56198	WHL22.750916.0	Within Gene Body	0	#N/A
287713	Scaffold938	97210	97518	WHL22.751821.0	Within Gene Body	0	#N/A
[truncated: 50 more rows]
