# Supplementary material for: Global analysis of primary mesenchyme cell cis-regulatory modules by chromatin accessibility profiling
Source: BMC Genomics. 2018 Mar 20;19:206. doi: 10.1186/s12864-018-4542-z (PMC5859501; doi:10.1186/s12864-018-4542-z)
Supplement: Supplementary file 23 — Table S17. Transcripts within 10 kb of DNase-seq differential peaks. Column 1: Peak name: Peak number, obtained from DNase-seq RPS peak names. Columns 2-8: as described for Additional file 22: Table S16. (XLSX 178 kb) [file 12864_2018_4542_MOESM23_ESM.xlsx]

## Sheet: DNaseDiff
Peak Name	Scaffold	Start	End	Transcript	Location of Peak wrt Transcript	Distance in bp	Name of PMC DE Gene
410	Scaffold10	343008	343558	WHL22.2847.2	Within Gene Body	0	#N/A
415	Scaffold10	393478	393925	WHL22.2847.2	Within Gene Body	0	#N/A
549	Scaffold10	1166184	1166414	WHL22.1981.0	Within Gene Body	0	#N/A
549	Scaffold10	1166184	1166414	WHL22.1981.1	Within Gene Body	0	#N/A
643	Scaffold10	1739534	1739893	WHL22.2181.0	Within Gene Body	0	#N/A
708	Scaffold10	2100324	2100979	WHL22.2808.0	Upstream	6606	Sp-Hypp_2431
708	Scaffold10	2100324	2100979	WHL22.2817.0	Downstream	3622	#N/A
756	Scaffold100	112392	112559	WHL22.2531.0	Downstream	2428	#N/A
756	Scaffold100	112392	112559	WHL22.2531.1	Downstream	2428	#N/A
756	Scaffold100	112392	112559	WHL22.2460.0	Within Gene Body	0	#N/A
756	Scaffold100	112392	112559	WHL22.2460.1	Within Gene Body	0	#N/A
756	Scaffold100	112392	112559	WHL22.2460.2	Within Gene Body	0	#N/A
756	Scaffold100	112392	112559	WHL22.2460.4	Within Gene Body	0	#N/A
758	Scaffold100	141057	141220	WHL22.2544.0	Within Gene Body	0	#N/A
821	Scaffold100	442637	443708	WHL22.2583.0	Within Gene Body	0	#N/A
844	Scaffold100	562593	564818	WHL22.2783.0	Within Gene Body	0	#N/A
1047	Scaffold1002	45732	46747	WHL22.3324.0	Upstream	518	#N/A
1047	Scaffold1002	45732	46747	WHL22.3324.2	Upstream	518	#N/A
1358	Scaffold1008	73711	74732	WHL22.5073.1	Within Gene Body	0	#N/A
1358	Scaffold1008	73711	74732	WHL22.5073.2	Within Gene Body	0	#N/A
1364	Scaffold1008	84169	84454	WHL22.5073.1	Upstream	4846	#N/A
1364	Scaffold1008	84169	84454	WHL22.5073.2	Within Gene Body	0	#N/A
1384	Scaffold1008	135590	136311	WHL22.4857.0	Downstream	8849	#N/A
1384	Scaffold1008	135590	136311	WHL22.4850.0	Promoter Region	17109	#N/A
1384	Scaffold1008	135590	136311	WHL22.4850.1	Within Gene Body	0	#N/A
1385	Scaffold1008	138358	138691	WHL22.4857.0	Downstream	6469	#N/A
1385	Scaffold1008	138358	138691	WHL22.4850.0	Upstream	2422	#N/A
1385	Scaffold1008	138358	138691	WHL22.4850.1	Within Gene Body	0	#N/A
1457	Scaffold101	118552	119108	WHL22.5521.0	Within Gene Body	0	#N/A
1457	Scaffold101	118552	119108	WHL22.5521.1	Within Gene Body	0	#N/A
1457	Scaffold101	118552	119108	WHL22.5521.2	Upstream	2988	#N/A
1491	Scaffold101	220256	221630	WHL22.5099.0	Within Gene Body	0	#N/A
1497	Scaffold101	228489	228896	WHL22.5099.0	Within Gene Body	0	#N/A
1526	Scaffold101	451928	452008	WHL22.7479.0	Upstream	3798	#N/A
1526	Scaffold101	451928	452008	WHL22.5237.0	Downstream	7657	#N/A
1526	Scaffold101	451928	452008	WHL22.5237.1	Downstream	7657	#N/A
1526	Scaffold101	451928	452008	WHL22.7485.0	Within Gene Body	0	#N/A
1620	Scaffold1010	127469	127753	WHL22.6202.1	Within Gene Body	0	#N/A
1657	Scaffold1010	251782	252272	WHL22.7302.0	Promoter Region	1132	#N/A
1657	Scaffold1010	251782	252272	WHL22.7299.0	Upstream	2472	#N/A
1681	Scaffold1011	26447	26812	WHL22.6855.0	Within Gene Body	0	#N/A
1804	Scaffold1013	53867	53926	WHL22.8481.0	Within Gene Body	0	#N/A
1804	Scaffold1013	53867	53926	WHL22.8481.1	Within Gene Body	0	#N/A
2331	Scaffold1026	47551	48270	WHL22.10197.0	Within Gene Body	0	Sp-B3gt1
2335	Scaffold1026	63050	64901	WHL22.10220.0	Promoter Region	4359	Sp-B3galt1_9
2335	Scaffold1026	63050	64901	WHL22.9860.0	Downstream	2039	#N/A
2424	Scaffold1027	251381	251784	WHL22.18227.0	Within Gene Body	0	#N/A
2424	Scaffold1027	251381	251784	WHL22.18227.1	Within Gene Body	0	#N/A
2561	Scaffold1029	365742	371027	WHL22.11012.0	Within Gene Body	0	#N/A
2561	Scaffold1029	365742	371027	WHL22.10745.0	Upstream	5714	#N/A
2561	Scaffold1029	365742	371027	WHL22.10739.0	Upstream	9257	#N/A
2755	Scaffold1030	58325	59669	WHL22.12691.0	Within Gene Body	0	#N/A
2755	Scaffold1030	58325	59669	WHL22.12691.1	Within Gene Body	0	#N/A
2755	Scaffold1030	58325	59669	WHL22.12691.2	Within Gene Body	0	#N/A
2758	Scaffold1030	61462	63998	WHL22.12691.0	Within Gene Body	0	#N/A
2758	Scaffold1030	61462	63998	WHL22.12691.1	Within Gene Body	0	#N/A
2758	Scaffold1030	61462	63998	WHL22.12691.2	Within Gene Body	0	#N/A
2759	Scaffold1030	64118	69296	WHL22.12691.0	Within Gene Body	0	#N/A
2759	Scaffold1030	64118	69296	WHL22.12691.1	Within Gene Body	0	#N/A
2759	Scaffold1030	64118	69296	WHL22.12691.2	Within Gene Body	0	#N/A
2760	Scaffold1030	69509	74572	WHL22.12691.0	Within Gene Body	0	#N/A
2760	Scaffold1030	69509	74572	WHL22.12691.1	Promoter Region	31461	#N/A
2760	Scaffold1030	69509	74572	WHL22.12691.2	Within Gene Body	0	#N/A
2763	Scaffold1030	78982	85602	WHL22.12691.0	Promoter Region	40934	#N/A
2763	Scaffold1030	78982	85602	WHL22.12691.1	Upstream	8015	#N/A
2763	Scaffold1030	78982	85602	WHL22.12691.2	Within Gene Body	0	#N/A
3053	Scaffold1036	88792	89214	WHL22.12952.0	Within Gene Body	0	Sp-Cnnm2
3656	Scaffold1047	245307	245480	WHL22.16695.0	Within Gene Body	0	Sp-Sdccag3L
3656	Scaffold1047	245307	245480	WHL22.16695.2	Within Gene Body	0	Sp-Sdccag3L
3658	Scaffold1047	255605	256092	WHL22.16695.0	Promoter Region	29107	Sp-Sdccag3L
3658	Scaffold1047	255605	256092	WHL22.16695.2	Within Gene Body	0	Sp-Sdccag3L
4107	Scaffold1054	169639	170026	WHL22.24896.0	Within Gene Body	0	#N/A
4107	Scaffold1054	169639	170026	WHL22.24896.1	Within Gene Body	0	#N/A
4697	Scaffold1063	238865	239077	WHL22.21929.0	Within Gene Body	0	#N/A
4733	Scaffold1063	405289	406326	WHL22.22055.0	Promoter Region	7891	Sp-Timp2d
4737	Scaffold1063	416777	416865	WHL22.22247.0	Downstream	2672	#N/A
4740	Scaffold1063	425483	425592	WHL22.22247.0	Within Gene Body	0	#N/A
4769	Scaffold1063	533546	535974	WHL22.22226.0	Promoter Region	7408	#N/A
4787	Scaffold1064	125342	126303	WHL22.22317.0	Promoter Region	19009	Sp-PksL
5050	Scaffold107	181587	181878	WHL22.23566.0	Upstream	5490	SPU_014822
5050	Scaffold107	181587	181878	WHL22.23770.0	Downstream	4711	#N/A
5050	Scaffold107	181587	181878	WHL22.23770.1	Downstream	4711	#N/A
5063	Scaffold107	236491	236787	WHL22.23770.1	Within Gene Body	0	#N/A
5068	Scaffold107	250423	251753	WHL22.23776.0	Promoter Region	-571	Sp-FcgbpL
5068	Scaffold107	250423	251753	WHL22.23776.1	Promoter Region	-571	Sp-FcgbpL
5068	Scaffold107	250423	251753	WHL22.23776.2	Promoter Region	-571	Sp-FcgbpL
5068	Scaffold107	250423	251753	WHL22.23770.1	Upstream	5981	#N/A
5070	Scaffold107	260665	260730	WHL22.23776.0	Within Gene Body	0	Sp-FcgbpL
5070	Scaffold107	260665	260730	WHL22.23776.1	Within Gene Body	0	Sp-FcgbpL
5070	Scaffold107	260665	260730	WHL22.23776.2	Within Gene Body	0	Sp-FcgbpL
5072	Scaffold107	271342	271975	WHL22.23776.0	Within Gene Body	0	Sp-FcgbpL
5072	Scaffold107	271342	271975	WHL22.23776.1	Within Gene Body	0	Sp-FcgbpL
5072	Scaffold107	271342	271975	WHL22.23776.2	Within Gene Body	0	Sp-FcgbpL
5076	Scaffold107	280550	280958	WHL22.23776.0	Upstream	412	Sp-FcgbpL
5076	Scaffold107	280550	280958	WHL22.23776.1	Upstream	412	Sp-FcgbpL
5076	Scaffold107	280550	280958	WHL22.23776.2	Upstream	412	Sp-FcgbpL
5076	Scaffold107	280550	280958	WHL22.23620.0	Downstream	6981	Sp-Hypp_302
5077	Scaffold107	281081	281284	WHL22.23776.0	Upstream	943	Sp-FcgbpL
5077	Scaffold107	281081	281284	WHL22.23776.1	Upstream	943	Sp-FcgbpL
5077	Scaffold107	281081	281284	WHL22.23776.2	Upstream	943	Sp-FcgbpL
5077	Scaffold107	281081	281284	WHL22.23620.0	Downstream	6655	Sp-Hypp_302
5078	Scaffold107	282163	283185	WHL22.23776.0	Upstream	2025	Sp-FcgbpL
5078	Scaffold107	282163	283185	WHL22.23776.1	Upstream	2025	Sp-FcgbpL
5078	Scaffold107	282163	283185	WHL22.23776.2	Upstream	2025	Sp-FcgbpL
5078	Scaffold107	282163	283185	WHL22.23620.0	Downstream	4754	Sp-Hypp_302
5368	Scaffold1073	142126	146373	WHL22.24845.0	Within Gene Body	0	#N/A
5368	Scaffold1073	142126	146373	WHL22.24845.1	Within Gene Body	0	#N/A
5368	Scaffold1073	142126	146373	WHL22.24845.2	Within Gene Body	0	#N/A
5372	Scaffold1073	153198	153658	WHL22.24845.0	Upstream	2361	#N/A
5372	Scaffold1073	153198	153658	WHL22.24845.1	Upstream	2361	#N/A
5372	Scaffold1073	153198	153658	WHL22.24845.2	Upstream	2361	#N/A
5443	Scaffold1074	150709	151264	WHL22.34872.0	Within Gene Body	0	#N/A
5443	Scaffold1074	150709	151264	WHL22.35582.0	Downstream	6845	#N/A
5443	Scaffold1074	150709	151264	WHL22.35582.1	Downstream	6845	#N/A
5491	Scaffold1074	365824	366085	WHL22.25917.0	Within Gene Body	0	Sp-Enpep
5491	Scaffold1074	365824	366085	WHL22.25901.0	Upstream	3174	Sp-Enpep_2
5491	Scaffold1074	365824	366085	WHL22.25901.1	Upstream	4304	Sp-Enpep_2
5516	Scaffold1075	58278	58490	WHL22.25207.0	Within Gene Body	0	#N/A
5632	Scaffold1078	144636	145213	WHL22.28270.1	Within Gene Body	0	#N/A
5804	Scaffold108	644842	645222	WHL22.27513.0	Downstream	3555	#N/A
6053	Scaffold1083	295738	296265	WHL22.28828.0	Within Gene Body	0	#N/A
6085	Scaffold1084	243044	243414	WHL22.29126.0	Within Gene Body	0	#N/A
6086	Scaffold1084	254684	255152	WHL22.29126.0	Within Gene Body	0	#N/A
6159	Scaffold1085	344929	347509	WHL22.31773.0	Within Gene Body	0	#N/A
6159	Scaffold1085	344929	347509	WHL22.31773.1	Within Gene Body	0	#N/A
6232	Scaffold1087	63919	64118	WHL22.29450.0	Upstream	483	#N/A
6248	Scaffold1087	135933	136617	WHL22.29518.0	Within Gene Body	0	#N/A
6248	Scaffold1087	135933	136617	WHL22.29521.0	Downstream	5306	#N/A
6309	Scaffold1089	121669	122495	WHL22.29640.0	Within Gene Body	0	#N/A
6309	Scaffold1089	121669	122495	WHL22.29640.1	Within Gene Body	0	#N/A
6488	Scaffold1091	58027	58614	WHL22.30842.0	Within Gene Body	0	Sp-Trim2-3
6488	Scaffold1091	58027	58614	WHL22.30842.1	Within Gene Body	0	Sp-Trim2-3
6488	Scaffold1091	58027	58614	WHL22.30831.0	Within Gene Body	0	#N/A
6488	Scaffold1091	58027	58614	WHL22.30831.1	Downstream	3685	#N/A
7102	Scaffold110	687436	687613	WHL22.34009.0	Downstream	6375	#N/A
7319	Scaffold1104	245831	246613	WHL22.35227.0	Within Gene Body	0	#N/A
7328	Scaffold1104	271549	272193	WHL22.35227.0	Within Gene Body	0	#N/A
7633	Scaffold111	162932	163186	WHL22.38552.0	Within Gene Body	0	Sp-Casc1
7633	Scaffold111	162932	163186	WHL22.38552.1	Downstream	1309	Sp-Casc1
7634	Scaffold111	164020	169770	WHL22.38552.0	Within Gene Body	0	Sp-Casc1
7634	Scaffold111	164020	169770	WHL22.38552.1	Promoter Region	-475	Sp-Casc1
7635	Scaffold111	170128	170516	WHL22.38552.0	Within Gene Body	0	Sp-Casc1
7635	Scaffold111	170128	170516	WHL22.38552.1	Within Gene Body	0	Sp-Casc1
7636	Scaffold111	171343	173173	WHL22.38552.0	Within Gene Body	0	Sp-Casc1
7636	Scaffold111	171343	173173	WHL22.38552.1	Within Gene Body	0	Sp-Casc1
7639	Scaffold111	177641	177787	WHL22.38552.0	Within Gene Body	0	Sp-Casc1
7639	Scaffold111	177641	177787	WHL22.38552.1	Within Gene Body	0	Sp-Casc1
7641	Scaffold111	178602	180111	WHL22.38552.0	Within Gene Body	0	Sp-Casc1
7641	Scaffold111	178602	180111	WHL22.38552.1	Within Gene Body	0	Sp-Casc1
7711	Scaffold111	661539	661974	WHL22.36417.0	Within Gene Body	0	#N/A
7711	Scaffold111	661539	661974	WHL22.36417.1	Within Gene Body	0	#N/A
7813	Scaffold1111	186000	186157	WHL22.36591.0	Within Gene Body	0	#N/A
8090	Scaffold1117	290013	290213	WHL22.41191.1	Within Gene Body	0	#N/A
8183	Scaffold1119	166303	167927	WHL22.38332.0	Upstream	5384	Sp-Clect_13
8183	Scaffold1119	166303	167927	WHL22.39470.0	Promoter Region	-1165	Sp-Sm29
8185	Scaffold1119	181243	181536	WHL22.39473.0	Promoter Region	-99	Sp-Clect_14
8185	Scaffold1119	181243	181536	WHL22.39470.0	Upstream	2868	Sp-Sm29
8411	Scaffold1122	88316	88725	WHL22.39654.0	Within Gene Body	0	#N/A
8411	Scaffold1122	88316	88725	WHL22.39654.1	Downstream	7908	#N/A
8414	Scaffold1122	90855	91169	WHL22.39654.0	Within Gene Body	0	#N/A
8414	Scaffold1122	90855	91169	WHL22.39654.1	Downstream	5464	#N/A
8512	Scaffold1125	83021	84158	WHL22.40221.0	Promoter Region	-574	#N/A
8513	Scaffold1125	85050	86868	WHL22.40221.0	Within Gene Body	0	#N/A
8693	Scaffold1129	233757	236513	WHL22.41417.0	Promoter Region	-2117	#N/A
8705	Scaffold1129	264055	264960	WHL22.41388.0	Downstream	8238	#N/A
8705	Scaffold1129	264055	264960	WHL22.41417.0	Within Gene Body	0	#N/A
8705	Scaffold1129	264055	264960	WHL22.41378.0	Downstream	1985	#N/A
8746	Scaffold113	204993	205359	WHL22.41613.0	Upstream	4759	#N/A
8746	Scaffold113	204993	205359	WHL22.41613.1	Upstream	4759	#N/A
8761	Scaffold113	364967	365936	WHL22.41742.0	Downstream	8758	#N/A
8764	Scaffold113	368429	369659	WHL22.41742.0	Downstream	5035	#N/A
8767	Scaffold113	374137	375363	WHL22.41742.0	Promoter Region	-557	#N/A
8768	Scaffold113	375376	377055	WHL22.41742.0	Within Gene Body	0	#N/A
8916	Scaffold113	1172873	1173843	WHL22.42566.0	Downstream	5267	#N/A
8917	Scaffold113	1176863	1177666	WHL22.42566.0	Downstream	1444	#N/A
9097	Scaffold1132	60159	60571	WHL22.44721.0	Upstream	1757	#N/A
9097	Scaffold1132	60159	60571	WHL22.44721.1	Upstream	9074	#N/A
9097	Scaffold1132	60159	60571	WHL22.44721.2	Upstream	1668	#N/A
9173	Scaffold1134	176605	178023	WHL22.43544.0	Promoter Region	-688	#N/A
9303	Scaffold1137	88220	88338	WHL22.44481.0	Within Gene Body	0	#N/A
9421	Scaffold114	310263	318750	WHL22.44848.0	Within Gene Body	0	#N/A
9437	Scaffold114	349437	349621	WHL22.44848.0	Within Gene Body	0	#N/A
9965	Scaffold1148	69490	69763	WHL22.47726.0	Within Gene Body	0	#N/A
9965	Scaffold1148	69490	69763	WHL22.47726.1	Within Gene Body	0	#N/A
9965	Scaffold1148	69490	69763	WHL22.47726.2	Within Gene Body	0	#N/A
10391	Scaffold1156	95325	98306	WHL22.51238.0	Within Gene Body	0	#N/A
10391	Scaffold1156	95325	98306	WHL22.51238.1	Within Gene Body	0	#N/A
10434	Scaffold1157	63766	64532	WHL22.49135.0	Within Gene Body	0	#N/A
10434	Scaffold1157	63766	64532	WHL22.49114.1	Upstream	5204	#N/A
10700	Scaffold116	663889	664082	WHL22.51669.0	Within Gene Body	0	#N/A
10702	Scaffold116	668156	669032	WHL22.51669.0	Within Gene Body	0	#N/A
10705	Scaffold116	682635	685212	WHL22.49840.0	Downstream	9619	#N/A
10705	Scaffold116	682635	685212	WHL22.51669.0	Promoter Region	22464	#N/A
10706	Scaffold116	685842	686275	WHL22.49840.0	Downstream	8556	#N/A
10706	Scaffold116	685842	686275	WHL22.51669.0	Upstream	1690	#N/A
10707	Scaffold116	686684	689554	WHL22.49840.0	Downstream	5277	#N/A
10707	Scaffold116	686684	689554	WHL22.51669.0	Upstream	2532	#N/A
10708	Scaffold116	689602	690077	WHL22.49840.0	Downstream	4754	#N/A
10708	Scaffold116	689602	690077	WHL22.51669.0	Upstream	5450	#N/A
11048	Scaffold1165	107662	107988	WHL22.50910.0	Within Gene Body	0	#N/A
11048	Scaffold1165	107662	107988	WHL22.50910.1	Upstream	4707	#N/A
11048	Scaffold1165	107662	107988	WHL22.50910.2	Within Gene Body	0	#N/A
11052	Scaffold1165	121759	122348	WHL22.50910.0	Upstream	4985	#N/A
11052	Scaffold1165	121759	122348	WHL22.50910.2	Upstream	5358	#N/A
11054	Scaffold1165	129476	129828	WHL22.51286.1	Downstream	3483	#N/A
11222	Scaffold117	218804	223909	WHL22.52081.0	Within Gene Body	0	#N/A
11224	Scaffold117	228293	228848	WHL22.52081.0	Within Gene Body	0	#N/A
11323	Scaffold117	1000515	1001584	WHL22.52177.1	Downstream	2502	#N/A
11329	Scaffold117	1049087	1050200	WHL22.52231.0	Downstream	9211	Sp-Gabrb3L
11329	Scaffold117	1049087	1050200	WHL22.52221.0	Promoter Region	-525	#N/A
11329	Scaffold117	1049087	1050200	WHL22.52203.0	Upstream	7664	#N/A
11333	Scaffold117	1067370	1067689	WHL22.52231.0	Within Gene Body	0	Sp-Gabrb3L
11333	Scaffold117	1067370	1067689	WHL22.52231.1	Within Gene Body	0	Sp-Gabrb3L
11333	Scaffold117	1067370	1067689	WHL22.52221.0	Upstream	8918	#N/A
11369	Scaffold1170	116829	116961	WHL22.58677.0	Within Gene Body	0	#N/A
11369	Scaffold1170	116829	116961	WHL22.58677.1	Within Gene Body	0	#N/A
11565	Scaffold1175	169159	169924	WHL22.53384.0	Within Gene Body	0	#N/A
11565	Scaffold1175	169159	169924	WHL22.53384.1	Within Gene Body	0	#N/A
11565	Scaffold1175	169159	169924	WHL22.53384.2	Within Gene Body	0	#N/A
11616	Scaffold1176	142711	144284	WHL22.53537.0	Downstream	1714	#N/A
11659	Scaffold1177	102121	102661	WHL22.53634.0	Within Gene Body	0	#N/A
11659	Scaffold1177	102121	102661	WHL22.53634.1	Within Gene Body	0	#N/A
11659	Scaffold1177	102121	102661	WHL22.53634.2	Within Gene Body	0	#N/A
11659	Scaffold1177	102121	102661	WHL22.53634.3	Within Gene Body	0	#N/A
11659	Scaffold1177	102121	102661	WHL22.53634.4	Within Gene Body	0	#N/A
11659	Scaffold1177	102121	102661	WHL22.53634.5	Within Gene Body	0	#N/A
11676	Scaffold1177	164171	164844	WHL22.53986.0	Within Gene Body	0	#N/A
11676	Scaffold1177	164171	164844	WHL22.53986.1	Within Gene Body	0	#N/A
11681	Scaffold1177	174319	174438	WHL22.53986.0	Within Gene Body	0	#N/A
11681	Scaffold1177	174319	174438	WHL22.53986.1	Within Gene Body	0	#N/A
11681	Scaffold1177	174319	174438	WHL22.54311.1	Downstream	2586	#N/A
11787	Scaffold118	81576	86467	WHL22.59256.0	Promoter Region	-4476	#N/A
11792	Scaffold118	90223	91900	WHL22.59256.0	Within Gene Body	4171	#N/A
11793	Scaffold118	92277	93144	WHL22.59256.0	Upstream	2036	#N/A
11877	Scaffold118	467391	471405	WHL22.54779.0	Promoter Region	-1285	#N/A
11877	Scaffold118	467391	471405	WHL22.54779.1	Downstream	4121	#N/A
11966	Scaffold1181	220199	222306	WHL22.55151.0	Promoter Region	2181	Sp-Senp6
11966	Scaffold1181	220199	222306	WHL22.55127.0	Upstream	5784	#N/A
11981	Scaffold1181	315983	317376	WHL22.55285.0	Within Gene Body	0	#N/A
11981	Scaffold1181	315983	317376	WHL22.55302.0	Downstream	2407	#N/A
12347	Scaffold1188	99838	101425	WHL22.57106.0	Downstream	2145	#N/A
12348	Scaffold1188	101869	105103	WHL22.57106.0	Promoter Region	-1701	#N/A
12350	Scaffold1188	107383	115114	WHL22.57106.0	Within Gene Body	0	#N/A
12429	Scaffold119	265316	265711	WHL22.57214.1	Within Gene Body	0	#N/A
12435	Scaffold119	308826	309117	WHL22.57308.0	Within Gene Body	0	#N/A
12435	Scaffold119	308826	309117	WHL22.57308.1	Within Gene Body	0	#N/A
12435	Scaffold119	308826	309117	WHL22.57305.1	Within Gene Body	0	#N/A
12435	Scaffold119	308826	309117	WHL22.57305.2	Downstream	6693	#N/A
12435	Scaffold119	308826	309117	WHL22.57269.0	Upstream	6774	#N/A
12954	Scaffold1199	87098	87443	WHL22.59697.0	Within Gene Body	0	#N/A
12954	Scaffold1199	87098	87443	WHL22.59697.1	Within Gene Body	0	#N/A
12954	Scaffold1199	87098	87443	WHL22.59697.2	Downstream	3339	#N/A
13024	Scaffold12	242228	242620	WHL22.60047.0	Within Gene Body	0	Sp-Otop2L
13024	Scaffold12	242228	242620	WHL22.60047.2	Promoter Region	22082	Sp-Otop2L
13024	Scaffold12	242228	242620	WHL22.60047.3	Upstream	5529	Sp-Otop2L
13096	Scaffold12	661627	662608	WHL22.60302.0	Downstream	4993	#N/A
13096	Scaffold12	661627	662608	WHL22.60302.1	Downstream	9395	#N/A
13104	Scaffold12	670877	672587	WHL22.60315.0	Downstream	9367	#N/A
13104	Scaffold12	670877	672587	WHL22.60312.0	Downstream	5128	#N/A
13104	Scaffold12	670877	672587	WHL22.60302.0	Within Gene Body	0	#N/A
13104	Scaffold12	670877	672587	WHL22.60302.1	Promoter Region	-1126	#N/A
13105	Scaffold12	673592	674740	WHL22.60315.0	Downstream	7214	#N/A
13105	Scaffold12	673592	674740	WHL22.60312.0	Downstream	2975	#N/A
13105	Scaffold12	673592	674740	WHL22.60302.0	Within Gene Body	0	#N/A
13105	Scaffold12	673592	674740	WHL22.60302.1	Within Gene Body	0	#N/A
13108	Scaffold12	694038	694709	WHL22.60281.0	Downstream	1587	Sp-Dcst2-3
13108	Scaffold12	694038	694709	WHL22.60315.0	Upstream	7164	#N/A
13110	Scaffold12	700210	700588	WHL22.60281.0	Within Gene Body	0	Sp-Dcst2-3
13110	Scaffold12	700210	700588	WHL22.60281.1	Downstream	7468	Sp-Dcst2-3
13116	Scaffold12	713616	713782	WHL22.60281.0	Within Gene Body	0	Sp-Dcst2-3
13116	Scaffold12	713616	713782	WHL22.60281.1	Within Gene Body	0	Sp-Dcst2-3
13139	Scaffold12	792577	792894	WHL22.60330.0	Within Gene Body	0	Sp-SmtnL_2
13140	Scaffold12	795586	796949	WHL22.60330.0	Within Gene Body	0	Sp-SmtnL_2
13146	Scaffold12	814443	814710	WHL22.60330.0	Upstream	2547	Sp-SmtnL_2
13924	Scaffold121	512206	513149	WHL22.63317.0	Upstream	2826	#N/A
14138	Scaffold1216	100978	103308	WHL22.64904.0	Promoter Region	-972	#N/A
14138	Scaffold1216	100978	103308	WHL22.64904.1	Promoter Region	-972	#N/A
14149	Scaffold1216	126972	127316	WHL22.64904.0	Within Gene Body	0	#N/A
14149	Scaffold1216	126972	127316	WHL22.64904.1	Within Gene Body	0	#N/A
14451	Scaffold122	670014	670731	WHL22.65852.0	Within Gene Body	0	#N/A
14451	Scaffold122	670014	670731	WHL22.65852.1	Promoter Region	-481	#N/A
14489	Scaffold122	971644	973720	WHL22.72680.0	Within Gene Body	0	#N/A
14617	Scaffold1221	146981	148434	WHL22.66450.1	Upstream	1764	#N/A
14617	Scaffold1221	146981	148434	WHL22.66450.2	Upstream	1764	#N/A
15073	Scaffold123	492249	492914	WHL22.68177.0	Downstream	8186	#N/A
15095	Scaffold123	601682	602506	WHL22.68248.0	Upstream	5318	#N/A
15095	Scaffold123	601682	602506	WHL22.68252.0	Upstream	3057	#N/A
15095	Scaffold123	601682	602506	WHL22.68290.0	Downstream	7721	#N/A
15100	Scaffold123	615791	616433	WHL22.68290.0	Upstream	2478	#N/A
15100	Scaffold123	615791	616433	WHL22.68308.0	Downstream	9836	#N/A
15110	Scaffold123	687210	687676	WHL22.68359.0	Downstream	5658	ZZ.novel (class)
15111	Scaffold123	692812	693316	WHL22.68359.0	Downstream	18	ZZ.novel (class)
15115	Scaffold123	703196	703401	WHL22.68359.0	Within Gene Body	0	ZZ.novel (class)
15115	Scaffold123	703196	703401	WHL22.68363.0	Downstream	5969	#N/A
15303	Scaffold1232	64904	66329	WHL22.69418.0	Within Gene Body	0	#N/A
15522	Scaffold1239	60871	61383	WHL22.70561.0	Promoter Region	-479	Sp-Gcnt1
15523	Scaffold1239	62701	63542	WHL22.70561.0	Within Gene Body	0	Sp-Gcnt1
15524	Scaffold1239	64582	64982	WHL22.70561.0	Upstream	732	Sp-Gcnt1
15526	Scaffold1239	68488	69818	WHL22.70561.0	Upstream	4638	Sp-Gcnt1
15526	Scaffold1239	68488	69818	WHL22.70589.0	Downstream	6571	#N/A
15562	Scaffold124	76208	76441	WHL22.71982.0	Within Gene Body	0	#N/A
15562	Scaffold124	76208	76441	WHL22.71982.1	Within Gene Body	0	#N/A
15562	Scaffold124	76208	76441	WHL22.71721.0	Upstream	8387	#N/A
15562	Scaffold124	76208	76441	WHL22.71721.1	Upstream	8392	#N/A
15703	Scaffold124	950096	950311	WHL22.71182.0	Downstream	6837	#N/A
15703	Scaffold124	950096	950311	WHL22.71161.0	Within Gene Body	0	#N/A
15703	Scaffold124	950096	950311	WHL22.71161.1	Within Gene Body	0	#N/A
16009	Scaffold1249	73761	73818	WHL22.74619.0	Within Gene Body	0	#N/A
16009	Scaffold1249	73761	73818	WHL22.74619.1	Downstream	1094	#N/A
16009	Scaffold1249	73761	73818	WHL22.74619.2	Downstream	1186	#N/A
16009	Scaffold1249	73761	73818	WHL22.74692.0	Downstream	9572	#N/A
16009	Scaffold1249	73761	73818	WHL22.74684.0	Downstream	5442	#N/A
16046	Scaffold125	137855	137950	WHL22.72640.0	Downstream	9777	#N/A
16046	Scaffold125	137855	137950	WHL22.72626.0	Within Gene Body	0	#N/A
16046	Scaffold125	137855	137950	WHL22.72626.1	Within Gene Body	0	#N/A
16175	Scaffold1250	402489	403059	WHL22.73800.0	Within Gene Body	0	#N/A
16175	Scaffold1250	402489	403059	WHL22.73840.0	Upstream	9248	#N/A
16227	Scaffold1252	36906	38727	WHL22.74076.0	Promoter Region	-713	#N/A
16237	Scaffold1252	96216	96963	WHL22.74099.0	Downstream	8904	#N/A
16264	Scaffold1253	60949	62088	WHL22.74185.0	Downstream	671	#N/A
16266	Scaffold1253	65627	66197	WHL22.74185.0	Within Gene Body	0	#N/A
16281	Scaffold1253	101505	102370	WHL22.74185.0	Within Gene Body	0	#N/A
16424	Scaffold1256	125578	125889	WHL22.75169.0	Within Gene Body	0	#N/A
16424	Scaffold1256	125578	125889	WHL22.75169.1	Within Gene Body	0	#N/A
16470	Scaffold1256	404556	404764	WHL22.75202.0	Within Gene Body	0	#N/A
16606	Scaffold126	215020	220577	WHL22.76665.0	Within Gene Body	0	#N/A
16606	Scaffold126	215020	220577	WHL22.76665.1	Within Gene Body	0	#N/A
16606	Scaffold126	215020	220577	WHL22.76665.3	Promoter Region	-1103	#N/A
16607	Scaffold126	221565	223230	WHL22.76665.0	Within Gene Body	0	#N/A
16607	Scaffold126	221565	223230	WHL22.76665.1	Within Gene Body	0	#N/A
16607	Scaffold126	221565	223230	WHL22.76665.3	Within Gene Body	0	#N/A
16990	Scaffold1266	34168	34648	WHL22.77054.0	Within Gene Body	0	#N/A
16990	Scaffold1266	34168	34648	WHL22.77054.1	Within Gene Body	0	#N/A
17110	Scaffold1269	200164	200435	WHL22.77301.0	Upstream	9014	#N/A
17110	Scaffold1269	200164	200435	WHL22.77301.1	Upstream	1852	#N/A
17110	Scaffold1269	200164	200435	WHL22.77301.2	Upstream	1852	#N/A
17110	Scaffold1269	200164	200435	WHL22.77081.0	Downstream	5637	#N/A
17117	Scaffold1269	218988	221037	WHL22.77081.0	Upstream	8060	#N/A
17365	Scaffold127	892628	894083	WHL22.77624.0	Within Gene Body	0	#N/A
17522	Scaffold1272	72041	73189	WHL22.78328.0	Downstream	994	#N/A
17522	Scaffold1272	72041	73189	WHL22.78328.1	Downstream	994	#N/A
17741	Scaffold1276	160221	162872	WHL22.78812.0	Upstream	9190	#N/A
17741	Scaffold1276	160221	162872	WHL22.78797.1	Within Gene Body	0	#N/A
17741	Scaffold1276	160221	162872	WHL22.78797.2	Within Gene Body	0	#N/A
18576	Scaffold129	515212	515504	WHL22.83236.0	Within Gene Body	0	#N/A
18576	Scaffold129	515212	515504	WHL22.83141.0	Downstream	7517	#N/A
18576	Scaffold129	515212	515504	WHL22.83141.1	Downstream	7517	#N/A
18731	Scaffold1294	33382	34769	WHL22.84068.0	Upstream	7735	#N/A
18883	Scaffold1297	157731	157832	WHL22.84413.0	Within Gene Body	0	#N/A
18887	Scaffold1297	166151	166347	WHL22.84413.0	Within Gene Body	0	#N/A
18888	Scaffold1297	166680	167416	WHL22.84413.0	Within Gene Body	0	#N/A
18893	Scaffold1297	178542	181791	WHL22.84419.0	Promoter Region	-1732	Sp-Hypp_3004
18893	Scaffold1297	178542	181791	WHL22.84413.0	Within Gene Body	0	#N/A
18894	Scaffold1297	182249	182613	WHL22.84419.0	Within Gene Body	0	Sp-Hypp_3004
18894	Scaffold1297	182249	182613	WHL22.84413.0	Within Gene Body	0	#N/A
18895	Scaffold1297	183552	188121	WHL22.84419.0	Within Gene Body	3278	Sp-Hypp_3004
18895	Scaffold1297	183552	188121	WHL22.84413.0	Within Gene Body	0	#N/A
18906	Scaffold1297	207721	207957	WHL22.84413.0	Upstream	7803	#N/A
19177	Scaffold13	942371	943607	WHL22.85545.0	Within Gene Body	0	#N/A
19177	Scaffold13	942371	943607	WHL22.85545.1	Within Gene Body	0	#N/A
19177	Scaffold13	942371	943607	WHL22.85545.2	Within Gene Body	0	#N/A
19278	Scaffold130	247973	249220	WHL22.86961.0	Within Gene Body	0	#N/A
19328	Scaffold130	426797	429139	WHL22.86961.0	Within Gene Body	0	#N/A
19328	Scaffold130	426797	429139	WHL22.86961.2	Within Gene Body	0	#N/A
19350	Scaffold130	536699	537292	WHL22.86961.0	Within Gene Body	0	#N/A
19350	Scaffold130	536699	537292	WHL22.86961.2	Within Gene Body	0	#N/A
19350	Scaffold130	536699	537292	WHL22.86961.4	Within Gene Body	0	#N/A
19350	Scaffold130	536699	537292	WHL22.86961.5	Within Gene Body	0	#N/A
19356	Scaffold130	560436	561148	WHL22.86772.0	Within Gene Body	0	Sp-Hypp_35
19464	Scaffold1301	111652	112279	WHL22.87121.0	Within Gene Body	0	#N/A
19466	Scaffold1301	113834	114370	WHL22.87121.0	Within Gene Body	0	#N/A
19467	Scaffold1301	116104	120109	WHL22.87121.0	Within Gene Body	0	#N/A
19469	Scaffold1301	123872	125773	WHL22.87121.0	Within Gene Body	0	#N/A
19704	Scaffold1305	191399	191553	WHL22.87875.0	Within Gene Body	0	#N/A
19718	Scaffold1306	19400	20185	WHL22.88073.0	Downstream	7932	#N/A
19756	Scaffold1307	72029	72843	WHL22.88825.0	Downstream	9589	#N/A
19756	Scaffold1307	72029	72843	WHL22.88793.1	Upstream	2523	#N/A
19968	Scaffold131	671285	672092	WHL22.89114.0	Downstream	3914	#N/A
19994	Scaffold131	841482	842707	WHL22.90359.2	Within Gene Body	0	#N/A
19996	Scaffold131	844295	845412	WHL22.90359.2	Within Gene Body	0	#N/A
20087	Scaffold1310	103866	104717	WHL22.90016.0	Within Gene Body	0	#N/A
20087	Scaffold1310	103866	104717	WHL22.90016.1	Within Gene Body	0	#N/A
20087	Scaffold1310	103866	104717	WHL22.90016.2	Promoter Region	-266	#N/A
20087	Scaffold1310	103866	104717	WHL22.90016.3	Promoter Region	-266	#N/A
20598	Scaffold1322	101235	101757	WHL22.94578.2	Within Gene Body	0	#N/A
20598	Scaffold1322	101235	101757	WHL22.94578.3	Within Gene Body	0	#N/A
20598	Scaffold1322	101235	101757	WHL22.94578.4	Within Gene Body	0	#N/A
21253	Scaffold1336	20092	21223	WHL22.97131.0	Within Gene Body	0	#N/A
21479	Scaffold134	662122	662401	WHL22.98502.0	Within Gene Body	0	#N/A
21490	Scaffold134	681613	682184	WHL22.98502.0	Within Gene Body	0	#N/A
21725	Scaffold1345	91164	91267	WHL22.100340.0	Within Gene Body	0	#N/A
22176	Scaffold1353	140129	141615	WHL22.101788.0	Downstream	5902	#N/A
22176	Scaffold1353	140129	141615	WHL22.101795.0	Promoter Region	3011	#N/A
22176	Scaffold1353	140129	141615	WHL22.101795.1	Within Gene Body	0	#N/A
22183	Scaffold1353	184711	184874	WHL22.101912.0	Upstream	8810	#N/A
22785	Scaffold1364	238246	241273	WHL22.104719.0	Within Gene Body	0	#N/A
22851	Scaffold1366	70159	70868	WHL22.104932.0	Upstream	7061	#N/A
22851	Scaffold1366	70159	70868	WHL22.104948.0	Within Gene Body	0	#N/A
22887	Scaffold1367	3276	3475	WHL22.105041.0	Downstream	716	#N/A
23028	Scaffold137	256366	258029	WHL22.106661.0	Within Gene Body	0	#N/A
23575	Scaffold1379	256081	258332	WHL22.109107.0	Within Gene Body	0	#N/A
23575	Scaffold1379	256081	258332	WHL22.109107.1	Within Gene Body	0	#N/A
23577	Scaffold1379	260485	261411	WHL22.109107.0	Within Gene Body	0	#N/A
23577	Scaffold1379	260485	261411	WHL22.109107.1	Within Gene Body	0	#N/A
24114	Scaffold139	202947	203194	WHL22.111821.0	Upstream	9646	Sp-Hypp_1723
24239	Scaffold1390	56172	56236	WHL22.112914.1	Downstream	2107	#N/A
24239	Scaffold1390	56172	56236	WHL22.112414.0	Within Gene Body	0	#N/A
24360	Scaffold1393	278687	283998	WHL22.114667.0	Within Gene Body	0	#N/A
24489	Scaffold1396	176624	177880	WHL22.113329.0	Within Gene Body	0	#N/A
24489	Scaffold1396	176624	177880	WHL22.113329.1	Downstream	9139	#N/A
24549	Scaffold1396	438430	439217	WHL22.113468.0	Upstream	5380	#N/A
24550	Scaffold1396	440268	441081	WHL22.113468.0	Upstream	7218	#N/A
24739	Scaffold14	117112	117499	WHL22.114164.0	Promoter Region	10196	#N/A
24739	Scaffold14	117112	117499	WHL22.114176.0	Downstream	7693	#N/A
24819	Scaffold14	685873	686942	WHL22.114590.0	Promoter Region	-440	Sp-Hypp_2615
24819	Scaffold14	685873	686942	WHL22.114584.0	Upstream	1464	#N/A
24819	Scaffold14	685873	686942	WHL22.114584.1	Upstream	1464	#N/A
24850	Scaffold14	941430	942756	WHL22.114846.0	Within Gene Body	0	#N/A
25264	Scaffold1408	22797	25497	WHL22.117215.0	Within Gene Body	0	#N/A
25269	Scaffold1408	30214	33500	WHL22.117215.0	Within Gene Body	0	#N/A
25280	Scaffold1408	54093	54627	WHL22.117215.0	Upstream	1969	#N/A
25739	Scaffold142	183079	183580	WHL22.119348.0	Downstream	3063	#N/A
25741	Scaffold142	189369	189699	WHL22.119348.0	Within Gene Body	0	#N/A
25744	Scaffold142	194826	195225	WHL22.119348.0	Within Gene Body	0	#N/A
25745	Scaffold142	195901	196224	WHL22.119348.0	Within Gene Body	0	#N/A
25757	Scaffold142	249464	262252	WHL22.119492.0	Promoter Region	-1092	#N/A
25757	Scaffold142	249464	262252	WHL22.119358.0	Upstream	1950	#N/A
25796	Scaffold142	507820	508126	WHL22.119462.0	Within Gene Body	0	#N/A
25796	Scaffold142	507820	508126	WHL22.119462.1	Within Gene Body	0	#N/A
25796	Scaffold142	507820	508126	WHL22.119462.2	Within Gene Body	0	#N/A
25835	Scaffold142	645057	646508	WHL22.119959.0	Downstream	735	Sp-Anpep_1
25949	Scaffold142	1115433	1117361	WHL22.120873.0	Promoter Region	-531	#N/A
25949	Scaffold142	1115433	1117361	WHL22.120756.0	Upstream	1857	#N/A
25949	Scaffold142	1115433	1117361	WHL22.120750.0	Upstream	6005	#N/A
25949	Scaffold142	1115433	1117361	WHL22.120750.1	Upstream	7940	#N/A
26388	Scaffold143	434446	434544	WHL22.121380.0	Within Gene Body	0	Sp-Txndc
26388	Scaffold143	434446	434544	WHL22.121375.1	Upstream	4689	#N/A
26523	Scaffold143	1019640	1023844	WHL22.121654.0	Promoter Region	14791	#N/A
26527	Scaffold143	1027637	1030978	WHL22.121654.0	Upstream	4978	#N/A
26758	Scaffold1434	179137	180092	WHL22.122619.0	Promoter Region	32007	#N/A
27027	Scaffold144	345529	350274	WHL22.123729.0	Promoter Region	-1105	#N/A
27135	Scaffold1440	134653	135230	WHL22.124334.0	Downstream	2679	#N/A
27209	Scaffold1441	69831	71256	WHL22.124951.0	Within Gene Body	0	#N/A
27209	Scaffold1441	69831	71256	WHL22.124951.1	Within Gene Body	0	#N/A
27217	Scaffold1441	86890	88314	WHL22.124951.0	Within Gene Body	0	#N/A
27217	Scaffold1441	86890	88314	WHL22.124951.1	Within Gene Body	0	#N/A
27217	Scaffold1441	86890	88314	WHL22.124991.0	Promoter Region	-474	#N/A
27547	Scaffold145	283594	284069	WHL22.126611.0	Downstream	1848	#N/A
27547	Scaffold145	283594	284069	WHL22.126594.0	Within Gene Body	0	#N/A
27547	Scaffold145	283594	284069	WHL22.126605.0	Upstream	6640	#N/A
27666	Scaffold1452	91628	93203	WHL22.127355.0	Within Gene Body	0	#N/A
27666	Scaffold1452	91628	93203	WHL22.127355.2	Within Gene Body	0	#N/A
28228	Scaffold147	102546	102856	WHL22.130763.0	Downstream	6265	#N/A
28236	Scaffold147	121041	121729	WHL22.130763.0	Within Gene Body	0	#N/A
28239	Scaffold147	126808	127449	WHL22.130763.0	Within Gene Body	0	#N/A
28313	Scaffold147	379590	379872	WHL22.131186.1	Within Gene Body	0	#N/A
28471	Scaffold1475	42887	43115	WHL22.131957.0	Within Gene Body	0	#N/A
28913	Scaffold1485	114437	115057	WHL22.133672.0	Within Gene Body	0	#N/A
28990	Scaffold1488	60348	61100	WHL22.133963.0	Upstream	8482	#N/A
29092	Scaffold149	67207	67625	WHL22.134516.0	Within Gene Body	0	#N/A
29120	Scaffold149	191560	192027	WHL22.134762.0	Downstream	2312	#N/A
29120	Scaffold149	191560	192027	WHL22.134725.0	Upstream	4587	#N/A
29120	Scaffold149	191560	192027	WHL22.134725.1	Upstream	4587	#N/A
29142	Scaffold149	303009	307169	WHL22.134822.0	Promoter Region	2156	#N/A
29253	Scaffold1492	220715	220932	WHL22.136090.1	Within Gene Body	0	#N/A
29455	Scaffold1498	62297	63128	WHL22.136781.0	Promoter Region	-379	#N/A
29455	Scaffold1498	62297	63128	WHL22.136884.0	Downstream	7436	#N/A
29455	Scaffold1498	62297	63128	WHL22.136884.1	Downstream	8532	#N/A
29455	Scaffold1498	62297	63128	WHL22.136791.0	Upstream	6593	#N/A
29465	Scaffold1498	92659	93585	WHL22.136937.0	Within Gene Body	0	#N/A
29553	Scaffold15	512128	512430	WHL22.139911.0	Within Gene Body	0	#N/A
29553	Scaffold15	512128	512430	WHL22.139911.1	Within Gene Body	0	#N/A
29553	Scaffold15	512128	512430	WHL22.139911.2	Within Gene Body	0	#N/A
29605	Scaffold15	881972	882789	WHL22.136963.0	Within Gene Body	0	#N/A
29605	Scaffold15	881972	882789	WHL22.136963.1	Within Gene Body	0	#N/A
29605	Scaffold15	881972	882789	WHL22.136963.2	Within Gene Body	0	#N/A
29605	Scaffold15	881972	882789	WHL22.136963.3	Promoter Region	-733	#N/A
29605	Scaffold15	881972	882789	WHL22.136963.4	Downstream	1958	#N/A
29799	Scaffold1503	17189	18781	WHL22.139816.0	Downstream	6115	#N/A
30382	Scaffold152	34333	34760	WHL22.141450.1	Within Gene Body	0	#N/A
30558	Scaffold1521	129601	130861	WHL22.143379.0	Upstream	1708	#N/A
30558	Scaffold1521	129601	130861	WHL22.143379.1	Upstream	1708	#N/A
30558	Scaffold1521	129601	130861	WHL22.143379.2	Upstream	1708	#N/A
30763	Scaffold1527	57063	57787	WHL22.143520.0	Upstream	8590	#N/A
30783	Scaffold1528	57651	58083	WHL22.143721.0	Within Gene Body	0	Sp-NfkbizL
30985	Scaffold153	654045	655427	WHL22.143854.0	Within Gene Body	0	#N/A
31004	Scaffold153	685457	686482	WHL22.143854.0	Within Gene Body	0	#N/A
31140	Scaffold1531	107596	107757	WHL22.144791.1	Downstream	6497	#N/A
31140	Scaffold1531	107596	107757	WHL22.144771.0	Upstream	2806	#N/A
31851	Scaffold1545	315245	315823	WHL22.147447.0	Within Gene Body	0	#N/A
31851	Scaffold1545	315245	315823	WHL22.147447.1	Within Gene Body	0	#N/A
32028	Scaffold1548	322654	322896	WHL22.147868.0	Within Gene Body	0	Sp-Fn3/Igf_29
32028	Scaffold1548	322654	322896	WHL22.147868.1	Within Gene Body	0	Sp-Fn3/Igf_29
32215	Scaffold1550	104637	104834	WHL22.148647.0	Downstream	1902	#N/A
32215	Scaffold1550	104637	104834	WHL22.148647.1	Downstream	1902	#N/A
32503	Scaffold156	88693	89279	WHL22.151633.4	Within Gene Body	0	#N/A
32503	Scaffold156	88693	89279	WHL22.151633.5	Within Gene Body	0	#N/A
32503	Scaffold156	88693	89279	WHL22.151633.6	Within Gene Body	0	#N/A
32515	Scaffold156	120906	122025	WHL22.151633.4	Within Gene Body	0	#N/A
32515	Scaffold156	120906	122025	WHL22.151633.5	Within Gene Body	0	#N/A
32515	Scaffold156	120906	122025	WHL22.151633.6	Within Gene Body	0	#N/A
32530	Scaffold156	164612	165453	WHL22.151633.4	Within Gene Body	0	#N/A
32530	Scaffold156	164612	165453	WHL22.151633.5	Within Gene Body	0	#N/A
32530	Scaffold156	164612	165453	WHL22.151633.6	Within Gene Body	0	#N/A
32533	Scaffold156	173815	176131	WHL22.151633.4	Upstream	3708	#N/A
32533	Scaffold156	173815	176131	WHL22.151633.5	Within Gene Body	0	#N/A
32533	Scaffold156	173815	176131	WHL22.151633.6	Upstream	2137	#N/A
32609	Scaffold156	541208	543277	WHL22.150931.0	Upstream	7665	#N/A
32650	Scaffold1560	17100	18323	WHL22.151308.0	Within Gene Body	0	#N/A
32650	Scaffold1560	17100	18323	WHL22.151308.1	Within Gene Body	0	#N/A
32650	Scaffold1560	17100	18323	WHL22.151308.2	Promoter Region	-625	#N/A
32787	Scaffold1564	175153	175728	WHL22.152063.0	Downstream	6056	#N/A
32802	Scaffold1564	200857	205623	WHL22.152063.0	Promoter Region	19073	#N/A
33262	Scaffold1573	109473	109749	WHL22.156125.2	Within Gene Body	0	#N/A
33262	Scaffold1573	109473	109749	WHL22.156125.3	Within Gene Body	0	#N/A
33769	Scaffold15877	18875	19513	WHL22.156911.0	Upstream	3002	#N/A
33835	Scaffold159	416906	418600	WHL22.157835.1	Upstream	7406	#N/A
33835	Scaffold159	416906	418600	WHL22.159708.0	Downstream	7783	#N/A
33846	Scaffold159	455978	457421	WHL22.159723.0	Upstream	7896	#N/A
33846	Scaffold159	455978	457421	WHL22.158544.0	Downstream	9778	#N/A
33846	Scaffold159	455978	457421	WHL22.159720.0	Upstream	9980	#N/A
33898	Scaffold1591	30217	32883	WHL22.157863.2	Upstream	3337	#N/A
33898	Scaffold1591	30217	32883	WHL22.157863.3	Promoter Region	12071	#N/A
33944	Scaffold1593	161734	164957	WHL22.158312.0	Within Gene Body	0	#N/A
33972	Scaffold1594	41360	41549	WHL22.158418.0	Downstream	4053	#N/A
33972	Scaffold1594	41360	41549	WHL22.158406.0	Upstream	1430	#N/A
34046	Scaffold1596	241387	241673	WHL22.158686.0	Downstream	8185	#N/A
34046	Scaffold1596	241387	241673	WHL22.160026.0	Upstream	1592	#N/A
34069	Scaffold1597	61876	62086	WHL22.159299.0	Within Gene Body	0	#N/A
34069	Scaffold1597	61876	62086	WHL22.159299.2	Within Gene Body	0	#N/A
34069	Scaffold1597	61876	62086	WHL22.158834.0	Downstream	3020	#N/A
34069	Scaffold1597	61876	62086	WHL22.158834.1	Downstream	9251	#N/A
34168	Scaffold16	183509	184556	WHL22.159332.0	Within Gene Body	0	#N/A
34168	Scaffold16	183509	184556	WHL22.159332.1	Within Gene Body	0	#N/A
34171	Scaffold16	187703	188412	WHL22.159332.0	Within Gene Body	0	#N/A
34171	Scaffold16	187703	188412	WHL22.159332.1	Within Gene Body	0	#N/A
34175	Scaffold16	194738	194962	WHL22.159332.0	Within Gene Body	0	#N/A
34175	Scaffold16	194738	194962	WHL22.159332.1	Within Gene Body	0	#N/A
34707	Scaffold161	262883	263032	WHL22.170152.0	Downstream	3000	#N/A
34725	Scaffold161	334668	336087	WHL22.170210.0	Within Gene Body	0	#N/A
34728	Scaffold161	339489	340369	WHL22.170210.0	Within Gene Body	0	#N/A
34740	Scaffold161	370859	371997	WHL22.170210.0	Within Gene Body	0	#N/A
34742	Scaffold161	375616	376045	WHL22.170210.0	Within Gene Body	0	#N/A
34752	Scaffold161	393233	393893	WHL22.170210.0	Upstream	4312	#N/A
34753	Scaffold161	394857	397399	WHL22.170210.0	Upstream	5936	#N/A
34808	Scaffold161	562507	563357	WHL22.162662.1	Within Gene Body	0	#N/A
34845	Scaffold161	691336	692466	WHL22.162582.0	Within Gene Body	0	#N/A
34905	Scaffold161	1045628	1047292	WHL22.162939.1	Promoter Region	15295	Sp-Ada_1
34905	Scaffold161	1045628	1047292	WHL22.162969.0	Downstream	6476	#N/A
35306	Scaffold162	199645	199824	WHL22.164635.0	Downstream	9435	#N/A
35326	Scaffold162	240534	240693	WHL22.164635.0	Within Gene Body	0	#N/A
35389	Scaffold162	408737	410589	WHL22.166439.0	Promoter Region	65025	#N/A
35391	Scaffold162	414270	415195	WHL22.166514.0	Downstream	8391	#N/A
35391	Scaffold162	414270	415195	WHL22.166439.0	Upstream	4288	#N/A
35399	Scaffold162	452379	453709	WHL22.166514.0	Upstream	7138	#N/A
35399	Scaffold162	452379	453709	WHL22.166580.0	Downstream	5422	#N/A
35399	Scaffold162	452379	453709	WHL22.166580.1	Downstream	5422	#N/A
37041	Scaffold1658	30004	33212	WHL22.173564.0	Promoter Region	2481	#N/A
37143	Scaffold166	521592	522043	WHL22.173528.1	Downstream	4434	#N/A
37143	Scaffold166	521592	522043	WHL22.173514.0	Upstream	3149	#N/A
37143	Scaffold166	521592	522043	WHL22.173519.0	Within Gene Body	0	#N/A
37156	Scaffold166	670890	671426	WHL22.184724.1	Downstream	1181	#N/A
37455	Scaffold167	62740	64256	WHL22.175448.0	Within Gene Body	0	#N/A
37455	Scaffold167	62740	64256	WHL22.175442.2	Within Gene Body	0	#N/A
37507	Scaffold167	428559	429160	WHL22.175424.0	Upstream	6059	#N/A
37636	Scaffold1671	48137	48660	WHL22.176382.0	Within Gene Body	0	Sp-Lrr/Igr_6
37636	Scaffold1671	48137	48660	WHL22.176382.1	Within Gene Body	0	Sp-Lrr/Igr_6
37651	Scaffold1671	81595	85468	WHL22.176382.0	Within Gene Body	0	Sp-Lrr/Igr_6
37651	Scaffold1671	81595	85468	WHL22.176382.1	Within Gene Body	0	Sp-Lrr/Igr_6
37832	Scaffold1678	101383	101669	WHL22.177151.0	Downstream	1234	#N/A
37837	Scaffold1678	118737	119212	WHL22.177151.0	Upstream	5645	#N/A
38269	Scaffold1689	26892	27757	WHL22.182576.0	Within Gene Body	0	Sp-Card11
38269	Scaffold1689	26892	27757	WHL22.182576.1	Within Gene Body	0	Sp-Card11
38569	Scaffold1694	89706	91314	WHL22.181416.0	Within Gene Body	0	#N/A
38861	Scaffold17	275103	275349	WHL22.182855.1	Upstream	3112	#N/A
38911	Scaffold17	524795	526485	WHL22.183228.0	Downstream	7027	#N/A
38962	Scaffold17	937028	938737	WHL22.184759.0	Upstream	4431	#N/A
38962	Scaffold17	937028	938737	WHL22.184964.0	Promoter Region	-575	#N/A
38962	Scaffold17	937028	938737	WHL22.184964.2	Downstream	2661	#N/A
38964	Scaffold17	941578	947900	WHL22.184759.0	Upstream	8981	#N/A
38964	Scaffold17	941578	947900	WHL22.184964.0	Within Gene Body	0	#N/A
38964	Scaffold17	941578	947900	WHL22.184964.2	Within Gene Body	0	#N/A
39323	Scaffold1705	119220	119521	WHL22.186266.2	Upstream	8946	#N/A
39323	Scaffold1705	119220	119521	WHL22.186269.0	Within Gene Body	0	#N/A
39785	Scaffold1716	60560	61616	WHL22.187455.0	Within Gene Body	0	#N/A
40327	Scaffold173	369301	369751	WHL22.191742.0	Downstream	8516	#N/A
40327	Scaffold173	369301	369751	WHL22.191730.0	Within Gene Body	0	#N/A
40327	Scaffold173	369301	369751	WHL22.191730.1	Within Gene Body	0	#N/A
40450	Scaffold1733	65561	65702	WHL22.191069.0	Within Gene Body	0	#N/A
40450	Scaffold1733	65561	65702	WHL22.191066.0	Upstream	5223	#N/A
40463	Scaffold1733	129100	130777	WHL22.191099.0	Within Gene Body	0	Sp-TgfbrtII
40463	Scaffold1733	129100	130777	WHL22.191170.0	Upstream	4739	#N/A
40463	Scaffold1733	129100	130777	WHL22.191170.1	Upstream	4739	#N/A
40477	Scaffold1733	173189	174582	WHL22.191099.0	Promoter Region	48573	Sp-TgfbrtII
40477	Scaffold1733	173189	174582	WHL22.191104.0	Downstream	4000	#N/A
40477	Scaffold1733	173189	174582	WHL22.191104.1	Downstream	9704	#N/A
40488	Scaffold1733	264166	264538	WHL22.191149.1	Upstream	3805	#N/A
40488	Scaffold1733	264166	264538	WHL22.191149.2	Upstream	3805	#N/A
40488	Scaffold1733	264166	264538	WHL22.191686.0	Downstream	3047	#N/A
40490	Scaffold1733	267081	267945	WHL22.191149.1	Upstream	6720	#N/A
40490	Scaffold1733	267081	267945	WHL22.191149.2	Upstream	6720	#N/A
40490	Scaffold1733	267081	267945	WHL22.191686.0	Promoter Region	-504	#N/A
40638	Scaffold174	69815	73510	WHL22.194074.0	Downstream	3279	#N/A
40655	Scaffold174	171636	174910	WHL22.194110.0	Upstream	6561	#N/A
40655	Scaffold174	171636	174910	WHL22.194110.1	Upstream	6561	#N/A
40655	Scaffold174	171636	174910	WHL22.202707.0	Within Gene Body	0	#N/A
40872	Scaffold1744	130887	131228	WHL22.193475.0	Within Gene Body	0	Sp-Prss12L_2
40873	Scaffold1744	132760	133107	WHL22.193475.0	Within Gene Body	0	Sp-Prss12L_2
40876	Scaffold1744	139580	140506	WHL22.193475.0	Upstream	6333	Sp-Prss12L_2
40993	Scaffold1749	91277	92003	WHL22.193975.0	Downstream	2427	#N/A
40993	Scaffold1749	91277	92003	WHL22.194112.0	Upstream	7437	#N/A
40993	Scaffold1749	91277	92003	WHL22.194112.1	Upstream	7437	#N/A
41101	Scaffold175	349926	350459	WHL22.194362.1	Upstream	7603	#N/A
41356	Scaffold1757	236323	236825	WHL22.195873.0	Within Gene Body	0	#N/A
41475	Scaffold176	27056	27359	WHL22.195862.0	Within Gene Body	0	#N/A
41475	Scaffold176	27056	27359	WHL22.195859.0	Upstream	2665	#N/A
41567	Scaffold176	609871	610288	WHL22.196334.0	Within Gene Body	0	#N/A
41571	Scaffold176	626088	629778	WHL22.196334.0	Within Gene Body	0	#N/A
41744	Scaffold17654	25893	26954	WHL22.197535.0	Within Gene Body	0	#N/A
41744	Scaffold17654	25893	26954	WHL22.197535.1	Within Gene Body	0	#N/A
41927	Scaffold177	622397	622546	WHL22.198436.0	Within Gene Body	0	#N/A
41987	Scaffold177	801048	801353	WHL22.198938.0	Upstream	4696	#N/A
41987	Scaffold177	801048	801353	WHL22.198938.1	Within Gene Body	0	#N/A
41987	Scaffold177	801048	801353	WHL22.198938.2	Within Gene Body	0	#N/A
41987	Scaffold177	801048	801353	WHL22.198938.3	Within Gene Body	0	#N/A
42364	Scaffold178	454957	455356	WHL22.200192.0	Within Gene Body	0	#N/A
42419	Scaffold1780	21516	22422	WHL22.200299.0	Upstream	136	#N/A
42419	Scaffold1780	21516	22422	WHL22.200277.0	Upstream	4519	#N/A
42419	Scaffold1780	21516	22422	WHL22.200277.1	Upstream	4519	#N/A
42419	Scaffold1780	21516	22422	WHL22.200277.3	Upstream	4519	#N/A
42456	Scaffold1781	45932	46253	WHL22.200450.0	Within Gene Body	0	#N/A
42742	Scaffold179	243378	245009	WHL22.201742.0	Within Gene Body	0	SPU_011343
42742	Scaffold179	243378	245009	WHL22.204028.0	Upstream	8921	#N/A
42742	Scaffold179	243378	245009	WHL22.204028.1	Upstream	8921	#N/A
42751	Scaffold179	267710	269381	WHL22.201906.0	Promoter Region	-272	#N/A
42751	Scaffold179	267710	269381	WHL22.201906.1	Promoter Region	-272	#N/A
43229	Scaffold18	836063	837672	WHL22.205328.0	Upstream	2401	#N/A
43229	Scaffold18	836063	837672	WHL22.205328.1	Within Gene Body	0	#N/A
43229	Scaffold18	836063	837672	WHL22.205328.2	Upstream	2401	#N/A
43978	Scaffold1813	194455	194756	WHL22.207542.0	Within Gene Body	0	Sp-Blnk
43978	Scaffold1813	194455	194756	WHL22.207542.1	Within Gene Body	0	Sp-Blnk
43978	Scaffold1813	194455	194756	WHL22.207542.2	Within Gene Body	0	Sp-Blnk
43978	Scaffold1813	194455	194756	WHL22.207542.4	Downstream	158	Sp-Blnk
44215	Scaffold182	306142	306817	WHL22.208530.0	Within Gene Body	0	#N/A
44247	Scaffold182	509901	510645	WHL22.208581.1	Downstream	3882	#N/A
44247	Scaffold182	509901	510645	WHL22.208570.0	Within Gene Body	0	#N/A
44623	Scaffold183	369249	370095	WHL22.222161.0	Within Gene Body	0	#N/A
44623	Scaffold183	369249	370095	WHL22.222161.1	Downstream	6790	#N/A
45022	Scaffold184	421789	423182	WHL22.220380.0	Within Gene Body	0	#N/A
45022	Scaffold184	421789	423182	WHL22.220380.1	Within Gene Body	0	#N/A
45047	Scaffold184	522710	523250	WHL22.220526.0	Upstream	2090	Sp-Hypp_1765
45047	Scaffold184	522710	523250	WHL22.220518.0	Upstream	7189	Sp-Vps8h
45386	Scaffold185	322693	323498	WHL22.213412.0	Within Gene Body	0	#N/A
45386	Scaffold185	322693	323498	WHL22.213412.1	Within Gene Body	0	#N/A
45386	Scaffold185	322693	323498	WHL22.213412.2	Within Gene Body	0	#N/A
45444	Scaffold185	568728	574074	WHL22.213534.0	Promoter Region	-1563	#N/A
45795	Scaffold186	317614	317735	WHL22.214967.0	Within Gene Body	0	#N/A
45893	Scaffold186	860598	861102	WHL22.215205.0	Within Gene Body	0	Sp-Radil_1
45907	Scaffold186	944332	945044	WHL22.215205.0	Upstream	7391	Sp-Radil_1
45907	Scaffold186	944332	945044	WHL22.215205.4	Upstream	7391	Sp-Radil_1
45907	Scaffold186	944332	945044	WHL22.215254.0	Downstream	8297	#N/A
45936	Scaffold186	1040111	1040320	WHL22.215259.0	Within Gene Body	0	#N/A
46255	Scaffold187	567382	567518	WHL22.216477.0	Downstream	7077	#N/A
46392	Scaffold1871	168810	171074	WHL22.217164.0	Within Gene Body	0	#N/A
46392	Scaffold1871	168810	171074	WHL22.217164.1	Promoter Region	-1592	#N/A
46392	Scaffold1871	168810	171074	WHL22.218132.1	Upstream	4908	#N/A
46392	Scaffold1871	168810	171074	WHL22.218132.2	Upstream	4908	#N/A
46392	Scaffold1871	168810	171074	WHL22.218132.3	Upstream	4908	#N/A
46592	Scaffold1878	70929	71591	WHL22.218450.1	Within Gene Body	0	#N/A
46592	Scaffold1878	70929	71591	WHL22.218454.0	Downstream	4914	#N/A
46593	Scaffold1878	74015	74593	WHL22.218450.1	Within Gene Body	0	#N/A
46593	Scaffold1878	74015	74593	WHL22.218454.0	Downstream	1912	#N/A
46701	Scaffold188	516499	517049	WHL22.219139.0	Upstream	6706	Sp-Kcnk18
46701	Scaffold188	516499	517049	WHL22.219142.0	Promoter Region	5406	#N/A
46994	Scaffold189	16267	17097	WHL22.223883.0	Within Gene Body	0	#N/A
47024	Scaffold189	291055	292162	WHL22.224045.0	Upstream	1497	#N/A
47103	Scaffold189	655387	657712	WHL22.221547.0	Promoter Region	3327	#N/A
47103	Scaffold189	655387	657712	WHL22.221547.1	Within Gene Body	0	#N/A
47109	Scaffold189	664884	666579	WHL22.221549.0	Downstream	7011	#N/A
47109	Scaffold189	664884	666579	WHL22.221547.0	Upstream	8909	#N/A
47109	Scaffold189	664884	666579	WHL22.221547.1	Promoter Region	12824	#N/A
47149	Scaffold1891	77259	77565	WHL22.221302.0	Upstream	3507	#N/A
47149	Scaffold1891	77259	77565	WHL22.221308.0	Within Gene Body	0	#N/A
47191	Scaffold1892	95077	95198	WHL22.221882.1	Within Gene Body	0	#N/A
47227	Scaffold1893	115390	117306	WHL22.224203.1	Promoter Region	-207	#N/A
47227	Scaffold1893	115390	117306	WHL22.224201.0	Upstream	5263	#N/A
47352	Scaffold1896	386322	387737	WHL22.222943.1	Downstream	4106	#N/A
47744	Scaffold190	61908	62407	WHL22.224514.0	Upstream	9888	#N/A
47744	Scaffold190	61908	62407	WHL22.224579.0	Within Gene Body	0	#N/A
47744	Scaffold190	61908	62407	WHL22.224579.1	Promoter Region	-414	#N/A
47746	Scaffold190	78288	78921	WHL22.224579.0	Within Gene Body	0	#N/A
47746	Scaffold190	78288	78921	WHL22.224579.1	Within Gene Body	0	#N/A
47747	Scaffold190	85477	86310	WHL22.224579.0	Within Gene Body	0	#N/A
47747	Scaffold190	85477	86310	WHL22.224579.1	Within Gene Body	0	#N/A
47748	Scaffold190	94106	94894	WHL22.224579.0	Within Gene Body	0	#N/A
47748	Scaffold190	94106	94894	WHL22.224579.1	Within Gene Body	0	#N/A
48204	Scaffold191	436614	438981	WHL22.230776.0	Within Gene Body	0	#N/A
48204	Scaffold191	436614	438981	WHL22.230776.1	Within Gene Body	0	#N/A
48266	Scaffold1910	77965	78447	WHL22.226382.3	Upstream	347	Sp-Actbp_limph
48268	Scaffold1910	82874	84206	WHL22.226382.3	Upstream	5256	Sp-Actbp_limph
48283	Scaffold1911	21307	22888	WHL22.226516.0	Upstream	2691	#N/A
48283	Scaffold1911	21307	22888	WHL22.226516.1	Upstream	2691	#N/A
48283	Scaffold1911	21307	22888	WHL22.226519.1	Promoter Region	-946	#N/A
48347	Scaffold1914	68880	71401	WHL22.227137.0	Upstream	1502	#N/A
48347	Scaffold1914	68880	71401	WHL22.227080.0	Downstream	6070	#N/A
48348	Scaffold1914	71706	71970	WHL22.227137.0	Upstream	4328	#N/A
48348	Scaffold1914	71706	71970	WHL22.227080.0	Downstream	5501	#N/A
48553	Scaffold192	379532	379995	WHL22.236839.0	Within Gene Body	0	#N/A
48553	Scaffold192	379532	379995	WHL22.236839.1	Within Gene Body	0	#N/A
48553	Scaffold192	379532	379995	WHL22.236839.2	Within Gene Body	0	#N/A
48553	Scaffold192	379532	379995	WHL22.236839.3	Downstream	1089	#N/A
48566	Scaffold192	465987	466893	WHL22.236839.1	Within Gene Body	0	#N/A
48566	Scaffold192	465987	466893	WHL22.236839.3	Within Gene Body	0	#N/A
48566	Scaffold192	465987	466893	WHL22.236839.4	Within Gene Body	0	#N/A
48566	Scaffold192	465987	466893	WHL22.236839.5	Within Gene Body	0	#N/A
48566	Scaffold192	465987	466893	WHL22.236839.6	Within Gene Body	0	#N/A
48566	Scaffold192	465987	466893	WHL22.236839.7	Downstream	213	#N/A
48661	Scaffold192	868869	869329	WHL22.228208.0	Downstream	7317	Sp-Slc26a5_1
48661	Scaffold192	868869	869329	WHL22.232170.0	Upstream	3823	#N/A
48662	Scaffold192	875805	877315	WHL22.228208.0	Promoter Region	-841	Sp-Slc26a5_1
48663	Scaffold192	880626	881739	WHL22.228208.0	Within Gene Body	0	Sp-Slc26a5_1
48668	Scaffold192	895866	896806	WHL22.228208.0	Within Gene Body	0	Sp-Slc26a5_1
48758	Scaffold1923	75024	75368	WHL22.228683.2	Downstream	2037	#N/A
48802	Scaffold1924	118369	119306	WHL22.228744.0	Within Gene Body	0	#N/A
49854	Scaffold1957	86502	87355	WHL22.235664.0	Upstream	8586	#N/A
49854	Scaffold1957	86502	87355	WHL22.235664.1	Upstream	8586	#N/A
49862	Scaffold1957	102488	103148	WHL22.235671.0	Within Gene Body	0	#N/A
50189	Scaffold1964	37293	38677	WHL22.238821.0	Within Gene Body	0	#N/A
50189	Scaffold1964	37293	38677	WHL22.238821.1	Within Gene Body	0	#N/A
50193	Scaffold1964	41548	41675	WHL22.238821.0	Within Gene Body	0	#N/A
50193	Scaffold1964	41548	41675	WHL22.238821.1	Within Gene Body	0	#N/A
50196	Scaffold1964	50667	51994	WHL22.238821.0	Within Gene Body	0	#N/A
50196	Scaffold1964	50667	51994	WHL22.238821.1	Within Gene Body	0	#N/A
50199	Scaffold1964	64949	66177	WHL22.238821.0	Upstream	3797	#N/A
50199	Scaffold1964	64949	66177	WHL22.238821.1	Upstream	3797	#N/A
50308	Scaffold197	178553	179462	WHL22.237587.0	Upstream	5927	#N/A
50412	Scaffold197	754243	754734	WHL22.238907.0	Within Gene Body	0	#N/A
50412	Scaffold197	754243	754734	WHL22.238907.1	Within Gene Body	0	#N/A
50412	Scaffold197	754243	754734	WHL22.238907.2	Downstream	1361	#N/A
50620	Scaffold198	189113	190935	WHL22.239320.0	Promoter Region	-255	SPU_018403
50622	Scaffold198	201564	201899	WHL22.239326.0	Downstream	7958	Sp-Hypp_2386
50622	Scaffold198	201564	201899	WHL22.239320.0	Upstream	1120	SPU_018403
50625	Scaffold198	209694	210184	WHL22.239326.0	Promoter Region	-163	Sp-Hypp_2386
50625	Scaffold198	209694	210184	WHL22.239320.0	Upstream	9250	SPU_018403
50627	Scaffold198	213557	214648	WHL22.239326.0	Within Gene Body	0	Sp-Hypp_2386
50635	Scaffold198	251517	252282	WHL22.239379.0	Promoter Region	-314	Sp-Hypp_2998
50638	Scaffold198	263578	264034	WHL22.239379.0	Upstream	2413	Sp-Hypp_2998
50641	Scaffold198	283547	284014	WHL22.239394.0	Downstream	753	Sp-P16
50645	Scaffold198	299072	301975	WHL22.239481.0	Within Gene Body	2284	Sp-P16
50645	Scaffold198	299072	301975	WHL22.239394.0	Upstream	9646	Sp-P16
50763	Scaffold198	858848	859031	WHL22.239768.0	Within Gene Body	0	#N/A
50896	Scaffold1985	126978	127302	WHL22.241023.0	Within Gene Body	0	#N/A
50898	Scaffold1985	128949	129134	WHL22.241023.0	Within Gene Body	0	#N/A
50899	Scaffold1985	129439	131096	WHL22.241023.0	Within Gene Body	0	#N/A
50903	Scaffold1985	143151	143866	WHL22.241023.0	Within Gene Body	0	#N/A
50905	Scaffold1985	145065	145370	WHL22.241023.0	Within Gene Body	0	#N/A
50908	Scaffold1985	179899	182640	WHL22.240520.0	Promoter Region	-1685	Sp-Pdgfr/vegfrL
51481	Scaffold2	157363	157606	WHL22.242925.0	Upstream	666	#N/A
51496	Scaffold2	206967	208128	WHL22.242941.0	Within Gene Body	0	#N/A
51501	Scaffold2	214133	216284	WHL22.242941.0	Within Gene Body	0	#N/A
51503	Scaffold2	217289	218400	WHL22.242941.0	Within Gene Body	0	#N/A
51851	Scaffold20	572866	575148	WHL22.244530.0	Promoter Region	-915	#N/A
51851	Scaffold20	572866	575148	WHL22.244527.0	Upstream	1796	#N/A
51895	Scaffold20	823804	825148	WHL22.244918.0	Within Gene Body	0	#N/A
51895	Scaffold20	823804	825148	WHL22.244919.1	Downstream	7163	#N/A
51895	Scaffold20	823804	825148	WHL22.244923.0	Within Gene Body	0	#N/A
51925	Scaffold20	1049577	1050808	WHL22.244698.0	Upstream	388	#N/A
51925	Scaffold20	1049577	1050808	WHL22.244716.0	Downstream	5325	#N/A
51931	Scaffold20	1064585	1067049	WHL22.244716.0	Within Gene Body	0	#N/A
51932	Scaffold20	1067164	1070093	WHL22.244716.0	Within Gene Body	0	#N/A
51974	Scaffold20	1357531	1358511	WHL22.245306.0	Downstream	1785	#N/A
51974	Scaffold20	1357531	1358511	WHL22.245306.1	Downstream	1785	#N/A
51974	Scaffold20	1357531	1358511	WHL22.245050.0	Upstream	7246	#N/A
51974	Scaffold20	1357531	1358511	WHL22.245050.1	Upstream	6527	#N/A
51974	Scaffold20	1357531	1358511	WHL22.245050.2	Upstream	7256	#N/A
51976	Scaffold20	1367193	1369632	WHL22.245306.0	Within Gene Body	0	#N/A
51976	Scaffold20	1367193	1369632	WHL22.245306.1	Within Gene Body	0	#N/A
51978	Scaffold20	1374821	1376110	WHL22.245306.0	Within Gene Body	0	#N/A
51978	Scaffold20	1374821	1376110	WHL22.245306.1	Within Gene Body	0	#N/A
51980	Scaffold20	1379535	1381597	WHL22.245306.0	Upstream	2216	#N/A
51980	Scaffold20	1379535	1381597	WHL22.245306.1	Within Gene Body	0	#N/A
51983	Scaffold20	1384982	1386219	WHL22.245306.0	Upstream	7663	#N/A
51983	Scaffold20	1384982	1386219	WHL22.245306.1	Within Gene Body	0	#N/A
51984	Scaffold20	1387622	1389284	WHL22.245306.1	Promoter Region	27326	#N/A
51987	Scaffold20	1393715	1395795	WHL22.245306.1	Upstream	4824	#N/A
52037	Scaffold20	1531230	1533349	WHL22.245402.0	Promoter Region	31217	#N/A
52116	Scaffold200	348270	349357	WHL22.245299.0	Upstream	797	#N/A
52116	Scaffold200	348270	349357	WHL22.248469.0	Downstream	3347	#N/A
52116	Scaffold200	348270	349357	WHL22.248469.1	Downstream	3347	#N/A
52116	Scaffold200	348270	349357	WHL22.248469.2	Downstream	3347	#N/A
52166	Scaffold2000	94933	97821	WHL22.250092.1	Upstream	3019	#N/A
52166	Scaffold2000	94933	97821	WHL22.250092.2	Within Gene Body	0	#N/A
52232	Scaffold2003	32326	33006	WHL22.245925.0	Downstream	5937	#N/A
52232	Scaffold2003	32326	33006	WHL22.245925.1	Downstream	5937	#N/A
52630	Scaffold2019	69270	69403	WHL22.248301.0	Upstream	1464	#N/A
52777	Scaffold202	826990	831018	WHL22.248877.0	Within Gene Body	0	#N/A
52777	Scaffold202	826990	831018	WHL22.248883.0	Downstream	3261	#N/A
53096	Scaffold203	252517	253123	WHL22.250411.0	Within Gene Body	0	#N/A
53097	Scaffold203	254722	255733	WHL22.250411.0	Within Gene Body	0	#N/A
53517	Scaffold204	782190	785148	WHL22.253970.0	Promoter Region	38204	#N/A
54076	Scaffold206	475435	475766	WHL22.255599.0	Downstream	359	Sp-Cebpa
54076	Scaffold206	475435	475766	WHL22.255677.0	Downstream	3160	#N/A
54076	Scaffold206	475435	475766	WHL22.255677.1	Downstream	7462	#N/A
54077	Scaffold206	476103	478148	WHL22.255599.0	Promoter Region	-22	Sp-Cebpa
54077	Scaffold206	476103	478148	WHL22.255677.0	Downstream	778	#N/A
54077	Scaffold206	476103	478148	WHL22.255677.1	Downstream	5080	#N/A
54190	Scaffold2063	84888	85105	WHL22.257197.0	Downstream	3394	Sp-PicalmL
54190	Scaffold2063	84888	85105	WHL22.257197.1	Downstream	3394	Sp-PicalmL
54190	Scaffold2063	84888	85105	WHL22.257197.2	Downstream	4950	Sp-PicalmL
54190	Scaffold2063	84888	85105	WHL22.257207.2	Upstream	5694	#N/A
54191	Scaffold2063	85362	85571	WHL22.257197.0	Downstream	2928	Sp-PicalmL
54191	Scaffold2063	85362	85571	WHL22.257197.1	Downstream	2928	Sp-PicalmL
54191	Scaffold2063	85362	85571	WHL22.257197.2	Downstream	4484	Sp-PicalmL
54191	Scaffold2063	85362	85571	WHL22.257207.2	Upstream	6168	#N/A
54255	Scaffold2064	228219	228547	WHL22.256501.0	Within Gene Body	0	#N/A
54444	Scaffold207	342758	343219	WHL22.257740.0	Within Gene Body	0	#N/A
54455	Scaffold207	364357	364873	WHL22.257740.0	Within Gene Body	0	#N/A
54474	Scaffold207	462859	463290	WHL22.258786.0	Within Gene Body	0	#N/A
54474	Scaffold207	462859	463290	WHL22.258786.1	Upstream	9933	#N/A
54480	Scaffold207	487511	488778	WHL22.258786.0	Within Gene Body	0	#N/A
54490	Scaffold207	512637	513306	WHL22.258786.0	Within Gene Body	0	#N/A
54491	Scaffold207	514673	515437	WHL22.258786.0	Within Gene Body	0	#N/A
54748	Scaffold208	116198	116366	WHL22.259626.0	Upstream	7551	#N/A
54748	Scaffold208	116198	116366	WHL22.259626.2	Upstream	7551	#N/A
54748	Scaffold208	116198	116366	WHL22.259279.0	Downstream	6541	#N/A
54748	Scaffold208	116198	116366	WHL22.259272.0	Downstream	2110	#N/A
54826	Scaffold2080	45182	46568	WHL22.260882.0	Within Gene Body	0	#N/A
54826	Scaffold2080	45182	46568	WHL22.260882.1	Promoter Region	-869	#N/A
55233	Scaffold2097	106572	106853	WHL22.262929.0	Downstream	551	#N/A
55233	Scaffold2097	106572	106853	WHL22.262913.0	Upstream	4083	#N/A
55233	Scaffold2097	106572	106853	WHL22.262913.1	Upstream	4083	#N/A
55233	Scaffold2097	106572	106853	WHL22.262913.2	Upstream	4083	#N/A
55414	Scaffold21	683686	684033	WHL22.263426.0	Upstream	8922	#N/A
55414	Scaffold21	683686	684033	WHL22.264222.0	Within Gene Body	0	#N/A
55414	Scaffold21	683686	684033	WHL22.264222.1	Within Gene Body	0	#N/A
55496	Scaffold21	1204915	1205139	WHL22.264551.0	Within Gene Body	0	#N/A
55578	Scaffold210	353250	354151	WHL22.264310.0	Downstream	6726	#N/A
55578	Scaffold210	353250	354151	WHL22.264310.1	Downstream	6726	#N/A
55580	Scaffold210	358322	360840	WHL22.264310.0	Downstream	37	#N/A
55580	Scaffold210	358322	360840	WHL22.264310.1	Downstream	37	#N/A
55602	Scaffold210	462345	464390	WHL22.270083.0	Promoter Region	4330	#N/A
56165	Scaffold212	344217	344546	WHL22.268154.0	Within Gene Body	0	#N/A
56169	Scaffold212	350698	351048	WHL22.268154.0	Within Gene Body	0	#N/A
56244	Scaffold212	712930	713989	WHL22.271926.0	Downstream	3194	#N/A
56244	Scaffold212	712930	713989	WHL22.271844.0	Upstream	5767	#N/A
56244	Scaffold212	712930	713989	WHL22.271850.0	Promoter Region	2978	#N/A
56917	Scaffold2143	94108	94542	WHL22.272820.0	Downstream	9694	#N/A
56917	Scaffold2143	94108	94542	WHL22.273754.0	Upstream	8593	#N/A
56917	Scaffold2143	94108	94542	WHL22.273754.1	Within Gene Body	0	#N/A
57049	Scaffold2149	56926	60517	WHL22.273089.0	Upstream	4836	#N/A
57049	Scaffold2149	56926	60517	WHL22.273077.0	Promoter Region	-1719	#N/A
57104	Scaffold215	144823	147742	WHL22.273281.0	Promoter Region	7805	#N/A
57107	Scaffold215	150856	152745	WHL22.273281.0	Upstream	3978	#N/A
57108	Scaffold215	155624	156214	WHL22.273281.0	Upstream	8746	#N/A
57284	Scaffold2155	41425	41611	WHL22.274857.0	Upstream	1651	#N/A
57284	Scaffold2155	41425	41611	WHL22.274858.1	Upstream	734	#N/A
57284	Scaffold2155	41425	41611	WHL22.274530.0	Upstream	9048	#N/A
57284	Scaffold2155	41425	41611	WHL22.274530.1	Upstream	9048	#N/A
57284	Scaffold2155	41425	41611	WHL22.274973.0	Within Gene Body	-88	#N/A
57665	Scaffold2167	125513	126598	WHL22.276344.0	Upstream	2806	#N/A
58175	Scaffold2186	14361	14598	WHL22.279031.2	Within Gene Body	0	#N/A
58235	Scaffold219	2205	2628	WHL22.279611.0	Downstream	1968	Sp-Hypp_3018
58243	Scaffold219	17823	18222	WHL22.279611.0	Upstream	3854	Sp-Hypp_3018
58254	Scaffold219	128410	129081	WHL22.279662.0	Within Gene Body	0	#N/A
58256	Scaffold219	142046	142274	WHL22.279662.0	Within Gene Body	0	#N/A
58269	Scaffold219	189044	193799	WHL22.279662.0	Within Gene Body	0	#N/A
58269	Scaffold219	189044	193799	WHL22.279662.1	Within Gene Body	0	#N/A
58269	Scaffold219	189044	193799	WHL22.279662.2	Promoter Region	-2221	#N/A
58269	Scaffold219	189044	193799	WHL22.279662.3	Downstream	8909	#N/A
58746	Scaffold22	851169	851342	WHL22.282467.0	Within Gene Body	0	#N/A
58793	Scaffold220	67232	69469	WHL22.282560.0	Within Gene Body	0	#N/A
58796	Scaffold220	72403	75624	WHL22.282560.0	Within Gene Body	0	#N/A
58804	Scaffold220	93680	95357	WHL22.282560.0	Upstream	3764	#N/A
58873	Scaffold220	325645	328628	WHL22.366016.12	Within Gene Body	0	#N/A
58873	Scaffold220	325645	328628	WHL22.366016.14	Upstream	1983	#N/A
58873	Scaffold220	325645	328628	WHL22.366017.2	Upstream	1474	#N/A
58873	Scaffold220	325645	328628	WHL22.366017.4	Upstream	1474	#N/A
58873	Scaffold220	325645	328628	WHL22.366017.9	Upstream	1474	#N/A
58873	Scaffold220	325645	328628	WHL22.366017.10	Upstream	1474	#N/A
58873	Scaffold220	325645	328628	WHL22.366017.11	Within Gene Body	0	#N/A
58873	Scaffold220	325645	328628	WHL22.366200.1	Promoter Region	-2091	#N/A
58912	Scaffold220	458480	460489	WHL22.282713.0	Upstream	389	#N/A
58912	Scaffold220	458480	460489	WHL22.282713.1	Within Gene Body	0	#N/A
59113	Scaffold221	157968	158523	WHL22.283910.0	Within Gene Body	0	#N/A
59113	Scaffold221	157968	158523	WHL22.283910.1	Within Gene Body	0	#N/A
59113	Scaffold221	157968	158523	WHL22.283910.2	Within Gene Body	0	#N/A
59113	Scaffold221	157968	158523	WHL22.283811.0	Upstream	7537	#N/A
59458	Scaffold222	481573	482852	WHL22.286588.0	Promoter Region	-414	#N/A
59483	Scaffold222	554355	555301	WHL22.286588.0	Within Gene Body	0	#N/A
59487	Scaffold222	565234	566827	WHL22.286588.0	Within Gene Body	0	#N/A
59489	Scaffold222	568512	572479	WHL22.286588.0	Within Gene Body	0	#N/A
59489	Scaffold222	568512	572479	WHL22.286588.2	Downstream	6395	#N/A
59595	Scaffold2224	68009	73867	WHL22.286226.0	Upstream	2210	#N/A
59595	Scaffold2224	68009	73867	WHL22.286226.2	Upstream	2210	#N/A
59595	Scaffold2224	68009	73867	WHL22.286226.3	Upstream	2210	#N/A
59595	Scaffold2224	68009	73867	WHL22.286247.0	Promoter Region	-1769	#N/A
59936	Scaffold2232	88146	90558	WHL22.287461.1	Within Gene Body	0	#N/A
59936	Scaffold2232	88146	90558	WHL22.287461.4	Within Gene Body	0	#N/A
59936	Scaffold2232	88146	90558	WHL22.287461.6	Within Gene Body	0	#N/A
60121	Scaffold224	328262	329454	WHL22.288683.0	Upstream	4267	#N/A
60121	Scaffold224	328262	329454	WHL22.288683.1	Upstream	4267	#N/A
60330	Scaffold2246	76142	76824	WHL22.289118.0	Within Gene Body	0	#N/A
60429	Scaffold225	234207	234555	WHL22.290042.0	Upstream	4296	#N/A
60429	Scaffold225	234207	234555	WHL22.290042.1	Upstream	9763	#N/A
60439	Scaffold225	285505	285920	WHL22.290632.0	Within Gene Body	0	#N/A
60508	Scaffold225	655663	656638	WHL22.289861.0	Downstream	929	#N/A
60564	Scaffold225	939548	940220	WHL22.290886.0	Within Gene Body	0	#N/A
60719	Scaffold226	41130	41223	WHL22.291150.0	Within Gene Body	0	#N/A
61144	Scaffold227	562616	565302	WHL22.292948.0	Promoter Region	-798	#N/A
61144	Scaffold227	562616	565302	WHL22.292948.1	Promoter Region	-798	#N/A
61144	Scaffold227	562616	565302	WHL22.292939.1	Upstream	1431	#N/A
61145	Scaffold227	565919	567060	WHL22.292948.0	Within Gene Body	0	#N/A
61145	Scaffold227	565919	567060	WHL22.292948.1	Within Gene Body	0	#N/A
61145	Scaffold227	565919	567060	WHL22.292939.1	Upstream	4734	#N/A
61149	Scaffold227	571288	573699	WHL22.292948.0	Within Gene Body	7874	#N/A
61149	Scaffold227	571288	573699	WHL22.292948.1	Within Gene Body	0	#N/A
61150	Scaffold227	573792	577003	WHL22.292948.0	Upstream	1699	#N/A
61150	Scaffold227	573792	577003	WHL22.292948.1	Within Gene Body	0	#N/A
61151	Scaffold227	577310	578355	WHL22.292948.0	Upstream	5217	#N/A
61151	Scaffold227	577310	578355	WHL22.292948.1	Within Gene Body	0	#N/A
61154	Scaffold227	580361	580572	WHL22.292948.0	Upstream	8268	#N/A
61154	Scaffold227	580361	580572	WHL22.292948.1	Within Gene Body	0	#N/A
61156	Scaffold227	581755	583613	WHL22.292948.0	Upstream	9662	#N/A
61156	Scaffold227	581755	583613	WHL22.292948.1	Within Gene Body	0	#N/A
61209	Scaffold2272	26546	27932	WHL22.293238.0	Upstream	207	#N/A
61209	Scaffold2272	26546	27932	WHL22.293238.1	Within Gene Body	0	#N/A
61474	Scaffold2283	113802	115033	WHL22.294876.0	Within Gene Body	0	#N/A
61474	Scaffold2283	113802	115033	WHL22.294876.1	Within Gene Body	0	#N/A
61474	Scaffold2283	113802	115033	WHL22.294876.2	Within Gene Body	0	#N/A
61474	Scaffold2283	113802	115033	WHL22.294876.3	Downstream	545	#N/A
61477	Scaffold2283	135550	136048	WHL22.294876.0	Within Gene Body	0	#N/A
61477	Scaffold2283	135550	136048	WHL22.294876.1	Within Gene Body	0	#N/A
61477	Scaffold2283	135550	136048	WHL22.294876.2	Within Gene Body	0	#N/A
61477	Scaffold2283	135550	136048	WHL22.294876.3	Within Gene Body	0	#N/A
61483	Scaffold2284	7944	10002	WHL22.294897.1	Downstream	3013	#N/A
61923	Scaffold23	229589	230940	WHL22.296912.0	Promoter Region	217376	Sp-Hypp_2712
61923	Scaffold23	229589	230940	WHL22.296902.0	Downstream	1102	#N/A
61923	Scaffold23	229589	230940	WHL22.296902.1	Downstream	1990	#N/A
61954	Scaffold23	441993	442229	WHL22.297351.0	Downstream	8701	#N/A
61954	Scaffold23	441993	442229	WHL22.297351.1	Downstream	8701	#N/A
61954	Scaffold23	441993	442229	WHL22.297314.1	Upstream	5747	#N/A
62510	Scaffold231	349833	352348	WHL22.299762.0	Within Gene Body	0	#N/A
62510	Scaffold231	349833	352348	WHL22.299762.1	Within Gene Body	0	#N/A
62678	Scaffold2317	78603	79157	WHL22.300640.1	Upstream	2433	Sp-Fbxl16
62678	Scaffold2317	78603	79157	WHL22.300335.0	Downstream	4099	#N/A
62744	Scaffold232	90281	90882	WHL22.300647.0	Within Gene Body	0	#N/A
62769	Scaffold232	240420	240959	WHL22.300713.0	Within Gene Body	0	ZZ.novel (class)
62770	Scaffold232	241293	242120	WHL22.300713.0	Promoter Region	6567	ZZ.novel (class)
62864	Scaffold2320	68114	70525	WHL22.301908.0	Within Gene Body	0	#N/A
63148	Scaffold2330	128405	129227	WHL22.302413.0	Within Gene Body	0	Sp-Slob
63148	Scaffold2330	128405	129227	WHL22.302413.1	Within Gene Body	0	Sp-Slob
63148	Scaffold2330	128405	129227	WHL22.302440.0	Downstream	9497	#N/A
63148	Scaffold2330	128405	129227	WHL22.302440.1	Downstream	9497	#N/A
63227	Scaffold2333	6367	7924	WHL22.302750.2	Downstream	3957	#N/A
63498	Scaffold234	627927	628795	WHL22.303777.0	Promoter Region	43358	Sp-Hypp_3092
63523	Scaffold234	742921	744169	WHL22.303995.0	Within Gene Body	0	#N/A
63523	Scaffold234	742921	744169	WHL22.303995.1	Within Gene Body	0	#N/A
63523	Scaffold234	742921	744169	WHL22.303873.0	Downstream	5228	#N/A
63572	Scaffold234	980428	980550	WHL22.305073.0	Within Gene Body	0	Sp-ActinL7
63572	Scaffold234	980428	980550	WHL22.305073.2	Within Gene Body	0	Sp-ActinL7
63573	Scaffold234	981186	982684	WHL22.305073.0	Within Gene Body	0	Sp-ActinL7
63573	Scaffold234	981186	982684	WHL22.305073.2	Within Gene Body	0	Sp-ActinL7
63575	Scaffold234	989702	989998	WHL22.305073.0	Within Gene Body	0	Sp-ActinL7
63575	Scaffold234	989702	989998	WHL22.305073.2	Within Gene Body	0	Sp-ActinL7
63581	Scaffold234	1027635	1028072	WHL22.305073.0	Within Gene Body	0	Sp-ActinL7
63581	Scaffold234	1027635	1028072	WHL22.305073.2	Within Gene Body	0	Sp-ActinL7
63759	Scaffold2348	17208	18303	WHL22.304762.0	Downstream	4173	#N/A
63759	Scaffold2348	17208	18303	WHL22.306206.0	Upstream	6159	#N/A
63922	Scaffold2352	126102	127472	WHL22.306383.0	Downstream	8842	#N/A
63970	Scaffold2354	89386	90196	WHL22.307027.0	Within Gene Body	0	#N/A
64354	Scaffold237	220237	223270	WHL22.307738.0	Upstream	8281	#N/A
64379	Scaffold237	442757	443700	WHL22.308525.0	Within Gene Body	0	#N/A
64379	Scaffold237	442757	443700	WHL22.308525.1	Promoter Region	11242	#N/A
64379	Scaffold237	442757	443700	WHL22.308525.2	Promoter Region	11242	#N/A
64612	Scaffold238	386707	387750	WHL22.309021.0	Within Gene Body	0	#N/A
64612	Scaffold238	386707	387750	WHL22.308985.0	Upstream	7258	#N/A
64654	Scaffold238	570012	570772	WHL22.309041.0	Within Gene Body	0	#N/A
64787	Scaffold2385	43628	47803	WHL22.310389.0	Within Gene Body	0	#N/A
64787	Scaffold2385	43628	47803	WHL22.310389.1	Promoter Region	-2912	#N/A
64909	Scaffold239	257280	257598	WHL22.310170.0	Within Gene Body	0	#N/A
64913	Scaffold239	262332	263577	WHL22.310170.0	Within Gene Body	0	#N/A
64919	Scaffold239	271086	274865	WHL22.310170.0	Within Gene Body	0	#N/A
64922	Scaffold239	277982	279648	WHL22.310170.0	Promoter Region	33955	#N/A
65089	Scaffold2398	31082	32008	WHL22.310985.0	Within Gene Body	0	Sp-Ppap2b
65090	Scaffold2398	32661	32849	WHL22.310985.0	Within Gene Body	0	Sp-Ppap2b
65092	Scaffold2398	46928	47780	WHL22.310985.0	Within Gene Body	0	Sp-Ppap2b
65183	Scaffold24	532461	533602	WHL22.311466.1	Within Gene Body	0	#N/A
65308	Scaffold240	108911	109346	WHL22.312033.0	Downstream	113	Sp-Mt1-4/MmpL7
65308	Scaffold240	108911	109346	WHL22.312021.0	Upstream	5728	#N/A
65311	Scaffold240	121995	123398	WHL22.312033.0	Within Gene Body	0	Sp-Mt1-4/MmpL7
65312	Scaffold240	137424	138117	WHL22.312057.0	Promoter Region	-339	Sp-Mt5/MmpL2
65317	Scaffold240	176326	177419	WHL22.312130.0	Promoter Region	-512	Sp-Mt1-4/MmpL5
65321	Scaffold240	196847	197502	WHL22.312130.0	Upstream	1609	Sp-Mt1-4/MmpL5
65321	Scaffold240	196847	197502	WHL22.312130.1	Promoter Region	-340	Sp-Mt1-4/MmpL5
65324	Scaffold240	202560	202905	WHL22.312130.0	Upstream	7322	Sp-Mt1-4/MmpL5
65324	Scaffold240	202560	202905	WHL22.312130.1	Within Gene Body	0	Sp-Mt1-4/MmpL5
65480	Scaffold2404	38171	39346	WHL22.313317.0	Upstream	631	#N/A
65659	Scaffold241	342510	345448	WHL22.313870.0	Promoter Region	15158	#N/A
65659	Scaffold241	342510	345448	WHL22.313870.1	Promoter Region	15158	#N/A
65659	Scaffold241	342510	345448	WHL22.313783.0	Downstream	6893	#N/A
65826	Scaffold2416	42512	42843	WHL22.314476.1	Downstream	5643	Sp-Fbn2
65826	Scaffold2416	42512	42843	WHL22.314470.0	Within Gene Body	0	Sp-Fbn2
66226	Scaffold243	591083	592075	WHL22.316666.0	Downstream	5627	#N/A
66227	Scaffold243	592532	593424	WHL22.316666.0	Downstream	4278	#N/A
66228	Scaffold243	593737	594256	WHL22.316666.0	Downstream	3446	#N/A
66230	Scaffold243	596609	596988	WHL22.316666.0	Downstream	714	#N/A
66232	Scaffold243	600247	606551	WHL22.316666.0	Within Gene Body	0	#N/A
66233	Scaffold243	607692	616761	WHL22.316666.0	Promoter Region	9990	#N/A
66234	Scaffold243	617016	619396	WHL22.316666.0	Upstream	852	#N/A
66235	Scaffold243	619514	621818	WHL22.316666.0	Upstream	3350	#N/A
66236	Scaffold243	623225	623788	WHL22.316666.0	Upstream	7061	#N/A
66238	Scaffold243	625440	626660	WHL22.316666.0	Upstream	9276	#N/A
66516	Scaffold244	188859	189743	WHL22.317461.0	Promoter Region	30702	Sp-Napepld
66516	Scaffold244	188859	189743	WHL22.317461.1	Within Gene Body	0	Sp-Napepld
66558	Scaffold244	414329	417294	WHL22.317476.0	Downstream	9582	ZZ.novel (class)
66558	Scaffold244	414329	417294	WHL22.317488.0	Upstream	1900	#N/A
66558	Scaffold244	414329	417294	WHL22.317488.1	Upstream	1900	#N/A
66560	Scaffold244	434579	434922	WHL22.317476.0	Within Gene Body	0	ZZ.novel (class)
66560	Scaffold244	434579	434922	WHL22.317518.0	Downstream	7854	#N/A
66560	Scaffold244	434579	434922	WHL22.317518.1	Downstream	7854	#N/A
66566	Scaffold244	445955	446319	WHL22.317476.0	Upstream	8320	ZZ.novel (class)
66566	Scaffold244	445955	446319	WHL22.317518.0	Within Gene Body	0	#N/A
66566	Scaffold244	445955	446319	WHL22.317518.1	Within Gene Body	0	#N/A
66763	Scaffold2444	117370	123880	WHL22.318085.0	Promoter Region	-2120	#N/A
66765	Scaffold2444	128305	128509	WHL22.318085.0	Upstream	5822	#N/A
66883	Scaffold2449	87090	88561	WHL22.319044.0	Downstream	2120	#N/A
67187	Scaffold246	458358	462064	WHL22.320846.0	Downstream	9248	#N/A
67460	Scaffold247	351203	352296	WHL22.322012.0	Within Gene Body	0	Sp-Mef2
67460	Scaffold247	351203	352296	WHL22.322012.1	Within Gene Body	0	Sp-Mef2
67466	Scaffold247	358128	358795	WHL22.322012.0	Within Gene Body	0	Sp-Mef2
67466	Scaffold247	358128	358795	WHL22.322012.1	Within Gene Body	0	Sp-Mef2
67471	Scaffold247	380225	380756	WHL22.322012.0	Within Gene Body	0	Sp-Mef2
67471	Scaffold247	380225	380756	WHL22.322012.1	Within Gene Body	0	Sp-Mef2
67480	Scaffold247	391666	392443	WHL22.322012.0	Within Gene Body	0	Sp-Mef2
67480	Scaffold247	391666	392443	WHL22.322012.1	Within Gene Body	0	Sp-Mef2
67738	Scaffold248	376329	377825	WHL22.331647.0	Within Gene Body	0	#N/A
67841	Scaffold2483	114186	115638	WHL22.323545.0	Within Gene Body	0	#N/A
67841	Scaffold2483	114186	115638	WHL22.323545.1	Within Gene Body	0	#N/A
67841	Scaffold2483	114186	115638	WHL22.323545.2	Within Gene Body	0	#N/A
67946	Scaffold2489	29976	31297	WHL22.323869.0	Within Gene Body	0	#N/A
67946	Scaffold2489	29976	31297	WHL22.323869.1	Within Gene Body	0	#N/A
67946	Scaffold2489	29976	31297	WHL22.323869.2	Within Gene Body	0	#N/A
67946	Scaffold2489	29976	31297	WHL22.323869.3	Within Gene Body	0	#N/A
68049	Scaffold249	492949	494804	WHL22.324255.1	Within Gene Body	0	SPU_021950
68111	Scaffold249	706536	706645	WHL22.324309.0	Upstream	1460	#N/A
68111	Scaffold249	706536	706645	WHL22.324300.0	Downstream	9420	#N/A
68111	Scaffold249	706536	706645	WHL22.324305.0	Upstream	5886	#N/A
68317	Scaffold25	371084	371281	WHL22.325477.0	Upstream	9063	#N/A
68317	Scaffold25	371084	371281	WHL22.325518.0	Within Gene Body	0	#N/A
68417	Scaffold25	954841	954976	WHL22.325818.0	Within Gene Body	0	Sp-Lrrc68
68417	Scaffold25	954841	954976	WHL22.325818.1	Within Gene Body	0	Sp-Lrrc68
68437	Scaffold25	1138055	1138611	WHL22.326136.1	Within Gene Body	0	Sp-Dgkd
68795	Scaffold251	185124	186267	WHL22.327756.0	Upstream	8271	#N/A
68795	Scaffold251	185124	186267	WHL22.327756.1	Upstream	8271	#N/A
68795	Scaffold251	185124	186267	WHL22.328527.0	Within Gene Body	0	#N/A
69537	Scaffold254	116544	117003	WHL22.331472.0	Upstream	3231	#N/A
69537	Scaffold254	116544	117003	WHL22.331620.0	Downstream	7936	#N/A
69537	Scaffold254	116544	117003	WHL22.331620.1	Downstream	7936	#N/A
69781	Scaffold2547	104352	105487	WHL22.332944.0	Upstream	6821	#N/A
69879	Scaffold255	473883	474130	WHL22.334435.0	Within Gene Body	0	#N/A
69879	Scaffold255	473883	474130	WHL22.334435.1	Within Gene Body	0	#N/A
69879	Scaffold255	473883	474130	WHL22.334435.2	Upstream	1327	#N/A
69879	Scaffold255	473883	474130	WHL22.334428.4	Upstream	5346	#N/A
69879	Scaffold255	473883	474130	WHL22.334428.6	Upstream	5132	#N/A
69912	Scaffold2551	37811	39382	WHL22.333973.0	Promoter Region	-790	#N/A
69912	Scaffold2551	37811	39382	WHL22.333973.1	Promoter Region	-790	#N/A
70063	Scaffold256	168219	168522	WHL22.335471.0	Within Gene Body	0	#N/A
70063	Scaffold256	168219	168522	WHL22.335471.2	Within Gene Body	0	#N/A
70313	Scaffold2568	45658	45851	WHL22.335404.0	Downstream	8686	#N/A
70362	Scaffold257	172101	173097	WHL22.335679.0	Within Gene Body	0	#N/A
70436	Scaffold257	598922	599404	WHL22.342508.0	Within Gene Body	0	#N/A
70436	Scaffold257	598922	599404	WHL22.342508.1	Within Gene Body	0	#N/A
70655	Scaffold258	321317	324212	WHL22.338769.0	Promoter Region	-1441	#N/A
70655	Scaffold258	321317	324212	WHL22.338769.1	Downstream	5170	#N/A
70655	Scaffold258	321317	324212	WHL22.336897.1	Upstream	4350	#N/A
70655	Scaffold258	321317	324212	WHL22.336897.2	Upstream	4350	#N/A
71043	Scaffold2594	19528	19847	WHL22.338328.0	Downstream	1500	#N/A
71085	Scaffold2596	75532	76048	WHL22.339272.0	Within Gene Body	0	#N/A
71085	Scaffold2596	75532	76048	WHL22.339272.1	Within Gene Body	0	#N/A
71085	Scaffold2596	75532	76048	WHL22.339272.2	Within Gene Body	0	#N/A
71238	Scaffold26	694408	694598	WHL22.338995.0	Within Gene Body	0	#N/A
71606	Scaffold261	313641	313802	WHL22.341225.0	Within Gene Body	0	#N/A
71606	Scaffold261	313641	313802	WHL22.341225.1	Within Gene Body	0	#N/A
71859	Scaffold262	297277	297615	WHL22.343329.0	Within Gene Body	0	#N/A
71984	Scaffold2624	34916	36619	WHL22.342872.0	Downstream	7465	#N/A
71984	Scaffold2624	34916	36619	WHL22.342868.0	Downstream	516	#N/A
72085	Scaffold263	243671	245882	WHL22.364119.0	Upstream	3425	#N/A
72233	Scaffold2637	61870	62201	WHL22.344153.0	Within Gene Body	0	#N/A
72233	Scaffold2637	61870	62201	WHL22.344153.1	Within Gene Body	0	#N/A
72442	Scaffold264	714480	714863	WHL22.344696.0	Within Gene Body	0	#N/A
72920	Scaffold266	302511	303212	WHL22.347101.0	Downstream	3575	Sp-MyV
72920	Scaffold266	302511	303212	WHL22.347101.1	Downstream	3575	Sp-MyV
72922	Scaffold266	304010	304373	WHL22.347101.0	Downstream	2414	Sp-MyV
72922	Scaffold266	304010	304373	WHL22.347101.1	Downstream	2414	Sp-MyV
73159	Scaffold2663	14088	14497	WHL22.347626.0	Within Gene Body	0	#N/A
73160	Scaffold2663	14733	15117	WHL22.347626.0	Within Gene Body	0	#N/A
73541	Scaffold268	117054	118169	WHL22.351039.2	Downstream	7534	#N/A
73541	Scaffold268	117054	118169	WHL22.351040.0	Within Gene Body	0	#N/A
73541	Scaffold268	117054	118169	WHL22.351040.1	Within Gene Body	0	#N/A
73755	Scaffold269	303126	303950	WHL22.352356.2	Within Gene Body	0	#N/A
73755	Scaffold269	303126	303950	WHL22.352356.3	Within Gene Body	0	#N/A
74089	Scaffold270	221731	222352	WHL22.353997.0	Upstream	7540	#N/A
74089	Scaffold270	221731	222352	WHL22.354008.0	Within Gene Body	0	#N/A
74548	Scaffold272	414260	414433	WHL22.356664.0	Upstream	5955	#N/A
74548	Scaffold272	414260	414433	WHL22.356655.0	Within Gene Body	0	#N/A
74777	Scaffold273	351362	353294	WHL22.357718.0	Upstream	36	#N/A
74777	Scaffold273	351362	353294	WHL22.357718.1	Upstream	36	#N/A
74780	Scaffold273	355506	356035	WHL22.357718.0	Upstream	4180	#N/A
74780	Scaffold273	355506	356035	WHL22.357718.1	Upstream	4180	#N/A
74831	Scaffold2730	20158	24706	WHL22.357883.0	Within Gene Body	0	#N/A
75033	Scaffold274	414730	415532	WHL22.359017.0	Promoter Region	-197	Sp-Ank2h
75051	Scaffold274	577020	579550	WHL22.359107.0	Promoter Region	-902	#N/A
75051	Scaffold274	577020	579550	WHL22.359107.1	Promoter Region	-1554	#N/A
75051	Scaffold274	577020	579550	WHL22.359107.2	Downstream	8642	#N/A
75363	Scaffold2753	78273	79245	WHL22.360757.0	Upstream	8174	#N/A
75579	Scaffold2765	115067	115308	WHL22.361885.0	Upstream	5152	#N/A
75896	Scaffold278	153951	154783	WHL22.363067.0	Within Gene Body	0	Sp-CbpdEL
75896	Scaffold278	153951	154783	WHL22.363067.1	Within Gene Body	0	Sp-CbpdEL
75900	Scaffold278	167605	168595	WHL22.363067.0	Within Gene Body	0	Sp-CbpdEL
75900	Scaffold278	167605	168595	WHL22.363067.1	Within Gene Body	0	Sp-CbpdEL
76156	Scaffold2788	69657	71031	WHL22.364358.0	Within Gene Body	0	#N/A
76156	Scaffold2788	69657	71031	WHL22.364351.0	Upstream	3934	#N/A
76503	Scaffold28	199961	200208	WHL22.369567.6	Within Gene Body	0	#N/A
76503	Scaffold28	199961	200208	WHL22.369567.7	Within Gene Body	0	#N/A
76726	Scaffold280	160573	160744	WHL22.368440.0	Downstream	3583	#N/A
76726	Scaffold280	160573	160744	WHL22.368434.0	Upstream	772	#N/A
76732	Scaffold280	251150	252244	WHL22.366222.1	Within Gene Body	0	#N/A
77026	Scaffold281	438417	448354	WHL22.384244.0	Upstream	9235	#N/A
77026	Scaffold281	438417	448354	WHL22.384271.0	Promoter Region	-2435	#N/A
77026	Scaffold281	438417	448354	WHL22.384247.0	Upstream	7492	#N/A
77431	Scaffold283	403400	407756	WHL22.372217.0	Within Gene Body	0	#N/A
77431	Scaffold283	403400	407756	WHL22.372217.1	Promoter Region	-2128	#N/A
77466	Scaffold283	538089	539512	WHL22.370629.1	Within Gene Body	0	#N/A
77987	Scaffold2858	7966	8206	WHL22.372588.0	Within Gene Body	0	Sp-Trpm3_5
78043	Scaffold286	147130	147517	WHL22.372816.0	Within Gene Body	0	#N/A
78043	Scaffold286	147130	147517	WHL22.372816.1	Within Gene Body	0	#N/A
78043	Scaffold286	147130	147517	WHL22.372816.2	Within Gene Body	0	#N/A
78043	Scaffold286	147130	147517	WHL22.372816.3	Within Gene Body	0	#N/A
78118	Scaffold286	503109	504009	WHL22.373158.0	Promoter Region	-442	#N/A
78940	Scaffold29	680934	682225	WHL22.377315.0	Downstream	1649	#N/A
78940	Scaffold29	680934	682225	WHL22.377312.0	Within Gene Body	0	#N/A
78951	Scaffold29	739014	739515	WHL22.377347.0	Within Gene Body	0	Sp-Akt3
78960	Scaffold29	783818	783978	WHL22.377347.0	Within Gene Body	0	Sp-Akt3
78984	Scaffold29	871014	871347	WHL22.377662.1	Within Gene Body	0	#N/A
79239	Scaffold291	101365	101737	WHL22.379536.0	Upstream	4236	#N/A
79239	Scaffold291	101365	101737	WHL22.379536.1	Within Gene Body	0	#N/A
79240	Scaffold291	101942	103332	WHL22.379536.0	Upstream	4813	#N/A
79240	Scaffold291	101942	103332	WHL22.379536.1	Promoter Region	16321	#N/A
79246	Scaffold291	111895	112215	WHL22.379536.1	Upstream	8601	#N/A
79486	Scaffold292	616652	616916	WHL22.380372.0	Upstream	8030	#N/A
79486	Scaffold292	616652	616916	WHL22.380418.0	Within Gene Body	0	#N/A
79486	Scaffold292	616652	616916	WHL22.380351.0	Within Gene Body	0	#N/A
79486	Scaffold292	616652	616916	WHL22.380351.1	Within Gene Body	0	#N/A
79486	Scaffold292	616652	616916	WHL22.380370.0	Upstream	4231	#N/A
79676	Scaffold293	253856	254221	WHL22.381782.0	Upstream	8487	#N/A
79676	Scaffold293	253856	254221	WHL22.381782.2	Upstream	3132	#N/A
79709	Scaffold293	428948	429820	WHL22.381558.0	Within Gene Body	0	#N/A
79709	Scaffold293	428948	429820	WHL22.381558.1	Within Gene Body	0	#N/A
79709	Scaffold293	428948	429820	WHL22.381558.2	Within Gene Body	0	#N/A
79899	Scaffold294	363600	363908	WHL22.382235.0	Promoter Region	-116	#N/A
80450	Scaffold2964	9348	9655	WHL22.385137.0	Within Gene Body	0	#N/A
80803	Scaffold298	552895	553032	WHL22.386773.0	Within Gene Body	0	#N/A
81185	Scaffold3	202706	203874	WHL22.389152.0	Within Gene Body	0	#N/A
81214	Scaffold3	275262	276068	WHL22.389215.0	Within Gene Body	0	#N/A
81330	Scaffold3	1129824	1136575	WHL22.389562.0	Within Gene Body	0	#N/A
81339	Scaffold3	1153474	1156085	WHL22.389562.0	Within Gene Body	0	#N/A
81341	Scaffold3	1157569	1159271	WHL22.389562.0	Within Gene Body	0	#N/A
81494	Scaffold3	2000073	2001490	WHL22.391464.0	Promoter Region	20673	#N/A
81494	Scaffold3	2000073	2001490	WHL22.391463.3	Within Gene Body	0	#N/A
81497	Scaffold3	2021452	2025890	WHL22.391463.3	Upstream	7791	#N/A
81563	Scaffold3	2295286	2296772	WHL22.389851.0	Within Gene Body	0	Sp-Sac
81784	Scaffold30	994922	996389	WHL22.391565.1	Promoter Region	11889	Sp-Kctd12b
82044	Scaffold301	130431	130752	WHL22.393109.0	Within Gene Body	0	#N/A
82044	Scaffold301	130431	130752	WHL22.393109.1	Within Gene Body	0	#N/A
82291	Scaffold302	109928	111861	WHL22.395737.4	Promoter Region	-822	#N/A
82291	Scaffold302	109928	111861	WHL22.395738.0	Promoter Region	11844	#N/A
82291	Scaffold302	109928	111861	WHL22.395738.1	Promoter Region	10240	#N/A
82291	Scaffold302	109928	111861	WHL22.395738.2	Promoter Region	7081	#N/A
82291	Scaffold302	109928	111861	WHL22.395738.3	Promoter Region	6765	#N/A
82314	Scaffold302	242346	243975	WHL22.394586.0	Within Gene Body	0	Sp-Dhcr24
82314	Scaffold302	242346	243975	WHL22.394586.1	Within Gene Body	0	Sp-Dhcr24
82314	Scaffold302	242346	243975	WHL22.394586.2	Within Gene Body	0	Sp-Dhcr24
82314	Scaffold302	242346	243975	WHL22.394234.0	Downstream	9954	#N/A
82623	Scaffold3038	79588	79877	WHL22.397011.0	Within Gene Body	0	#N/A
82623	Scaffold3038	79588	79877	WHL22.397011.2	Within Gene Body	0	#N/A
82623	Scaffold3038	79588	79877	WHL22.397011.3	Within Gene Body	0	#N/A
82623	Scaffold3038	79588	79877	WHL22.397011.4	Within Gene Body	0	#N/A
82623	Scaffold3038	79588	79877	WHL22.397011.5	Within Gene Body	0	#N/A
82623	Scaffold3038	79588	79877	WHL22.397011.6	Within Gene Body	0	#N/A
82686	Scaffold304	236865	237110	WHL22.397105.1	Within Gene Body	0	Sp-Rhbdf1-2
82686	Scaffold304	236865	237110	WHL22.397105.3	Within Gene Body	0	Sp-Rhbdf1-2
83000	Scaffold305	746261	747007	WHL22.399274.1	Within Gene Body	0	#N/A
83195	Scaffold306	437541	438195	WHL22.399649.0	Upstream	5448	#N/A
83195	Scaffold306	437541	438195	WHL22.399649.1	Upstream	8166	#N/A
83216	Scaffold306	530320	530582	WHL22.399764.0	Within Gene Body	0	#N/A
83379	Scaffold307	491291	491961	WHL22.401060.0	Upstream	7509	#N/A
83663	Scaffold309	227728	228173	WHL22.403566.0	Within Gene Body	0	#N/A
83663	Scaffold309	227728	228173	WHL22.403566.1	Within Gene Body	0	#N/A
83663	Scaffold309	227728	228173	WHL22.403566.2	Within Gene Body	0	#N/A
83663	Scaffold309	227728	228173	WHL22.403566.3	Within Gene Body	0	#N/A
83863	Scaffold31	635810	636081	WHL22.403445.0	Within Gene Body	0	#N/A
83897	Scaffold31	798167	798279	WHL22.403825.1	Within Gene Body	0	#N/A
84135	Scaffold3102	25266	25595	WHL22.405470.0	Within Gene Body	0	#N/A
84135	Scaffold3102	25266	25595	WHL22.405470.1	Downstream	68	#N/A
84135	Scaffold3102	25266	25595	WHL22.405001.0	Upstream	9715	#N/A
84254	Scaffold311	111935	114634	WHL22.405717.0	Within Gene Body	0	#N/A
84254	Scaffold311	111935	114634	WHL22.405717.1	Within Gene Body	0	#N/A
84254	Scaffold311	111935	114634	WHL22.405717.2	Within Gene Body	0	#N/A
84320	Scaffold311	502197	502682	WHL22.405086.0	Within Gene Body	0	#N/A
84500	Scaffold312	78261	81114	WHL22.406692.0	Within Gene Body	0	#N/A
84500	Scaffold312	78261	81114	WHL22.406692.1	Within Gene Body	0	#N/A
84913	Scaffold314	368711	368944	WHL22.408494.0	Within Gene Body	0	#N/A
84920	Scaffold314	397285	398126	WHL22.408494.0	Within Gene Body	0	#N/A
84920	Scaffold314	397285	398126	WHL22.408494.1	Downstream	1778	#N/A
85132	Scaffold315	537595	537778	WHL22.409570.0	Within Gene Body	0	#N/A
85132	Scaffold315	537595	537778	WHL22.409570.1	Within Gene Body	0	#N/A
85490	Scaffold317	506263	507163	WHL22.411802.0	Promoter Region	-416	Sp-C-lectin/PMC1
85490	Scaffold317	506263	507163	WHL22.411805.0	Downstream	445	Sp-C-lectin/PMC1
85523	Scaffold317	690573	691518	WHL22.411845.0	Promoter Region	4604	Sp-Clect_25
85595	Scaffold3179	18737	19009	WHL22.412294.0	Within Gene Body	0	#N/A
86151	Scaffold320	121299	128340	WHL22.416463.0	Within Gene Body	0	#N/A
86151	Scaffold320	121299	128340	WHL22.416463.1	Within Gene Body	0	#N/A
86159	Scaffold320	137573	139585	WHL22.416463.0	Within Gene Body	0	#N/A
86159	Scaffold320	137573	139585	WHL22.416463.1	Within Gene Body	0	#N/A
86275	Scaffold3204	38439	39161	WHL22.415461.0	Within Gene Body	0	#N/A
86275	Scaffold3204	38439	39161	WHL22.415461.1	Within Gene Body	0	#N/A
86275	Scaffold3204	38439	39161	WHL22.415461.3	Within Gene Body	0	#N/A
86606	Scaffold322	167681	168040	WHL22.416979.0	Within Gene Body	0	Sp-Ptpriz
86606	Scaffold322	167681	168040	WHL22.416979.1	Within Gene Body	0	Sp-Ptpriz
86648	Scaffold322	379232	379448	WHL22.417009.0	Downstream	7939	#N/A
86648	Scaffold322	379232	379448	WHL22.416985.0	Upstream	4262	#N/A
86648	Scaffold322	379232	379448	WHL22.416985.1	Within Gene Body	0	#N/A
86648	Scaffold322	379232	379448	WHL22.416985.2	Upstream	4262	#N/A
86648	Scaffold322	379232	379448	WHL22.416985.3	Within Gene Body	0	#N/A
86648	Scaffold322	379232	379448	WHL22.416985.4	Downstream	215	#N/A
86913	Scaffold324	285335	285659	WHL22.420486.0	Within Gene Body	0	Sp-Fam78a
86914	Scaffold324	285854	287095	WHL22.420486.0	Within Gene Body	0	Sp-Fam78a
86951	Scaffold3242	20371	22646	WHL22.422884.0	Within Gene Body	0	#N/A
86951	Scaffold3242	20371	22646	WHL22.422884.1	Within Gene Body	0	#N/A
86951	Scaffold3242	20371	22646	WHL22.422884.2	Downstream	8837	#N/A
87258	Scaffold326	652305	653158	WHL22.420474.0	Within Gene Body	0	#N/A
87258	Scaffold326	652305	653158	WHL22.420474.1	Upstream	7774	#N/A
87262	Scaffold326	655584	658439	WHL22.420474.0	Promoter Region	18766	#N/A
87262	Scaffold326	655584	658439	WHL22.420489.0	Downstream	5244	#N/A
87472	Scaffold327	647894	648539	WHL22.421612.0	Within Gene Body	0	#N/A
87657	Scaffold328	518808	519107	WHL22.422375.0	Upstream	6129	#N/A
87774	Scaffold329	281963	282926	WHL22.422993.0	Upstream	3925	#N/A
87803	Scaffold329	444666	446195	WHL22.422963.0	Upstream	9583	#N/A
87803	Scaffold329	444666	446195	WHL22.423550.0	Promoter Region	-968	#N/A
87809	Scaffold329	452856	453082	WHL22.423550.0	Within Gene Body	0	#N/A
87839	Scaffold329	534585	540238	WHL22.423666.0	Upstream	7644	#N/A
87839	Scaffold329	534585	540238	WHL22.423682.0	Promoter Region	5757	#N/A
87839	Scaffold329	534585	540238	WHL22.423682.1	Promoter Region	5757	#N/A
87905	Scaffold329	834115	834275	WHL22.428413.0	Within Gene Body	0	#N/A
88097	Scaffold33	318933	319591	WHL22.425634.0	Within Gene Body	0	#N/A
88097	Scaffold33	318933	319591	WHL22.425634.2	Within Gene Body	0	#N/A
88107	Scaffold33	350058	350794	WHL22.425634.0	Within Gene Body	0	#N/A
88107	Scaffold33	350058	350794	WHL22.425634.2	Within Gene Body	0	#N/A
88285	Scaffold33	1096099	1096316	WHL22.425409.2	Downstream	9623	#N/A
88285	Scaffold33	1096099	1096316	WHL22.425409.3	Downstream	9623	#N/A
88286	Scaffold33	1096645	1097231	WHL22.425409.2	Downstream	8708	#N/A
88286	Scaffold33	1096645	1097231	WHL22.425409.3	Downstream	8708	#N/A
88948	Scaffold333	493018	493390	WHL22.428243.4	Downstream	775	#N/A
89312	Scaffold335	350965	351674	WHL22.431852.0	Within Gene Body	0	#N/A
89312	Scaffold335	350965	351674	WHL22.431852.1	Within Gene Body	0	#N/A
89331	Scaffold335	407412	409374	WHL22.431852.0	Within Gene Body	0	#N/A
89331	Scaffold335	407412	409374	WHL22.431852.1	Within Gene Body	0	#N/A
89331	Scaffold335	407412	409374	WHL22.431852.2	Downstream	2331	#N/A
89431	Scaffold336	112456	113445	WHL22.430737.0	Promoter Region	5264	Sp-Clect
89432	Scaffold336	113653	113995	WHL22.430737.0	Upstream	571	Sp-Clect
90140	Scaffold34	684803	685873	WHL22.434402.0	Within Gene Body	0	#N/A
90170	Scaffold34	764659	765862	WHL22.434447.0	Within Gene Body	0	#N/A
90184	Scaffold34	797548	800873	WHL22.434447.0	Promoter Region	37236	#N/A
90271	Scaffold34	1161407	1161926	WHL22.442872.0	Upstream	3518	#N/A
90381	Scaffold340	556278	556517	WHL22.435236.0	Upstream	9224	#N/A
90430	Scaffold3402	14556	14726	WHL22.435662.0	Within Gene Body	0	#N/A
90430	Scaffold3402	14556	14726	WHL22.435662.2	Downstream	8693	#N/A
90808	Scaffold343	121067	121265	WHL22.438943.1	Downstream	4031	Sp-Msp130
90808	Scaffold343	121067	121265	WHL22.438943.2	Downstream	4031	Sp-Msp130
90808	Scaffold343	121067	121265	WHL22.437753.0	Upstream	3128	#N/A
90808	Scaffold343	121067	121265	WHL22.437753.1	Upstream	3128	#N/A
90808	Scaffold343	121067	121265	WHL22.437753.2	Upstream	3128	#N/A
90811	Scaffold343	125102	125981	WHL22.438943.1	Promoter Region	-194	Sp-Msp130
90811	Scaffold343	125102	125981	WHL22.438943.2	Promoter Region	-194	Sp-Msp130
90811	Scaffold343	125102	125981	WHL22.437753.0	Upstream	7163	#N/A
90811	Scaffold343	125102	125981	WHL22.437753.1	Upstream	7163	#N/A
90811	Scaffold343	125102	125981	WHL22.437753.2	Upstream	7163	#N/A
90819	Scaffold343	139654	140104	WHL22.438943.1	Within Gene Body	0	Sp-Msp130
90819	Scaffold343	139654	140104	WHL22.438943.2	Within Gene Body	0	Sp-Msp130
90820	Scaffold343	143200	144034	WHL22.438943.1	Within Gene Body	17904	Sp-Msp130
90820	Scaffold343	143200	144034	WHL22.438943.2	Within Gene Body	17904	Sp-Msp130
90829	Scaffold343	193522	194105	WHL22.438994.0	Promoter Region	-20	Sp-Msp130L
90829	Scaffold343	193522	194105	WHL22.438976.0	Upstream	9804	Sp-Msp130r1
90829	Scaffold343	193522	194105	WHL22.438976.1	Upstream	9804	Sp-Msp130r1
90830	Scaffold343	199149	199499	WHL22.438994.0	Within Gene Body	0	Sp-Msp130L
90835	Scaffold343	228724	229847	WHL22.438997.0	Upstream	1678	Sp-Msp130L
91048	Scaffold344	527635	531926	WHL22.438846.0	Within Gene Body	0	#N/A
91048	Scaffold344	527635	531926	WHL22.438846.1	Promoter Region	-2582	#N/A
91080	Scaffold344	596308	596500	WHL22.438844.0	Downstream	7484	#N/A
91107	Scaffold344	754978	756441	WHL22.438892.1	Within Gene Body	0	#N/A
91112	Scaffold344	773802	774107	WHL22.438892.1	Within Gene Body	0	#N/A
91428	Scaffold345	932472	937343	WHL22.440254.0	Promoter Region	-708	#N/A
91429	Scaffold345	937804	942247	WHL22.440254.0	Within Gene Body	0	#N/A
91440	Scaffold345	970735	971319	WHL22.440254.0	Within Gene Body	0	#N/A
91678	Scaffold347	73727	73899	WHL22.441281.0	Within Gene Body	0	#N/A
91678	Scaffold347	73727	73899	WHL22.441281.1	Within Gene Body	0	#N/A
91722	Scaffold347	406288	406704	WHL22.441487.0	Within Gene Body	0	ZZ.novel (class)
91722	Scaffold347	406288	406704	WHL22.441526.0	Downstream	6304	#N/A
91964	Scaffold3488	36884	37606	WHL22.442758.0	Within Gene Body	-15	#N/A
92216	Scaffold35	654170	660618	WHL22.444015.0	Promoter Region	60	#N/A
92216	Scaffold35	654170	660618	WHL22.444017.0	Promoter Region	-3697	#N/A
92216	Scaffold35	654170	660618	WHL22.444017.1	Promoter Region	-3697	#N/A
92218	Scaffold35	664555	666468	WHL22.444015.0	Upstream	8704	#N/A
92218	Scaffold35	664555	666468	WHL22.444017.0	Within Gene Body	0	#N/A
92218	Scaffold35	664555	666468	WHL22.444017.1	Within Gene Body	0	#N/A
92536	Scaffold352	82971	83907	WHL22.446073.0	Promoter Region	17449	Sp-Cara7LA
92536	Scaffold352	82971	83907	WHL22.446073.1	Promoter Region	17449	Sp-Cara7LA
92540	Scaffold352	130707	131062	WHL22.445697.0	Downstream	5606	#N/A
92541	Scaffold352	133553	133629	WHL22.445697.0	Downstream	3039	#N/A
92597	Scaffold352	459807	460183	WHL22.446356.0	Within Gene Body	0	Sp-Hypp_1077
92597	Scaffold352	459807	460183	WHL22.446356.1	Within Gene Body	0	Sp-Hypp_1077
92601	Scaffold352	465262	466016	WHL22.446356.0	Within Gene Body	0	Sp-Hypp_1077
92601	Scaffold352	465262	466016	WHL22.446356.1	Within Gene Body	0	Sp-Hypp_1077
92713	Scaffold3528	20492	21221	WHL22.446756.0	Downstream	717	#N/A
92713	Scaffold3528	20492	21221	WHL22.446756.1	Downstream	9263	#N/A
92797	Scaffold353	384655	384955	WHL22.447262.0	Within Gene Body	0	#N/A
92800	Scaffold353	389830	392468	WHL22.447262.0	Promoter Region	8936	#N/A
92802	Scaffold353	394144	395081	WHL22.447262.0	Upstream	2143	#N/A
92960	Scaffold354	362517	364194	WHL22.469812.0	Downstream	8643	#N/A
92960	Scaffold354	362517	364194	WHL22.469808.0	Within Gene Body	0	#N/A
93062	Scaffold3548	17147	17272	WHL22.448207.0	Within Gene Body	0	#N/A
93062	Scaffold3548	17147	17272	WHL22.448207.1	Within Gene Body	0	#N/A
93130	Scaffold355	282778	284041	WHL22.448252.1	Within Gene Body	0	#N/A
93342	Scaffold356	388954	394035	WHL22.450320.0	Downstream	9672	#N/A
93346	Scaffold356	399576	410938	WHL22.450320.0	Promoter Region	-4131	#N/A
93346	Scaffold356	399576	410938	WHL22.449372.0	Downstream	8107	#N/A
93651	Scaffold358	68754	69433	WHL22.451280.0	Within Gene Body	0	Sp-Msp130r2
93652	Scaffold358	70112	70710	WHL22.451280.0	Within Gene Body	0	Sp-Msp130r2
93655	Scaffold358	74147	74815	WHL22.451280.0	Upstream	3432	Sp-Msp130r2
93655	Scaffold358	74147	74815	WHL22.451139.0	Downstream	6002	#N/A
93934	Scaffold36	455096	456374	WHL22.452609.1	Upstream	5385	SPU_000152
93934	Scaffold36	455096	456374	WHL22.452609.2	Upstream	5385	SPU_000152
93934	Scaffold36	455096	456374	WHL22.452609.3	Upstream	5385	SPU_000152
94021	Scaffold36	777161	778204	WHL22.453069.0	Promoter Region	-643	Sp-Colf_13
94021	Scaffold36	777161	778204	WHL22.453063.0	Upstream	8301	#N/A
94030	Scaffold36	803184	805593	WHL22.453069.0	Within Gene Body	0	Sp-Colf_13
94372	Scaffold362	324994	328282	WHL22.455126.0	Upstream	7719	#N/A
94682	Scaffold364	484395	490220	WHL22.457020.0	Within Gene Body	0	#N/A
94809	Scaffold365	111524	111680	WHL22.458183.0	Upstream	9031	#N/A
94917	Scaffold365	803259	803464	WHL22.457659.0	Downstream	552	#N/A
95359	Scaffold369	164574	164702	WHL22.459734.0	Within Gene Body	0	#N/A
95359	Scaffold369	164574	164702	WHL22.459734.1	Within Gene Body	0	#N/A
95359	Scaffold369	164574	164702	WHL22.459729.0	Upstream	5595	#N/A
95487	Scaffold37	204625	205109	WHL22.461580.0	Promoter Region	-217	#N/A
95560	Scaffold37	634455	635804	WHL22.461082.1	Upstream	2737	#N/A
95560	Scaffold37	634455	635804	WHL22.461105.0	Promoter Region	-763	#N/A
95561	Scaffold37	637380	637966	WHL22.461082.1	Upstream	5662	#N/A
95561	Scaffold37	637380	637966	WHL22.461105.0	Within Gene Body	0	#N/A
96236	Scaffold374	148174	151340	WHL22.465028.0	Within Gene Body	0	#N/A
96238	Scaffold374	155865	156809	WHL22.465028.0	Upstream	932	#N/A
96305	Scaffold374	636075	636624	WHL22.465730.1	Within Gene Body	0	#N/A
96305	Scaffold374	636075	636624	WHL22.465730.2	Within Gene Body	0	#N/A
96521	Scaffold376	114721	127485	WHL22.467043.0	Within Gene Body	-779	#N/A
96638	Scaffold3767	27253	27331	WHL22.467316.0	Within Gene Body	0	#N/A
96825	Scaffold378	253753	254095	WHL22.468438.0	Within Gene Body	0	#N/A
96997	Scaffold379	445821	446751	WHL22.469654.0	Within Gene Body	0	#N/A
97070	Scaffold38	100056	102082	WHL22.469712.0	Within Gene Body	0	#N/A
97070	Scaffold38	100056	102082	WHL22.469712.1	Within Gene Body	0	#N/A
97070	Scaffold38	100056	102082	WHL22.469712.2	Within Gene Body	0	#N/A
97265	Scaffold38	1395275	1395380	WHL22.470778.0	Within Gene Body	0	#N/A
97265	Scaffold38	1395275	1395380	WHL22.470778.1	Within Gene Body	0	#N/A
97539	Scaffold382	353491	356202	WHL22.472539.0	Promoter Region	-688	Sp-Dusp10
97540	Scaffold382	357040	357581	WHL22.472539.0	Within Gene Body	0	Sp-Dusp10
97540	Scaffold382	357040	357581	WHL22.472469.0	Downstream	9820	#N/A
97542	Scaffold382	358176	358581	WHL22.472539.0	Within Gene Body	0	Sp-Dusp10
97542	Scaffold382	358176	358581	WHL22.472469.0	Downstream	8820	#N/A
97650	Scaffold383	77923	78517	WHL22.473071.0	Within Gene Body	0	#N/A
98088	Scaffold386	802138	805245	WHL22.475620.0	Within Gene Body	0	#N/A
98302	Scaffold388	169989	171016	WHL22.476970.0	Within Gene Body	0	Sp-Eph2
98302	Scaffold388	169989	171016	WHL22.476970.1	Within Gene Body	0	Sp-Eph2
98302	Scaffold388	169989	171016	WHL22.476970.2	Within Gene Body	0	Sp-Eph2
98302	Scaffold388	169989	171016	WHL22.476970.3	Downstream	1392	Sp-Eph2
98313	Scaffold388	233394	233788	WHL22.478158.0	Within Gene Body	0	#N/A
98492	Scaffold389	231020	231742	WHL22.477321.0	Within Gene Body	0	#N/A
98492	Scaffold389	231020	231742	WHL22.477321.1	Downstream	7197	#N/A
98497	Scaffold389	238022	239394	WHL22.477321.0	Within Gene Body	0	#N/A
98497	Scaffold389	238022	239394	WHL22.477321.1	Promoter Region	-917	#N/A
98497	Scaffold389	238022	239394	WHL22.477321.2	Downstream	4970	#N/A
98661	Scaffold39	169080	171833	WHL22.477772.0	Within Gene Body	0	#N/A
98661	Scaffold39	169080	171833	WHL22.477772.1	Within Gene Body	0	#N/A
98693	Scaffold39	363034	364044	WHL22.477866.0	Within Gene Body	0	#N/A
98693	Scaffold39	363034	364044	WHL22.477753.0	Downstream	8420	#N/A
98787	Scaffold39	916659	917121	WHL22.478027.0	Within Gene Body	0	#N/A
98880	Scaffold390	128754	131135	WHL22.479525.0	Within Gene Body	0	#N/A
98880	Scaffold390	128754	131135	WHL22.479525.1	Promoter Region	-1353	#N/A
98889	Scaffold390	160827	161059	WHL22.479525.0	Upstream	3491	#N/A
98889	Scaffold390	160827	161059	WHL22.479525.1	Upstream	3491	#N/A
98889	Scaffold390	160827	161059	WHL22.479556.0	Within Gene Body	0	#N/A
98889	Scaffold390	160827	161059	WHL22.479556.1	Within Gene Body	0	#N/A
99001	Scaffold391	255040	257209	WHL22.478872.0	Within Gene Body	0	#N/A
99001	Scaffold391	255040	257209	WHL22.478872.1	Within Gene Body	0	#N/A
99001	Scaffold391	255040	257209	WHL22.478872.2	Within Gene Body	0	#N/A
99001	Scaffold391	255040	257209	WHL22.478872.3	Within Gene Body	0	#N/A
99528	Scaffold395	137913	139224	WHL22.481582.0	Upstream	4222	#N/A
99528	Scaffold395	137913	139224	WHL22.482211.0	Promoter Region	-659	#N/A
99528	Scaffold395	137913	139224	WHL22.482211.1	Promoter Region	-659	#N/A
99528	Scaffold395	137913	139224	WHL22.482211.2	Promoter Region	-659	#N/A
99528	Scaffold395	137913	139224	WHL22.482211.3	Promoter Region	-659	#N/A
99628	Scaffold396	302783	303126	WHL22.482723.0	Within Gene Body	0	#N/A
99694	Scaffold3967	49356	51500	WHL22.482970.0	Within Gene Body	0	#N/A
99694	Scaffold3967	49356	51500	WHL22.482970.1	Within Gene Body	0	#N/A
99819	Scaffold397	417552	420579	WHL22.483466.0	Downstream	6524	#N/A
99819	Scaffold397	417552	420579	WHL22.483404.0	Promoter Region	27731	#N/A
99960	Scaffold3983	1313	1828	WHL22.485267.0	Downstream	1936	Sp-Atub4
99960	Scaffold3983	1313	1828	WHL22.485267.1	Downstream	6179	Sp-Atub4
99963	Scaffold3983	6761	8808	WHL22.485267.0	Within Gene Body	0	Sp-Atub4
99963	Scaffold3983	6761	8808	WHL22.485267.1	Promoter Region	-1246	Sp-Atub4
99963	Scaffold3983	6761	8808	WHL22.484184.0	Downstream	7960	#N/A
100110	Scaffold4	313796	314668	WHL22.486240.1	Within Gene Body	0	#N/A
100110	Scaffold4	313796	314668	WHL22.486240.3	Within Gene Body	0	#N/A
100311	Scaffold4	1210624	1210700	WHL22.535096.0	Within Gene Body	0	Sp-Homer2
100311	Scaffold4	1210624	1210700	WHL22.535096.1	Within Gene Body	0	Sp-Homer2
100535	Scaffold40	774696	775390	WHL22.486489.0	Within Gene Body	0	Sp-Aqp9
100780	Scaffold401	196765	197458	WHL22.488450.0	Within Gene Body	0	#N/A
100780	Scaffold401	196765	197458	WHL22.488450.1	Within Gene Body	0	#N/A
100780	Scaffold401	196765	197458	WHL22.488450.4	Within Gene Body	0	#N/A
100780	Scaffold401	196765	197458	WHL22.488450.6	Downstream	4796	#N/A
100922	Scaffold4023	5612	6689	WHL22.488529.1	Within Gene Body	0	#N/A
101335	Scaffold406	192584	195108	WHL22.490606.0	Promoter Region	-775	#N/A
101335	Scaffold406	192584	195108	WHL22.490580.0	Upstream	3742	#N/A
101339	Scaffold406	212933	213280	WHL22.490606.0	Within Gene Body	0	#N/A
101339	Scaffold406	212933	213280	WHL22.490606.1	Within Gene Body	0	#N/A
101363	Scaffold406	341532	341799	WHL22.491090.0	Within Gene Body	0	#N/A
101363	Scaffold406	341532	341799	WHL22.491090.1	Within Gene Body	0	#N/A
101845	Scaffold41	715818	716608	WHL22.495575.0	Within Gene Body	0	#N/A
101845	Scaffold41	715818	716608	WHL22.495575.2	Within Gene Body	0	#N/A
101845	Scaffold41	715818	716608	WHL22.495575.3	Within Gene Body	0	#N/A
101845	Scaffold41	715818	716608	WHL22.495575.4	Promoter Region	-550	#N/A
101845	Scaffold41	715818	716608	WHL22.495938.0	Downstream	9209	#N/A
101960	Scaffold411	6103	6232	WHL22.495958.0	Downstream	543	#N/A
101960	Scaffold411	6103	6232	WHL22.495958.1	Downstream	543	#N/A
102043	Scaffold411	418301	419893	WHL22.496011.0	Within Gene Body	0	#N/A
102043	Scaffold411	418301	419893	WHL22.496011.1	Promoter Region	-599	#N/A
102197	Scaffold413	41113	42248	WHL22.496857.0	Within Gene Body	0	#N/A
102430	Scaffold415	183124	183938	WHL22.499079.0	Upstream	1859	#N/A
102430	Scaffold415	183124	183938	WHL22.499079.2	Upstream	1859	#N/A
102430	Scaffold415	183124	183938	WHL22.499079.3	Upstream	1859	#N/A
102522	Scaffold416	395474	401205	WHL22.503383.0	Downstream	8451	#N/A
102522	Scaffold416	395474	401205	WHL22.503337.0	Promoter Region	-1594	#N/A
102522	Scaffold416	395474	401205	WHL22.503337.1	Promoter Region	-1594	#N/A
102522	Scaffold416	395474	401205	WHL22.503337.3	Promoter Region	-5074	#N/A
102522	Scaffold416	395474	401205	WHL22.503337.4	Downstream	4836	#N/A
102593	Scaffold417	158933	160045	WHL22.499001.1	Within Gene Body	0	#N/A
102748	Scaffold418	314701	315678	WHL22.499990.0	Upstream	1116	Sp-Hypp_2173
103055	Scaffold420	84595	85123	WHL22.501386.0	Within Gene Body	0	Sp-Hypp_929
103209	Scaffold421	173163	175009	WHL22.502006.0	Promoter Region	-647	Sp-Sgarp2
103209	Scaffold421	173163	175009	WHL22.502001.1	Upstream	5618	#N/A
103210	Scaffold421	175541	176791	WHL22.502006.0	Within Gene Body	0	Sp-Sgarp2
103210	Scaffold421	175541	176791	WHL22.502001.1	Upstream	7996	#N/A
103558	Scaffold424	298687	299773	WHL22.503644.0	Within Gene Body	0	Sp-Tbr
103558	Scaffold424	298687	299773	WHL22.506134.0	Upstream	7438	#N/A
103667	Scaffold425	299762	301341	WHL22.504191.1	Within Gene Body	0	#N/A
103670	Scaffold425	306786	308210	WHL22.504191.1	Promoter Region	59120	#N/A
104170	Scaffold429	533678	535197	WHL22.506788.0	Within Gene Body	0	ZZ.novel (class)
104170	Scaffold429	533678	535197	WHL22.507537.0	Upstream	5087	#N/A
104290	Scaffold43	517087	517625	WHL22.507984.0	Within Gene Body	0	#N/A
104290	Scaffold43	517087	517625	WHL22.507984.1	Within Gene Body	0	#N/A
104290	Scaffold43	517087	517625	WHL22.507984.2	Within Gene Body	0	#N/A
104498	Scaffold431	185382	188861	WHL22.508717.0	Promoter Region	-1288	#N/A
104722	Scaffold433	274750	275414	WHL22.509669.0	Upstream	242	#N/A
104773	Scaffold433	511434	512155	WHL22.509886.1	Upstream	6140	#N/A
104773	Scaffold433	511434	512155	WHL22.509804.1	Within Gene Body	0	#N/A
104773	Scaffold433	511434	512155	WHL22.509804.2	Within Gene Body	0	#N/A
104773	Scaffold433	511434	512155	WHL22.509804.3	Downstream	124	#N/A
104773	Scaffold433	511434	512155	WHL22.509804.5	Downstream	5425	#N/A
105191	Scaffold438	77028	77395	WHL22.511945.0	Within Gene Body	0	#N/A
105191	Scaffold438	77028	77395	WHL22.511945.1	Within Gene Body	0	#N/A
105191	Scaffold438	77028	77395	WHL22.511927.1	Upstream	5127	#N/A
105515	Scaffold44	361286	361874	WHL22.513324.0	Downstream	1355	#N/A
105807	Scaffold441	174735	175244	WHL22.516081.0	Within Gene Body	0	#N/A
105807	Scaffold441	174735	175244	WHL22.516081.1	Within Gene Body	0	#N/A
105807	Scaffold441	174735	175244	WHL22.516081.2	Within Gene Body	0	#N/A
105918	Scaffold442	305690	310292	WHL22.516816.0	Within Gene Body	0	#N/A
105918	Scaffold442	305690	310292	WHL22.516816.1	Promoter Region	-1121	#N/A
105969	Scaffold443	104845	105654	WHL22.516341.0	Promoter Region	13514	Sp-Fn3/Egff_1
106052	Scaffold444	140150	140697	WHL22.516841.0	Within Gene Body	0	#N/A
106108	Scaffold444	483125	491034	WHL22.517925.0	Promoter Region	351	#N/A
106128	Scaffold444	587585	588846	WHL22.517227.0	Within Gene Body	0	#N/A
106132	Scaffold444	592381	594338	WHL22.517227.0	Within Gene Body	0	#N/A
106140	Scaffold444	623324	624618	WHL22.517227.0	Upstream	9728	#N/A
106155	Scaffold4441	5943	6825	WHL22.517082.0	Downstream	5163	#N/A
106157	Scaffold4441	8836	9612	WHL22.517082.0	Downstream	2376	#N/A
106283	Scaffold4453	18380	19488	WHL22.518124.0	Downstream	4244	Sp-Sm30b
106283	Scaffold4453	18380	19488	WHL22.518121.0	Promoter Region	4861	Sp-Sm30C
106287	Scaffold4453	33690	34141	WHL22.518124.0	Upstream	7777	Sp-Sm30b
106287	Scaffold4453	33690	34141	WHL22.518127.0	Upstream	1059	#N/A
106288	Scaffold4453	34294	35556	WHL22.518124.0	Upstream	8381	Sp-Sm30b
106288	Scaffold4453	34294	35556	WHL22.518127.0	Upstream	1663	#N/A
106768	Scaffold45	905504	905936	WHL22.520612.0	Within Gene Body	0	#N/A
107022	Scaffold451	340466	341189	WHL22.521463.0	Downstream	2742	#N/A
107052	Scaffold451	509873	510676	WHL22.522923.0	Upstream	7626	#N/A
107069	Scaffold451	578282	578677	WHL22.522166.1	Within Gene Body	0	#N/A
107069	Scaffold451	578282	578677	WHL22.522166.2	Within Gene Body	0	#N/A
107223	Scaffold453	386260	386692	WHL22.522775.0	Within Gene Body	0	#N/A
107223	Scaffold453	386260	386692	WHL22.522775.2	Within Gene Body	0	#N/A
107223	Scaffold453	386260	386692	WHL22.522775.3	Within Gene Body	0	#N/A
107280	Scaffold453	589022	590811	WHL22.523087.0	Upstream	255	#N/A
107379	Scaffold454	177841	178534	WHL22.523516.1	Within Gene Body	0	#N/A
107584	Scaffold456	68414	68965	WHL22.524282.2	Downstream	819	Sp-Hypp_701
107797	Scaffold458	340038	341319	WHL22.525798.0	Within Gene Body	0	#N/A
107899	Scaffold459	320752	321876	WHL22.526276.1	Within Gene Body	0	#N/A
108014	Scaffold46	336494	337313	WHL22.526668.0	Upstream	7604	#N/A
108021	Scaffold46	357026	358676	WHL22.526705.0	Promoter Region	7018	#N/A
108021	Scaffold46	357026	358676	WHL22.526716.0	Downstream	1568	#N/A
108341	Scaffold462	328709	329166	WHL22.529244.0	Within Gene Body	0	#N/A
108341	Scaffold462	328709	329166	WHL22.529244.1	Upstream	4085	#N/A
108341	Scaffold462	328709	329166	WHL22.529244.3	Within Gene Body	0	#N/A
108347	Scaffold462	338202	338838	WHL22.529244.0	Within Gene Body	0	#N/A
108347	Scaffold462	338202	338838	WHL22.529244.3	Within Gene Body	0	#N/A
108367	Scaffold462	406220	406342	WHL22.529181.0	Within Gene Body	0	Sp-Rhogap24l2
108374	Scaffold462	438978	439193	WHL22.529181.0	Upstream	2268	Sp-Rhogap24l2
108492	Scaffold463	284460	286875	WHL22.536802.0	Downstream	3762	#N/A
108492	Scaffold463	284460	286875	WHL22.536802.2	Downstream	6630	#N/A
108492	Scaffold463	284460	286875	WHL22.536763.1	Upstream	1864	#N/A
108579	Scaffold464	137342	138286	WHL22.529800.0	Upstream	7001	#N/A
108590	Scaffold464	193014	193229	WHL22.529855.1	Within Gene Body	0	#N/A
108600	Scaffold464	263621	264111	WHL22.529967.0	Within Gene Body	0	#N/A
108600	Scaffold464	263621	264111	WHL22.529967.2	Within Gene Body	0	#N/A
108615	Scaffold464	295315	300701	WHL22.529967.0	Within Gene Body	0	#N/A
108615	Scaffold464	295315	300701	WHL22.529967.2	Within Gene Body	0	#N/A
108617	Scaffold464	302144	304626	WHL22.529967.0	Within Gene Body	0	#N/A
108617	Scaffold464	302144	304626	WHL22.529967.2	Within Gene Body	0	#N/A
108618	Scaffold464	307144	307777	WHL22.529967.0	Within Gene Body	0	#N/A
108618	Scaffold464	307144	307777	WHL22.529967.2	Within Gene Body	0	#N/A
108624	Scaffold464	318281	318500	WHL22.529967.0	Within Gene Body	0	#N/A
108624	Scaffold464	318281	318500	WHL22.529967.2	Within Gene Body	0	#N/A
108763	Scaffold465	273100	273770	WHL22.530976.0	Within Gene Body	0	Sp-Schip1
108763	Scaffold465	273100	273770	WHL22.530976.1	Within Gene Body	0	Sp-Schip1
108763	Scaffold465	273100	273770	WHL22.530976.3	Downstream	859	Sp-Schip1
108856	Scaffold467	72676	74777	WHL22.531232.0	Upstream	9586	#N/A
108932	Scaffold4676	6719	6979	WHL22.531852.0	Upstream	2511	#N/A
109032	Scaffold468	373530	374484	WHL22.531818.0	Upstream	1988	#N/A
109034	Scaffold468	376367	377252	WHL22.531818.0	Upstream	4825	#N/A
109188	Scaffold469	105907	107616	WHL22.532456.0	Promoter Region	16941	#N/A
109188	Scaffold469	105907	107616	WHL22.532456.1	Within Gene Body	0	#N/A
109189	Scaffold469	109083	110351	WHL22.532456.0	Upstream	2194	#N/A
109189	Scaffold469	109083	110351	WHL22.532456.1	Within Gene Body	0	#N/A
109192	Scaffold469	116814	118987	WHL22.532461.0	Downstream	5584	#N/A
109192	Scaffold469	116814	118987	WHL22.532456.0	Upstream	9925	#N/A
109192	Scaffold469	116814	118987	WHL22.532456.1	Promoter Region	27848	#N/A
109312	Scaffold47	111955	113102	WHL22.533056.0	Promoter Region	7236	Sp-Hypp_2496
109421	Scaffold47	800589	801061	WHL22.533515.0	Within Gene Body	0	#N/A
109593	Scaffold472	77433	78230	WHL22.534644.0	Promoter Region	6030	ZZ.novel (class)
109593	Scaffold472	77433	78230	WHL22.534646.0	Downstream	3391	#N/A
109593	Scaffold472	77433	78230	WHL22.534817.2	Upstream	9055	#N/A
109615	Scaffold472	184646	184955	WHL22.534731.0	Within Gene Body	0	#N/A
109653	Scaffold472	331785	334862	WHL22.534857.0	Within Gene Body	0	#N/A
109666	Scaffold472	416100	417529	WHL22.535098.0	Promoter Region	-570	SPU_007098
109666	Scaffold472	416100	417529	WHL22.534886.0	Upstream	5611	#N/A
109666	Scaffold472	416100	417529	WHL22.534886.1	Upstream	5611	#N/A
109738	Scaffold473	265586	265652	WHL22.535265.0	Upstream	1290	Sp-Fam21a
109738	Scaffold473	265586	265652	WHL22.535265.1	Upstream	1290	Sp-Fam21a
109738	Scaffold473	265586	265652	WHL22.535265.2	Upstream	1290	Sp-Fam21a
109738	Scaffold473	265586	265652	WHL22.535241.0	Downstream	5849	#N/A
109872	Scaffold474	186219	187949	WHL22.535609.0	Upstream	2248	#N/A
109872	Scaffold474	186219	187949	WHL22.535615.0	Downstream	9415	#N/A
109873	Scaffold474	188164	189966	WHL22.535609.0	Upstream	4193	#N/A
109873	Scaffold474	188164	189966	WHL22.535615.0	Downstream	7398	#N/A
110228	Scaffold477	34121	34526	WHL22.538160.1	Within Gene Body	0	#N/A
110287	Scaffold477	314332	315259	WHL22.538385.0	Within Gene Body	0	Sp-Adap1L
110287	Scaffold477	314332	315259	WHL22.538376.0	Upstream	7709	#N/A
110287	Scaffold477	314332	315259	WHL22.538376.1	Upstream	7709	#N/A
110314	Scaffold477	396852	400403	WHL22.538512.0	Upstream	5584	#N/A
110314	Scaffold477	396852	400403	WHL22.538480.0	Within Gene Body	0	#N/A
110316	Scaffold477	401472	403407	WHL22.538480.0	Within Gene Body	0	#N/A
110321	Scaffold477	411903	416625	WHL22.538480.0	Promoter Region	15612	#N/A
110330	Scaffold477	429385	441002	WHL22.538597.0	Promoter Region	-497	#N/A
110330	Scaffold477	429385	441002	WHL22.538597.1	Promoter Region	-497	#N/A
110336	Scaffold477	451579	452981	WHL22.538533.0	Downstream	7356	#N/A
110444	Scaffold478	384643	384954	WHL22.539012.2	Promoter Region	-154	#N/A
110492	Scaffold478	529543	531753	WHL22.539164.0	Downstream	2075	#N/A
110577	Scaffold479	62817	65694	WHL22.541153.1	Within Gene Body	0	#N/A
110713	Scaffold48	53368	54123	WHL22.540186.0	Upstream	8501	#N/A
110714	Scaffold48	68676	68881	WHL22.540194.0	Promoter Region	-176	Sp-Trpm3L
110721	Scaffold48	125180	134908	WHL22.544154.0	Downstream	1899	#N/A
110721	Scaffold48	125180	134908	WHL22.544150.0	Upstream	3353	#N/A
110723	Scaffold48	138773	142966	WHL22.544197.0	Downstream	6951	#N/A
110723	Scaffold48	138773	142966	WHL22.544154.0	Promoter Region	1966	#N/A
111485	Scaffold485	513532	514008	WHL22.544732.0	Within Gene Body	0	Sp-Hypp_1083
111492	Scaffold485	525944	526213	WHL22.544732.0	Within Gene Body	0	Sp-Hypp_1083
111684	Scaffold488	126334	127919	WHL22.545786.0	Within Gene Body	0	#N/A
111684	Scaffold488	126334	127919	WHL22.545786.1	Within Gene Body	0	#N/A
111835	Scaffold489	507584	508307	WHL22.548599.4	Within Gene Body	0	#N/A
111835	Scaffold489	507584	508307	WHL22.548599.5	Within Gene Body	0	#N/A
111844	Scaffold489	527761	527857	WHL22.548599.4	Upstream	6243	#N/A
111844	Scaffold489	527761	527857	WHL22.548599.5	Upstream	6243	#N/A
112184	Scaffold490	290611	291769	WHL22.547686.0	Within Gene Body	0	#N/A
112317	Scaffold491	365300	365528	WHL22.567887.0	Upstream	5177	#N/A
112424	Scaffold493	166504	166716	WHL22.549391.0	Upstream	439	#N/A
112424	Scaffold493	166504	166716	WHL22.549394.0	Upstream	1790	#N/A
112424	Scaffold493	166504	166716	WHL22.549400.0	Downstream	696	#N/A
112493	Scaffold494	180416	184471	WHL22.555436.0	Within Gene Body	0	#N/A
112661	Scaffold496	34381	34989	WHL22.550426.5	Within Gene Body	0	#N/A
112701	Scaffold496	348310	349755	WHL22.550161.1	Promoter Region	29882	#N/A
112709	Scaffold496	398689	402123	WHL22.550193.0	Downstream	2657	#N/A
112709	Scaffold496	398689	402123	WHL22.550164.0	Upstream	4396	#N/A
112709	Scaffold496	398689	402123	WHL22.550208.0	Downstream	7602	#N/A
112709	Scaffold496	398689	402123	WHL22.550319.0	Upstream	6685	#N/A
112709	Scaffold496	398689	402123	WHL22.550319.1	Upstream	6685	#N/A
112709	Scaffold496	398689	402123	WHL22.550319.2	Upstream	6685	#N/A
112709	Scaffold496	398689	402123	WHL22.550319.3	Upstream	6685	#N/A
112752	Scaffold497	29396	29584	WHL22.550412.0	Within Gene Body	0	#N/A
112752	Scaffold497	29396	29584	WHL22.550412.1	Within Gene Body	0	#N/A
112908	Scaffold499	88462	90657	WHL22.552472.0	Promoter Region	-234	#N/A
112908	Scaffold499	88462	90657	WHL22.552472.1	Promoter Region	-234	#N/A
112908	Scaffold499	88462	90657	WHL22.552472.2	Promoter Region	-234	#N/A
112912	Scaffold499	96803	97148	WHL22.552472.0	Within Gene Body	0	#N/A
112912	Scaffold499	96803	97148	WHL22.552472.1	Within Gene Body	0	#N/A
112912	Scaffold499	96803	97148	WHL22.552472.2	Within Gene Body	0	#N/A
112914	Scaffold499	99103	99348	WHL22.552472.0	Within Gene Body	0	#N/A
112914	Scaffold499	99103	99348	WHL22.552472.1	Within Gene Body	0	#N/A
112914	Scaffold499	99103	99348	WHL22.552472.2	Within Gene Body	0	#N/A
112929	Scaffold499	156630	157554	WHL22.552472.0	Within Gene Body	0	#N/A
112929	Scaffold499	156630	157554	WHL22.552472.1	Within Gene Body	0	#N/A
112929	Scaffold499	156630	157554	WHL22.552472.2	Within Gene Body	0	#N/A
112929	Scaffold499	156630	157554	WHL22.552472.3	Promoter Region	-646	#N/A
112929	Scaffold499	156630	157554	WHL22.552472.4	Promoter Region	-646	#N/A
112929	Scaffold499	156630	157554	WHL22.552472.5	Downstream	7205	#N/A
112930	Scaffold499	159622	160042	WHL22.552472.0	Within Gene Body	0	#N/A
112930	Scaffold499	159622	160042	WHL22.552472.1	Within Gene Body	0	#N/A
112930	Scaffold499	159622	160042	WHL22.552472.2	Within Gene Body	0	#N/A
112930	Scaffold499	159622	160042	WHL22.552472.3	Within Gene Body	0	#N/A
112930	Scaffold499	159622	160042	WHL22.552472.4	Within Gene Body	0	#N/A
112930	Scaffold499	159622	160042	WHL22.552472.5	Downstream	4717	#N/A
112938	Scaffold499	179107	179238	WHL22.552472.0	Within Gene Body	0	#N/A
112938	Scaffold499	179107	179238	WHL22.552472.1	Within Gene Body	0	#N/A
112938	Scaffold499	179107	179238	WHL22.552472.2	Within Gene Body	0	#N/A
112938	Scaffold499	179107	179238	WHL22.552472.3	Within Gene Body	0	#N/A
112938	Scaffold499	179107	179238	WHL22.552472.4	Within Gene Body	0	#N/A
112938	Scaffold499	179107	179238	WHL22.552472.5	Within Gene Body	0	#N/A
113075	Scaffold5	388164	388375	WHL22.552530.0	Within Gene Body	0	#N/A
113075	Scaffold5	388164	388375	WHL22.552530.1	Within Gene Body	0	#N/A
113114	Scaffold5	584245	585599	WHL22.553459.0	Within Gene Body	0	SPU_027284
113114	Scaffold5	584245	585599	WHL22.553459.1	Within Gene Body	0	SPU_027284
113180	Scaffold5	878332	878473	WHL22.552582.0	Within Gene Body	0	#N/A
113381	Scaffold5	2016377	2017583	WHL22.553747.0	Promoter Region	-846	#N/A
113381	Scaffold5	2016377	2017583	WHL22.553744.0	Upstream	3595	#N/A
113624	Scaffold50	1204716	1205224	WHL22.581121.0	Upstream	6410	#N/A
113624	Scaffold50	1204716	1205224	WHL22.581111.0	Upstream	8677	#N/A
113624	Scaffold50	1204716	1205224	WHL22.581145.0	Downstream	592	#N/A
113639	Scaffold50	1300689	1303013	WHL22.581304.0	Upstream	8999	#N/A
113639	Scaffold50	1300689	1303013	WHL22.581307.0	Promoter Region	7985	#N/A
113686	Scaffold500	229129	231268	WHL22.555279.1	Within Gene Body	0	#N/A
113914	Scaffold502	378333	379036	WHL22.557017.0	Within Gene Body	0	#N/A
113914	Scaffold502	378333	379036	WHL22.557017.1	Within Gene Body	0	#N/A
113975	Scaffold503	193553	194396	WHL22.557021.0	Within Gene Body	0	Sp-6Afcol
114099	Scaffold504	435167	435858	WHL22.557812.0	Upstream	2813	#N/A
114124	Scaffold504	518985	519365	WHL22.557027.0	Within Gene Body	0	#N/A
114124	Scaffold504	518985	519365	WHL22.557027.1	Within Gene Body	0	#N/A
114205	Scaffold505	124030	124349	WHL22.557504.0	Within Gene Body	0	Sp-Plekha1
114205	Scaffold505	124030	124349	WHL22.557504.1	Within Gene Body	0	Sp-Plekha1
114205	Scaffold505	124030	124349	WHL22.557504.2	Within Gene Body	0	Sp-Plekha1
114226	Scaffold505	216004	216674	WHL22.561690.0	Within Gene Body	0	#N/A
114488	Scaffold508	142703	144139	WHL22.559210.0	Upstream	9221	#N/A
114488	Scaffold508	142703	144139	WHL22.559210.1	Upstream	8877	#N/A
114488	Scaffold508	142703	144139	WHL22.559255.0	Promoter Region	4343	#N/A
114582	Scaffold509	296425	297173	WHL22.559713.0	Downstream	3670	SPU_022115
114589	Scaffold509	315382	318337	WHL22.559713.0	Within Gene Body	0	SPU_022115
114593	Scaffold509	324816	325418	WHL22.559713.0	Within Gene Body	0	SPU_022115
114594	Scaffold509	326275	328003	WHL22.559713.0	Within Gene Body	0	SPU_022115
114595	Scaffold509	331677	332134	WHL22.559713.0	Within Gene Body	0	SPU_022115
115267	Scaffold514	215752	217077	WHL22.564818.1	Within Gene Body	0	#N/A
115288	Scaffold514	322155	322800	WHL22.564933.1	Within Gene Body	0	#N/A
115435	Scaffold516	233799	237892	WHL22.563549.2	Within Gene Body	0	#N/A
115436	Scaffold516	238698	238774	WHL22.563549.2	Within Gene Body	0	#N/A
115770	Scaffold519	92682	96550	WHL22.565426.0	Upstream	2727	#N/A
115848	Scaffold519	384871	385495	WHL22.567921.1	Within Gene Body	0	#N/A
115848	Scaffold519	384871	385495	WHL22.567921.2	Within Gene Body	0	#N/A
115989	Scaffold52	736908	737112	WHL22.566454.0	Within Gene Body	0	#N/A
115989	Scaffold52	736908	737112	WHL22.566454.1	Within Gene Body	0	#N/A
116123	Scaffold520	402562	405504	WHL22.567445.0	Downstream	8992	#N/A
116127	Scaffold520	416851	424763	WHL22.567445.0	Within Gene Body	0	#N/A
116148	Scaffold520	490392	491794	WHL22.567485.0	Within Gene Body	0	Sp-Nk7
116150	Scaffold520	495916	497669	WHL22.567485.0	Within Gene Body	0	Sp-Nk7
116151	Scaffold520	498191	498756	WHL22.567485.0	Within Gene Body	0	Sp-Nk7
116153	Scaffold520	500132	500596	WHL22.567485.0	Within Gene Body	0	Sp-Nk7
116154	Scaffold520	501300	502607	WHL22.567485.0	Within Gene Body	0	Sp-Nk7
116157	Scaffold520	505527	506834	WHL22.567485.0	Within Gene Body	0	Sp-Nk7
116158	Scaffold520	507861	510703	WHL22.567485.0	Promoter Region	21130	Sp-Nk7
116394	Scaffold523	52163	53979	WHL22.569947.1	Upstream	6967	#N/A
117020	Scaffold53	751748	752035	WHL22.574199.0	Upstream	8496	#N/A
117020	Scaffold53	751748	752035	WHL22.574199.1	Upstream	8496	#N/A
117020	Scaffold53	751748	752035	WHL22.574199.2	Upstream	8496	#N/A
117020	Scaffold53	751748	752035	WHL22.574199.3	Upstream	8496	#N/A
117020	Scaffold53	751748	752035	WHL22.574199.4	Upstream	8496	#N/A
117020	Scaffold53	751748	752035	WHL22.575766.1	Within Gene Body	0	#N/A
117020	Scaffold53	751748	752035	WHL22.575766.2	Within Gene Body	0	#N/A
117020	Scaffold53	751748	752035	WHL22.575765.0	Within Gene Body	0	#N/A
117403	Scaffold535	29093	45226	WHL22.577814.0	Promoter Region	-1143	#N/A
117403	Scaffold535	29093	45226	WHL22.577825.0	Downstream	4104	#N/A
117403	Scaffold535	29093	45226	WHL22.577819.0	Downstream	1409	#N/A
117403	Scaffold535	29093	45226	WHL22.577574.0	Upstream	6693	#N/A
117445	Scaffold535	382200	385347	WHL22.576155.0	Promoter Region	-2253	Sp-Hypp_2436
118036	Scaffold54	1142354	1142398	WHL22.579194.0	Within Gene Body	0	#N/A
118206	Scaffold541	433494	433861	WHL22.579762.0	Upstream	7411	#N/A
118283	Scaffold542	315934	316858	WHL22.580330.1	Promoter Region	14361	#N/A
118320	Scaffold543	12784	16166	WHL22.580437.0	Within Gene Body	4436	#N/A
118320	Scaffold543	12784	16166	WHL22.580443.0	Promoter Region	-616	#N/A
118320	Scaffold543	12784	16166	WHL22.580447.0	Downstream	8141	#N/A
118320	Scaffold543	12784	16166	WHL22.580447.1	Downstream	8141	#N/A
118583	Scaffold544	596771	601173	WHL22.581325.0	Downstream	2430	#N/A
118588	Scaffold544	607505	609762	WHL22.581325.0	Within Gene Body	0	#N/A
118618	Scaffold544	698032	700154	WHL22.581589.0	Within Gene Body	0	#N/A
118621	Scaffold544	706648	707840	WHL22.581589.0	Within Gene Body	0	#N/A
119143	Scaffold55	645193	646193	WHL22.714558.0	Promoter Region	11347	#N/A
119151	Scaffold55	662727	666291	WHL22.715026.0	Promoter Region	-629	#N/A
119151	Scaffold55	662727	666291	WHL22.715026.1	Promoter Region	-629	#N/A
119151	Scaffold55	662727	666291	WHL22.715026.2	Promoter Region	-629	#N/A
119196	Scaffold55	944297	944341	WHL22.584826.0	Downstream	5150	#N/A
119217	Scaffold55	1060661	1062945	WHL22.584897.0	Promoter Region	26918	#N/A
119466	Scaffold552	60491	61122	WHL22.586017.0	Within Gene Body	0	#N/A
119466	Scaffold552	60491	61122	WHL22.586042.1	Downstream	3332	#N/A
119472	Scaffold552	69727	70805	WHL22.586017.0	Upstream	7934	#N/A
119472	Scaffold552	69727	70805	WHL22.586042.1	Within Gene Body	0	#N/A
119480	Scaffold552	87469	88413	WHL22.586042.1	Within Gene Body	0	#N/A
119541	Scaffold552	298468	299809	WHL22.586327.0	Within Gene Body	0	Sp-Nebnph
119541	Scaffold552	298468	299809	WHL22.586396.0	Within Gene Body	0	#N/A
119592	Scaffold552	467895	468391	WHL22.586246.0	Within Gene Body	0	#N/A
119632	Scaffold552	601779	602849	WHL22.586232.0	Within Gene Body	0	#N/A
119632	Scaffold552	601779	602849	WHL22.586204.0	Upstream	8595	#N/A
119632	Scaffold552	601779	602849	WHL22.586204.1	Upstream	8595	#N/A
119646	Scaffold552	651858	656150	WHL22.586232.0	Promoter Region	53410	#N/A
119646	Scaffold552	651858	656150	WHL22.586232.1	Promoter Region	37757	#N/A
119682	Scaffold553	70696	71873	WHL22.586453.0	Promoter Region	-725	Sp-Nxn_1
119682	Scaffold553	70696	71873	WHL22.586447.0	Upstream	2172	#N/A
119723	Scaffold553	245111	246673	WHL22.586592.0	Promoter Region	17509	#N/A
120073	Scaffold558	341551	342919	WHL22.588703.0	Within Gene Body	0	#N/A
120083	Scaffold558	372758	373430	WHL22.589048.0	Within Gene Body	0	#N/A
120083	Scaffold558	372758	373430	WHL22.589048.1	Within Gene Body	0	#N/A
120085	Scaffold558	379871	380337	WHL22.589048.0	Within Gene Body	0	#N/A
120085	Scaffold558	379871	380337	WHL22.589048.1	Within Gene Body	0	#N/A
120086	Scaffold558	380742	380981	WHL22.589048.0	Within Gene Body	0	#N/A
120086	Scaffold558	380742	380981	WHL22.589048.1	Within Gene Body	0	#N/A
120088	Scaffold558	403754	404683	WHL22.589048.0	Within Gene Body	0	#N/A
120088	Scaffold558	403754	404683	WHL22.589048.1	Within Gene Body	0	#N/A
120141	Scaffold559	249566	251756	WHL22.589063.0	Promoter Region	-360	Sp-Col4a2f
120141	Scaffold559	249566	251756	WHL22.589063.1	Promoter Region	-360	Sp-Col4a2f
120141	Scaffold559	249566	251756	WHL22.590901.1	Upstream	9215	#N/A
120141	Scaffold559	249566	251756	WHL22.590901.0	Upstream	9215	#N/A
120208	Scaffold56	164213	164556	WHL22.589307.0	Within Gene Body	0	Sp-PlexA4_2
120208	Scaffold56	164213	164556	WHL22.589307.1	Within Gene Body	0	Sp-PlexA4_2
120287	Scaffold56	549178	549773	WHL22.591306.0	Downstream	2341	#N/A
120305	Scaffold56	584905	586434	WHL22.591306.0	Within Gene Body	0	#N/A
121317	Scaffold568	423483	424437	WHL22.594692.0	Within Gene Body	0	#N/A
121320	Scaffold568	426928	429769	WHL22.594692.0	Within Gene Body	0	#N/A
121344	Scaffold568	561694	562676	WHL22.594767.0	Within Gene Body	0	#N/A
121344	Scaffold568	561694	562676	WHL22.594767.1	Within Gene Body	0	#N/A
121486	Scaffold569	468368	469400	WHL22.595255.0	Downstream	9494	#N/A
121486	Scaffold569	468368	469400	WHL22.595252.0	Downstream	7147	#N/A
121486	Scaffold569	468368	469400	WHL22.595492.0	Within Gene Body	0	#N/A
121674	Scaffold57	1240537	1240974	WHL22.595563.0	Within Gene Body	0	#N/A
121776	Scaffold571	33930	34091	WHL22.596685.0	Within Gene Body	0	#N/A
121802	Scaffold571	218746	220360	WHL22.596782.0	Within Gene Body	0	#N/A
121935	Scaffold573	111774	113676	WHL22.597749.0	Within Gene Body	0	#N/A
121938	Scaffold573	117747	118513	WHL22.597749.0	Within Gene Body	0	#N/A
121945	Scaffold573	131970	133160	WHL22.597749.0	Within Gene Body	0	#N/A
121945	Scaffold573	131970	133160	WHL22.597749.1	Promoter Region	-532	#N/A
121949	Scaffold573	147992	148154	WHL22.597604.0	Downstream	8891	#N/A
121949	Scaffold573	147992	148154	WHL22.597749.0	Within Gene Body	0	#N/A
121949	Scaffold573	147992	148154	WHL22.597749.1	Within Gene Body	0	#N/A
122189	Scaffold576	46398	46724	WHL22.598913.0	Within Gene Body	0	#N/A
122189	Scaffold576	46398	46724	WHL22.598913.1	Within Gene Body	0	#N/A
122189	Scaffold576	46398	46724	WHL22.598937.0	Downstream	8602	#N/A
122189	Scaffold576	46398	46724	WHL22.598937.1	Downstream	8602	#N/A
122284	Scaffold577	278660	281537	WHL22.600009.2	Within Gene Body	0	#N/A
122291	Scaffold577	296712	299295	WHL22.600009.2	Promoter Region	98185	#N/A
122368	Scaffold578	107040	107228	WHL22.600051.0	Within Gene Body	0	#N/A
122392	Scaffold578	169647	174824	WHL22.600327.0	Within Gene Body	0	#N/A
122392	Scaffold578	169647	174824	WHL22.600327.1	Within Gene Body	0	#N/A
122600	Scaffold58	513986	514357	WHL22.621366.0	Within Gene Body	0	#N/A
122606	Scaffold58	560374	561161	WHL22.621366.0	Within Gene Body	0	#N/A
122651	Scaffold58	816767	817423	WHL22.603242.0	Promoter Region	23329	#N/A
122651	Scaffold58	816767	817423	WHL22.603242.1	Upstream	8373	#N/A
122651	Scaffold58	816767	817423	WHL22.603242.2	Within Gene Body	0	#N/A
122651	Scaffold58	816767	817423	WHL22.603290.0	Downstream	7570	#N/A
122831	Scaffold582	401693	405351	WHL22.602106.1	Within Gene Body	0	#N/A
122831	Scaffold582	401693	405351	WHL22.602106.2	Within Gene Body	0	#N/A
122831	Scaffold582	401693	405351	WHL22.602106.3	Within Gene Body	0	#N/A
122831	Scaffold582	401693	405351	WHL22.602106.4	Within Gene Body	0	#N/A
122831	Scaffold582	401693	405351	WHL22.602106.5	Within Gene Body	0	#N/A
122831	Scaffold582	401693	405351	WHL22.602106.6	Within Gene Body	0	#N/A
122831	Scaffold582	401693	405351	WHL22.602106.7	Within Gene Body	0	#N/A
123007	Scaffold585	94047	94379	WHL22.603067.1	Downstream	3694	#N/A
123008	Scaffold585	99695	99799	WHL22.603067.1	Within Gene Body	0	#N/A
123281	Scaffold589	307877	307923	WHL22.604820.0	Within Gene Body	0	#N/A
123580	Scaffold590	203798	204256	WHL22.605789.0	Within Gene Body	0	#N/A
123580	Scaffold590	203798	204256	WHL22.605782.0	Upstream	5699	#N/A
123580	Scaffold590	203798	204256	WHL22.605800.0	Downstream	8555	#N/A
123588	Scaffold590	234010	235801	WHL22.605748.0	Downstream	9868	#N/A
123642	Scaffold591	187053	187803	WHL22.606333.0	Within Gene Body	0	#N/A
123662	Scaffold591	393050	393127	WHL22.614724.0	Within Gene Body	0	#N/A
123662	Scaffold591	393050	393127	WHL22.614724.1	Within Gene Body	0	#N/A
123726	Scaffold592	121890	124621	WHL22.607384.0	Within Gene Body	0	#N/A
123726	Scaffold592	121890	124621	WHL22.607384.2	Promoter Region	-2391	#N/A
123736	Scaffold592	140234	140713	WHL22.607384.0	Within Gene Body	0	#N/A
123736	Scaffold592	140234	140713	WHL22.607384.2	Within Gene Body	0	#N/A
123736	Scaffold592	140234	140713	WHL22.607384.3	Within Gene Body	0	#N/A
123766	Scaffold592	234209	234466	WHL22.607552.1	Within Gene Body	0	#N/A
123766	Scaffold592	234209	234466	WHL22.607552.2	Within Gene Body	0	#N/A
123781	Scaffold592	277139	278502	WHL22.607552.1	Within Gene Body	0	#N/A
123781	Scaffold592	277139	278502	WHL22.607552.2	Within Gene Body	0	#N/A
123962	Scaffold594	134228	134443	WHL22.607642.0	Upstream	7723	#N/A
123962	Scaffold594	134228	134443	WHL22.607870.0	Within Gene Body	0	#N/A
123962	Scaffold594	134228	134443	WHL22.607870.1	Within Gene Body	0	#N/A
123962	Scaffold594	134228	134443	WHL22.607870.2	Downstream	8191	#N/A
124008	Scaffold595	42999	44282	WHL22.607868.0	Within Gene Body	0	#N/A
124037	Scaffold595	237983	238393	WHL22.608085.0	Within Gene Body	0	#N/A
124037	Scaffold595	237983	238393	WHL22.608085.1	Within Gene Body	0	#N/A
124079	Scaffold596	224069	224517	WHL22.608876.1	Within Gene Body	0	#N/A
124140	Scaffold597	193807	194265	WHL22.608607.0	Upstream	7535	#N/A
124140	Scaffold597	193807	194265	WHL22.608607.3	Upstream	7535	#N/A
124176	Scaffold597	484030	484256	WHL22.608734.1	Within Gene Body	0	#N/A
124189	Scaffold597	599480	600749	WHL22.608770.0	Promoter Region	-210	#N/A
124190	Scaffold597	602374	602486	WHL22.608777.0	Downstream	8553	#N/A
124190	Scaffold597	602374	602486	WHL22.608770.0	Within Gene Body	0	#N/A
124494	Scaffold6	485828	487180	WHL22.619341.0	Downstream	1013	#N/A
124495	Scaffold6	488003	490617	WHL22.619341.0	Promoter Region	-190	#N/A
124502	Scaffold6	498428	507468	WHL22.619773.0	Promoter Region	-2865	#N/A
124502	Scaffold6	498428	507468	WHL22.619773.1	Downstream	2741	#N/A
124502	Scaffold6	498428	507468	WHL22.619341.0	Upstream	9436	#N/A
124511	Scaffold6	526243	539136	WHL22.620148.0	Promoter Region	-356	#N/A
124511	Scaffold6	526243	539136	WHL22.620148.1	Promoter Region	-356	#N/A
124511	Scaffold6	526243	539136	WHL22.620148.2	Promoter Region	-6435	#N/A
124511	Scaffold6	526243	539136	WHL22.620148.3	Promoter Region	-6435	#N/A
124511	Scaffold6	526243	539136	WHL22.620148.4	Promoter Region	-6435	#N/A
124511	Scaffold6	526243	539136	WHL22.620148.5	Downstream	2046	#N/A
124511	Scaffold6	526243	539136	WHL22.619773.1	Upstream	9697	#N/A
124512	Scaffold6	539544	546533	WHL22.620148.0	Upstream	2404	#N/A
124512	Scaffold6	539544	546533	WHL22.620148.2	Within Gene Body	0	#N/A
124512	Scaffold6	539544	546533	WHL22.620148.3	Within Gene Body	0	#N/A
124512	Scaffold6	539544	546533	WHL22.620148.4	Upstream	2404	#N/A
124512	Scaffold6	539544	546533	WHL22.620148.5	Promoter Region	-1638	#N/A
124611	Scaffold6	1293345	1294388	WHL22.610807.0	Downstream	227	#N/A
124899	Scaffold602	133782	145338	WHL22.613078.0	Promoter Region	-2394	#N/A
124900	Scaffold602	150096	151258	WHL22.613078.0	Upstream	5800	#N/A
124900	Scaffold602	150096	151258	WHL22.613082.0	Downstream	4284	#N/A
125225	Scaffold605	459493	462446	WHL22.614286.0	Within Gene Body	0	#N/A
125246	Scaffold606	51422	52281	WHL22.614914.0	Promoter Region	10173	#N/A
125381	Scaffold607	290210	291138	WHL22.615217.3	Within Gene Body	0	#N/A
125483	Scaffold608	180666	181396	WHL22.615207.0	Upstream	4124	#N/A
125483	Scaffold608	180666	181396	WHL22.615207.1	Upstream	4124	#N/A
125576	Scaffold609	283685	284939	WHL22.617157.0	Promoter Region	20108	#N/A
125576	Scaffold609	283685	284939	WHL22.617157.1	Upstream	6970	#N/A
125630	Scaffold61	82787	83655	WHL22.615892.0	Within Gene Body	0	#N/A
125634	Scaffold61	87125	88850	WHL22.615899.0	Downstream	9995	#N/A
125634	Scaffold61	87125	88850	WHL22.615892.0	Within Gene Body	0	#N/A
125634	Scaffold61	87125	88850	WHL22.615892.1	Downstream	5248	#N/A
125639	Scaffold61	97768	99765	WHL22.615899.0	Within Gene Body	-1077	#N/A
125639	Scaffold61	97768	99765	WHL22.615892.0	Within Gene Body	0	#N/A
125639	Scaffold61	97768	99765	WHL22.615892.1	Within Gene Body	0	#N/A
126046	Scaffold613	230965	231170	WHL22.618029.1	Within Gene Body	0	#N/A
126108	Scaffold614	105647	105859	WHL22.618499.0	Within Gene Body	0	#N/A
126237	Scaffold615	196153	198300	WHL22.619292.0	Promoter Region	-892	#N/A
126240	Scaffold615	203300	208498	WHL22.619292.0	Within Gene Body	0	#N/A
126247	Scaffold615	221795	222112	WHL22.619292.0	Within Gene Body	0	#N/A
126248	Scaffold615	222726	225947	WHL22.619292.0	Within Gene Body	0	#N/A
126249	Scaffold615	226037	227069	WHL22.619292.0	Within Gene Body	0	#N/A
126288	Scaffold616	49940	50653	WHL22.619797.0	Within Gene Body	0	#N/A
126288	Scaffold616	49940	50653	WHL22.619797.1	Within Gene Body	0	#N/A
126291	Scaffold616	52662	57879	WHL22.619797.0	Upstream	597	#N/A
126291	Scaffold616	52662	57879	WHL22.619797.1	Promoter Region	12315	#N/A
126648	Scaffold62	269268	270148	WHL22.620935.0	Downstream	6393	#N/A
126673	Scaffold62	377777	378027	WHL22.621027.0	Upstream	4307	#N/A
126673	Scaffold62	377777	378027	WHL22.621027.1	Upstream	4307	#N/A
126673	Scaffold62	377777	378027	WHL22.621478.0	Within Gene Body	0	#N/A
126673	Scaffold62	377777	378027	WHL22.621478.1	Within Gene Body	0	#N/A
126677	Scaffold62	385213	392295	WHL22.621478.0	Upstream	2288	#N/A
126677	Scaffold62	385213	392295	WHL22.621478.1	Promoter Region	10410	#N/A
126725	Scaffold62	548207	552193	WHL22.621215.0	Promoter Region	-568	#N/A
126725	Scaffold62	548207	552193	WHL22.621182.0	Upstream	4089	#N/A
126837	Scaffold62	1002627	1002850	WHL22.621858.1	Within Gene Body	0	#N/A
126837	Scaffold62	1002627	1002850	WHL22.621858.2	Within Gene Body	0	#N/A
126876	Scaffold62	1210426	1211522	WHL22.624240.0	Within Gene Body	7044	#N/A
126876	Scaffold62	1210426	1211522	WHL22.624355.0	Downstream	1359	#N/A
126880	Scaffold62	1230773	1232179	WHL22.624355.0	Within Gene Body	0	#N/A
126929	Scaffold620	101020	101543	WHL22.622246.0	Within Gene Body	0	#N/A
126929	Scaffold620	101020	101543	WHL22.622305.0	Within Gene Body	0	#N/A
127047	Scaffold622	107317	107622	WHL22.623114.0	Upstream	5144	ZZ.novel (class)
127047	Scaffold622	107317	107622	WHL22.623114.2	Upstream	5144	ZZ.novel (class)
127047	Scaffold622	107317	107622	WHL22.623114.3	Within Gene Body	0	ZZ.novel (class)
127048	Scaffold622	108534	109291	WHL22.623114.0	Upstream	6361	ZZ.novel (class)
127048	Scaffold622	108534	109291	WHL22.623114.2	Upstream	6361	ZZ.novel (class)
127048	Scaffold622	108534	109291	WHL22.623114.3	Upstream	893	ZZ.novel (class)
127160	Scaffold623	426665	427265	WHL22.626100.0	Upstream	669	#N/A
127276	Scaffold624	486286	488871	WHL22.623875.0	Within Gene Body	0	#N/A
127276	Scaffold624	486286	488871	WHL22.623875.1	Within Gene Body	0	#N/A
127438	Scaffold627	66046	66565	WHL22.624694.0	Within Gene Body	0	#N/A
127438	Scaffold627	66046	66565	WHL22.624694.1	Within Gene Body	0	#N/A
127438	Scaffold627	66046	66565	WHL22.624694.2	Within Gene Body	0	#N/A
127438	Scaffold627	66046	66565	WHL22.624694.3	Within Gene Body	0	#N/A
127451	Scaffold627	97720	98359	WHL22.624694.0	Upstream	7525	#N/A
127451	Scaffold627	97720	98359	WHL22.624694.2	Within Gene Body	0	#N/A
127491	Scaffold627	269975	271945	WHL22.624753.0	Promoter Region	-558	#N/A
127491	Scaffold627	269975	271945	WHL22.625306.1	Upstream	8416	#N/A
127491	Scaffold627	269975	271945	WHL22.625306.3	Upstream	3115	#N/A
127491	Scaffold627	269975	271945	WHL22.625306.4	Upstream	8416	#N/A
127492	Scaffold627	272445	275543	WHL22.624753.0	Within Gene Body	0	#N/A
127492	Scaffold627	272445	275543	WHL22.625306.3	Upstream	5585	#N/A
127498	Scaffold627	281484	282060	WHL22.624753.0	Within Gene Body	0	#N/A
127502	Scaffold627	289288	290896	WHL22.624753.0	Within Gene Body	0	#N/A
127505	Scaffold627	293074	293786	WHL22.624753.0	Within Gene Body	0	#N/A
127519	Scaffold627	332789	333005	WHL22.624753.0	Within Gene Body	0	#N/A
127519	Scaffold627	332789	333005	WHL22.624753.1	Downstream	3330	#N/A
127537	Scaffold627	390132	390903	WHL22.625616.0	Downstream	7496	#N/A
127537	Scaffold627	390132	390903	WHL22.625616.1	Downstream	7496	#N/A
127537	Scaffold627	390132	390903	WHL22.625616.2	Downstream	7496	#N/A
127537	Scaffold627	390132	390903	WHL22.625616.3	Downstream	7496	#N/A
127537	Scaffold627	390132	390903	WHL22.625616.4	Downstream	7496	#N/A
127537	Scaffold627	390132	390903	WHL22.625616.5	Downstream	7496	#N/A
127537	Scaffold627	390132	390903	WHL22.625616.6	Downstream	7496	#N/A
127537	Scaffold627	390132	390903	WHL22.625616.7	Downstream	7496	#N/A
127537	Scaffold627	390132	390903	WHL22.625616.8	Downstream	7496	#N/A
127537	Scaffold627	390132	390903	WHL22.625616.9	Downstream	8752	#N/A
127537	Scaffold627	390132	390903	WHL22.625616.10	Downstream	8752	#N/A
127698	Scaffold629	225340	225506	WHL22.626493.0	Within Gene Body	0	Sp-Npnt
127701	Scaffold629	229261	229666	WHL22.626493.0	Within Gene Body	0	Sp-Npnt
127702	Scaffold629	229879	231600	WHL22.626493.0	Within Gene Body	0	Sp-Npnt
127704	Scaffold629	239811	240559	WHL22.626493.0	Within Gene Body	0	Sp-Npnt
127712	Scaffold629	271659	271712	WHL22.626493.0	Within Gene Body	0	Sp-Npnt
127788	Scaffold63	188864	190108	WHL22.626418.0	Within Gene Body	0	#N/A
127789	Scaffold63	191449	193789	WHL22.626418.0	Within Gene Body	0	#N/A
127793	Scaffold63	200719	202021	WHL22.626418.0	Within Gene Body	0	#N/A
127802	Scaffold63	219602	220350	WHL22.626418.0	Within Gene Body	0	#N/A
127843	Scaffold63	428190	429053	WHL22.628622.0	Within Gene Body	0	#N/A
127843	Scaffold63	428190	429053	WHL22.628622.2	Within Gene Body	0	#N/A
127863	Scaffold63	490352	490926	WHL22.628622.0	Within Gene Body	0	#N/A
127863	Scaffold63	490352	490926	WHL22.628622.2	Within Gene Body	0	#N/A
127863	Scaffold63	490352	490926	WHL22.628622.3	Within Gene Body	0	#N/A
127867	Scaffold63	524625	524890	WHL22.627977.0	Within Gene Body	0	#N/A
127867	Scaffold63	524625	524890	WHL22.627977.1	Within Gene Body	0	#N/A
127867	Scaffold63	524625	524890	WHL22.626489.0	Upstream	8113	#N/A
127912	Scaffold63	789429	789557	WHL22.626556.0	Within Gene Body	0	#N/A
128065	Scaffold630	430110	439296	WHL22.626998.1	Promoter Region	17762	#N/A
128194	Scaffold632	28217	28327	WHL22.627688.0	Downstream	7142	#N/A
128194	Scaffold632	28217	28327	WHL22.627672.0	Upstream	2617	#N/A
128262	Scaffold632	250101	252830	WHL22.629000.0	Upstream	5941	#N/A
128262	Scaffold632	250101	252830	WHL22.629001.1	Within Gene Body	0	#N/A
128262	Scaffold632	250101	252830	WHL22.629001.2	Within Gene Body	0	#N/A
128262	Scaffold632	250101	252830	WHL22.629001.3	Within Gene Body	0	#N/A
128264	Scaffold632	255313	255649	WHL22.629001.1	Within Gene Body	0	#N/A
128264	Scaffold632	255313	255649	WHL22.629001.2	Within Gene Body	0	#N/A
128264	Scaffold632	255313	255649	WHL22.629001.3	Within Gene Body	0	#N/A
128265	Scaffold632	257154	257260	WHL22.629001.1	Within Gene Body	0	#N/A
128265	Scaffold632	257154	257260	WHL22.629001.2	Within Gene Body	0	#N/A
128265	Scaffold632	257154	257260	WHL22.629001.3	Within Gene Body	0	#N/A
128278	Scaffold632	286452	287861	WHL22.629001.1	Within Gene Body	0	#N/A
128278	Scaffold632	286452	287861	WHL22.629001.2	Within Gene Body	0	#N/A
128278	Scaffold632	286452	287861	WHL22.629001.3	Within Gene Body	0	#N/A
128527	Scaffold635	295390	296234	WHL22.629475.1	Within Gene Body	0	#N/A
128527	Scaffold635	295390	296234	WHL22.629475.2	Within Gene Body	0	#N/A
128819	Scaffold637	156055	157388	WHL22.630593.0	Upstream	1008	#N/A
129024	Scaffold64	509966	512999	WHL22.633184.0	Downstream	4141	#N/A
129131	Scaffold640	184279	186536	WHL22.631944.0	Within Gene Body	0	Sp-Surreal/Gpcr102
129132	Scaffold640	186814	188256	WHL22.631944.0	Within Gene Body	0	Sp-Surreal/Gpcr102
129394	Scaffold643	259324	259678	WHL22.635688.1	Within Gene Body	0	#N/A
129741	Scaffold649	239710	240775	WHL22.635160.1	Within Gene Body	0	#N/A
129741	Scaffold649	239710	240775	WHL22.635160.3	Downstream	7114	#N/A
129741	Scaffold649	239710	240775	WHL22.635192.0	Upstream	3257	#N/A
129761	Scaffold649	361669	362415	WHL22.635222.0	Promoter Region	-295	#N/A
129761	Scaffold649	361669	362415	WHL22.635222.1	Promoter Region	-295	#N/A
129761	Scaffold649	361669	362415	WHL22.635204.0	Upstream	1640	#N/A
129764	Scaffold649	375612	375968	WHL22.635222.0	Upstream	6275	#N/A
129764	Scaffold649	375612	375968	WHL22.635222.1	Upstream	5849	#N/A
129764	Scaffold649	375612	375968	WHL22.635324.0	Downstream	693	#N/A
129843	Scaffold65	490762	490824	WHL22.635968.0	Downstream	9083	#N/A
129843	Scaffold65	490762	490824	WHL22.635968.1	Downstream	9083	#N/A
129843	Scaffold65	490762	490824	WHL22.635968.2	Downstream	9083	#N/A
129843	Scaffold65	490762	490824	WHL22.635935.1	Within Gene Body	0	#N/A
129844	Scaffold65	491186	496494	WHL22.635968.0	Downstream	3413	#N/A
129844	Scaffold65	491186	496494	WHL22.635968.1	Downstream	3413	#N/A
129844	Scaffold65	491186	496494	WHL22.635968.2	Downstream	3413	#N/A
129844	Scaffold65	491186	496494	WHL22.635935.1	Promoter Region	27915	#N/A
130194	Scaffold652	51271	52619	WHL22.637506.0	Promoter Region	-356	Sp-Sh2d5
130194	Scaffold652	51271	52619	WHL22.637506.2	Promoter Region	-1195	Sp-Sh2d5
130209	Scaffold652	111392	111983	WHL22.639400.1	Upstream	4778	#N/A
130209	Scaffold652	111392	111983	WHL22.639415.0	Within Gene Body	0	#N/A
130210	Scaffold652	113164	114158	WHL22.639400.1	Upstream	6550	#N/A
130210	Scaffold652	113164	114158	WHL22.639415.0	Within Gene Body	0	#N/A
130211	Scaffold652	114439	114709	WHL22.639400.1	Upstream	7825	#N/A
130211	Scaffold652	114439	114709	WHL22.639415.0	Within Gene Body	0	#N/A
130264	Scaffold652	243658	245050	WHL22.639765.0	Within Gene Body	0	#N/A
130264	Scaffold652	243658	245050	WHL22.639765.1	Within Gene Body	0	#N/A
130375	Scaffold654	249989	250128	WHL22.638257.0	Upstream	2432	Sp-Trak1L
130375	Scaffold654	249989	250128	WHL22.638257.1	Within Gene Body	0	Sp-Trak1L
130419	Scaffold654	488095	489396	WHL22.640803.1	Within Gene Body	0	#N/A
130860	Scaffold66	10612	13347	WHL22.640565.0	Within Gene Body	0	#N/A
130860	Scaffold66	10612	13347	WHL22.640565.1	Downstream	9039	#N/A
130862	Scaffold66	15925	18980	WHL22.640565.0	Within Gene Body	0	#N/A
130862	Scaffold66	15925	18980	WHL22.640565.1	Downstream	3406	#N/A
[truncated: 380 more rows]
